# Supplementary material for: Crystal structure of 3-[(2-acetamido­phen­yl)imino]­butan-2-one
Source: Acta Crystallogr E Crystallogr Commun. 2018 Jan 19;74(Pt 2):193–5. doi: 10.1107/S2056989018000749 (PMC5956335; doi:10.1107/S2056989018000749)
Supplement: Supplementary file 1 [file e-74-00193-sup1.cif]

##############################################################################
#                                                                            #
# This CIF contains the data in a paper accepted for publication in          #
# Acta Crystallographica Section E. It conforms to the requirements of       #
# Notes for Authors for Acta Crystallographica Section E, and has been       #
# peer reviewed under the auspices of the IUCr Commission on Journals.       #
#                                                                            #
# Full details of the Crystallographic Information File format               #
# are given in the paper "The Crystallographic Information File (CIF):       #
# a New Standard Archive File for Crystallography" by S. R. Hall, F. H.      #
# Allen and I. D. Brown [Acta Cryst. (1991), A47, 655-685].                  #
#                                                                            #
# The current version of the core CIF dictionary is obtainable from          #
# ftp://ftp.iucr.org/pub/cif_core.dic.                                       #
#                                                                            #
# Software is freely available for graphical display of the structure(s)     #
# in this CIF. For information consult the CIF software page                 #
# http://www.iucr.org/resources/cif/software.                                #
#                                                                            #
# This file may be used for bona fide research purposes within the           #
# scientific community so long as proper attribution is given to the journal # 
# article from which it was obtained.                                        #
#                                                                            #
##############################################################################
data_I
_database_code_depnum_ccdc_archive 'CCDC 1553771'
_audit_creation_method
;
Olex2 1.2
(compiled 2017.08.10 svn.r3458 for OlexSys, GUI svn.r5381)
;
_journal_date_recd_electronic     2017-12-23
_journal_date_accepted     2018-01-11
_journal_name_full     'Acta Crystallographica, Section E'
_journal_year     2018
_journal_volume     74
_journal_issue      2
_journal_page_first     193
_journal_page_last     195
_journal_paper_category     GO
_journal_paper_doi     10.1107/S2056989018000749
_journal_coeditor_code     LD2143
_publ_contact_author_name     'Richard F. Jordan'
_publ_contact_author_address
;
Department of Chemistry, the University of Chicago, 5735 South Ellis ave,
Chicago, Il 60637, USA
;
_publ_contact_author_email     rfjordan@uchicago.edu
_publ_contact_author_fax     ?
_publ_contact_author_phone     '773-702-6429'
_publ_section_title
;
Crystal structure of 3-[(2-acetamidophenyl)imino]butan-2-one
;
loop_
    _publ_author_name
    _publ_author_footnote
    _publ_author_address
    'Zhai, Feng' .
;
Department of Chemistry, The University of Chicago, 5735 South Ellis Ave,
Chicago, Il 60637, USA
;
    'Solomon, Joseph B.' .
;
Department of Chemistry, The University of Chicago, 5735 South Ellis Ave,
Chicago, Il 60637, USA
;
    'Filatov, Alexander S.' .
;
Department of Chemistry, The University of Chicago, 5735 South Ellis Ave,
Chicago, Il 60637, USA
;
    'Jordan, Richard F.' .
;
Department of Chemistry, The University of Chicago, 5735 South Ellis Ave,
Chicago, Il 60637, USA
;
_publ_section_synopsis
;
In the title compound, the imine C\\db N bond is essentially coplanar with the
ketone C\\db O bond in a <i>s-trans</i> conformation. In the crystal,
molecules are connected into  chains along the <i>c</i> axis through
C---H...O hydrogen bonds, with two adjacent chains  hinged by  C---H...O
hydrogen bonds.
;
_chemical_name_systematic
;
3-[(2-Acetamidophenyl)imino]butan-2-one
;
_chemical_name_common     ?
_chemical_formula_moiety     'C12 H14 N2 O2'
_chemical_formula_sum     'C12 H14 N2 O2'
_chemical_formula_iupac     'C12 H14 N2 O2'
_chemical_formula_weight     218.25
_chemical_melting_point     ?
_shelx_space_group_comment
;
The symmetry employed for this shelxl refinement is uniquely defined
by the following loop, which should always be used as a source of
symmetry information in preference to the above space-group names.
They are only intended as comments.
;
_space_group_crystal_system     monoclinic
_space_group_name_H-M_alt     'P 21/c'
_space_group_name_Hall     '-P 2ybc'
loop_
    _space_group_symop_operation_xyz
    'x, y, z'
    '-x, y+1/2, -z+1/2'
    '-x, -y, -z'
    'x, -y-1/2, z-1/2'
_cell_length_a     13.987(3)
_cell_length_b     7.7950(14)
_cell_length_c     10.3135(18)
_cell_angle_alpha     90
_cell_angle_beta     105.556(4)
_cell_angle_gamma     90
_cell_volume     1083.3(3)
_cell_formula_units_Z     4
_cell_measurement_reflns_used     9891
_cell_measurement_theta_min     3.02
_cell_measurement_theta_max     27.95
_cell_measurement_temperature     100(2)
_exptl_crystal_description     prism
_exptl_crystal_colour     yellow
_exptl_crystal_size_max     0.24
_exptl_crystal_size_mid     0.18
_exptl_crystal_size_min     0.12
_exptl_crystal_density_diffrn     1.338
_exptl_crystal_density_meas     ?
_exptl_crystal_density_method     ?
_exptl_crystal_F_000     464
_exptl_absorpt_coefficient_mu     0.093
_exptl_absorpt_correction_type     multi-scan
_exptl_absorpt_process_details
;
(SADABS; Bruker, 2015)
;
_shelx_estimated_absorpt_T_min     0.978
_shelx_estimated_absorpt_T_max     0.989
_exptl_absorpt_correction_T_min     0.6916
_exptl_absorpt_correction_T_max     0.7456
_diffrn_ambient_temperature     100(2)
_diffrn_radiation_type     MoK\a
_diffrn_radiation_wavelength     0.71073
_diffrn_radiation_monochromator     mirrors
_diffrn_measurement_device_type     'Bruker D8 Venture'
_diffrn_measurement_method     'omega and phi scans'
_diffrn_detector_area_resol_mean     10.4167
_diffrn_reflns_number     25254
_diffrn_reflns_av_R_equivalents     0.0450
_diffrn_reflns_theta_min     3.019
_diffrn_reflns_theta_max     27.953
_diffrn_reflns_theta_full     25.242
_diffrn_measured_fraction_theta_max     0.998
_diffrn_measured_fraction_theta_full     0.999
_diffrn_reflns_limit_h_min     -18
_diffrn_reflns_limit_h_max     18
_diffrn_reflns_limit_k_min     -10
_diffrn_reflns_limit_k_max     10
_diffrn_reflns_limit_l_min     -13
_diffrn_reflns_limit_l_max     13
_diffrn_standards_number     0
_refine_special_details     ?
_reflns_number_total     2600
_reflns_number_gt     2238
_reflns_threshold_expression     'I > 2\s(I)'
_refine_ls_structure_factor_coef     Fsqd
_refine_ls_matrix_type     full
_refine_ls_R_factor_all     0.0456
_refine_ls_R_factor_gt     0.0382
_refine_ls_wR_factor_gt     0.0975
_refine_ls_wR_factor_ref     0.1026
_refine_ls_goodness_of_fit_ref     1.057
_refine_ls_restrained_S_all     1.057
_refine_ls_number_reflns     2600
_refine_ls_number_parameters     152
_refine_ls_number_restraints     0
_refine_ls_hydrogen_treatment     mixed
_refine_ls_weighting_scheme     calc
_refine_ls_weighting_details
              'w=1/[\s^2^(Fo^2^)+(0.0487P)^2^+0.4447P] where P=(Fo^2^+2Fc^2^)/3'
_atom_sites_solution_hydrogens     mixed
_atom_sites_solution_primary     direct
_atom_sites_solution_secondary     difmap
_refine_ls_shift/su_max     0.000
_refine_ls_shift/su_mean     0.000
_refine_diff_density_max     0.381
_refine_diff_density_min     -0.161
_refine_ls_extinction_method     none
_refine_ls_extinction_coef     .
loop_
    _atom_type_symbol
    _atom_type_description
    _atom_type_scat_dispersion_real
    _atom_type_scat_dispersion_imag
    _atom_type_scat_source
    'C' 'C' 0.0033 0.0016
                         'International Tables Vol C Tables 4.2.6.8 and 6.1.1.4'
    'H' 'H' 0.0000 0.0000
                         'International Tables Vol C Tables 4.2.6.8 and 6.1.1.4'
    'N' 'N' 0.0061 0.0033
                         'International Tables Vol C Tables 4.2.6.8 and 6.1.1.4'
    'O' 'O' 0.0106 0.0060
                         'International Tables Vol C Tables 4.2.6.8 and 6.1.1.4'
_computing_data_collection
;
APEX3 (Bruker, 2015)
;
_computing_cell_refinement
;
SAINT (Bruker, 2015)
;
_computing_data_reduction
;
SAINT (Bruker, 2015)
;
_computing_structure_solution
;
SHELXT (Sheldrick, 2015a)
;
_computing_structure_refinement
;
SHELXL2017 (Sheldrick, 2015b)
;
_computing_molecular_graphics
;
<i>OLEX2</i> (Dolomanov <i>et al.</i>,  2009)
;
_computing_publication_material
;
publCIF (Westrip, 2010)
;
loop_
    _atom_site_type_symbol
    _atom_site_label
    _atom_site_fract_x
    _atom_site_fract_y
    _atom_site_fract_z
    _atom_site_U_iso_or_equiv
    _atom_site_adp_type
    _atom_site_calc_flag
    _atom_site_occupancy
    _atom_site_disorder_assembly
    _atom_site_disorder_group
    N N1 0.25794(6) -0.00837(12) 0.18433(9) 0.0135(2) Uani d 1 . .
    N N2 0.13175(7) 0.12269(12) -0.04210(9) 0.0152(2) Uani d 1 . .
    H H2 0.1258(11) 0.1242(19) 0.0383(16) 0.025(4) Uiso d 1 . .
    O O1 0.34355(6) 0.09306(11) 0.52268(8) 0.0226(2) Uani d 1 . .
    O O2 0.05883(7) 0.20570(12) -0.25772(8) 0.0254(2) Uani d 1 . .
    C C1 0.19297(8) -0.05200(15) 0.41627(11) 0.0186(2) Uani d 1 . .
    H H1A 0.199647 -0.175214 0.401962 0.028 Uiso calc 1 . .
    H H1B 0.139946 -0.004880 0.342575 0.028 Uiso calc 1 . .
    H H1C 0.176645 -0.033654 0.501886 0.028 Uiso calc 1 . .
    C C2 0.28862(8) 0.03613(14) 0.41993(10) 0.0154(2) Uani d 1 . .
    C C3 0.31963(8) 0.04845(13) 0.29018(10) 0.0137(2) Uani d 1 . .
    C C4 0.41926(8) 0.12803(15) 0.30273(11) 0.0190(2) Uani d 1 . .
    H H4A 0.471461 0.045455 0.343678 0.029 Uiso calc 1 . .
    H H4B 0.426448 0.230613 0.359472 0.029 Uiso calc 1 . .
    H H4C 0.425014 0.160061 0.213243 0.029 Uiso calc 1 . .
    C C5 0.28445(8) -0.02162(14) 0.06164(10) 0.0136(2) Uani d 1 . .
    C C6 0.36956(8) -0.10852(14) 0.05394(11) 0.0155(2) Uani d 1 . .
    H H6 0.413667 -0.152562 0.133672 0.019 Uiso calc 1 . .
    C C7 0.39089(8) -0.13174(15) -0.06887(11) 0.0173(2) Uani d 1 . .
    H H7 0.448663 -0.192741 -0.073564 0.021 Uiso calc 1 . .
    C C8 0.32711(8) -0.06509(15) -0.18428(11) 0.0181(2) Uani d 1 . .
    H H8 0.342227 -0.078164 -0.268210 0.022 Uiso calc 1 . .
    C C9 0.24121(8) 0.02072(15) -0.17894(11) 0.0169(2) Uani d 1 . .
    H H9 0.198150 0.066045 -0.258987 0.020 Uiso calc 1 . .
    C C10 0.21796(8) 0.04058(13) -0.05641(10) 0.0137(2) Uani d 1 . .
    C C11 0.05744(8) 0.19599(14) -0.13980(11) 0.0169(2) Uani d 1 . .
    C C12 -0.02681(8) 0.26801(16) -0.09199(11) 0.0197(2) Uani d 1 . .
    H H12A -0.036247 0.389215 -0.117457 0.030 Uiso calc 1 . .
    H H12B -0.011413 0.257572 0.006139 0.030 Uiso calc 1 . .
    H H12C -0.087703 0.204217 -0.133482 0.030 Uiso calc 1 . .
loop_
    _atom_site_aniso_label
    _atom_site_aniso_U_11
    _atom_site_aniso_U_22
    _atom_site_aniso_U_33
    _atom_site_aniso_U_12
    _atom_site_aniso_U_13
    _atom_site_aniso_U_23
    N1 0.0143(4) 0.0147(4) 0.0114(4) 0.0018(3) 0.0033(3) 0.0017(3)
    N2 0.0165(4) 0.0185(5) 0.0103(4) 0.0018(4) 0.0031(3) 0.0008(3)
    O1 0.0279(5) 0.0259(5) 0.0124(4) -0.0038(3) 0.0025(3) -0.0016(3)
    O2 0.0289(5) 0.0336(5) 0.0115(4) 0.0096(4) 0.0016(3) 0.0008(3)
    C1 0.0201(5) 0.0226(6) 0.0155(5) 0.0006(4) 0.0087(4) 0.0004(4)
    C2 0.0190(5) 0.0144(5) 0.0126(5) 0.0030(4) 0.0039(4) 0.0013(4)
    C3 0.0143(5) 0.0135(5) 0.0129(5) 0.0014(4) 0.0032(4) 0.0016(4)
    C4 0.0169(5) 0.0237(6) 0.0162(5) -0.0045(4) 0.0039(4) -0.0019(4)
    C5 0.0150(5) 0.0141(5) 0.0119(5) -0.0030(4) 0.0040(4) -0.0003(4)
    C6 0.0148(5) 0.0174(5) 0.0136(5) -0.0001(4) 0.0026(4) 0.0016(4)
    C7 0.0167(5) 0.0192(5) 0.0178(5) -0.0006(4) 0.0075(4) -0.0014(4)
    C8 0.0226(6) 0.0202(6) 0.0136(5) -0.0028(4) 0.0086(4) -0.0016(4)
    C9 0.0207(5) 0.0179(5) 0.0110(5) -0.0012(4) 0.0027(4) 0.0009(4)
    C10 0.0142(5) 0.0132(5) 0.0129(5) -0.0018(4) 0.0023(4) -0.0007(4)
    C11 0.0178(5) 0.0162(5) 0.0142(5) 0.0000(4) -0.0002(4) -0.0014(4)
    C12 0.0172(5) 0.0232(6) 0.0165(5) 0.0030(4) 0.0006(4) -0.0003(4)
_geom_special_details
;
 All esds (except the esd in the dihedral angle between two l.s. planes)
 are estimated using the full covariance matrix.  The cell esds are taken
 into account individually in the estimation of esds in distances, angles
 and torsion angles; correlations between esds in cell parameters are only
 used when they are defined by crystal symmetry.  An approximate (isotropic)
 treatment of cell esds is used for estimating esds involving l.s. planes.
;
loop_
    _geom_bond_atom_site_label_1
    _geom_bond_atom_site_label_2
    _geom_bond_site_symmetry_2
    _geom_bond_distance
    _geom_bond_publ_flag
    N1 C3 . 1.2756(14) ?
    N1 C5 . 1.4147(13) ?
    N2 H2 . 0.855(15) ?
    N2 C10 . 1.4074(14) ?
    N2 C11 . 1.3640(14) ?
    O1 C2 . 1.2138(13) ?
    O2 C11 . 1.2239(14) ?
    C1 H1A . 0.9800 ?
    C1 H1B . 0.9800 ?
    C1 H1C . 0.9800 ?
    C1 C2 . 1.4954(15) ?
    C2 C3 . 1.5164(14) ?
    C3 C4 . 1.4990(15) ?
    C4 H4A . 0.9800 ?
    C4 H4B . 0.9800 ?
    C4 H4C . 0.9800 ?
    C5 C6 . 1.3904(15) ?
    C5 C10 . 1.4053(15) ?
    C6 H6 . 0.9500 ?
    C6 C7 . 1.3888(15) ?
    C7 H7 . 0.9500 ?
    C7 C8 . 1.3831(16) ?
    C8 H8 . 0.9500 ?
    C8 C9 . 1.3890(16) ?
    C9 H9 . 0.9500 ?
    C9 C10 . 1.3955(15) ?
    C11 C12 . 1.5029(16) ?
    C12 H12A . 0.9800 ?
    C12 H12B . 0.9800 ?
    C12 H12C . 0.9800 ?
loop_
    _geom_angle_atom_site_label_1
    _geom_angle_atom_site_label_2
    _geom_angle_atom_site_label_3
    _geom_angle_site_symmetry_1
    _geom_angle_site_symmetry_3
    _geom_angle
    _geom_angle_publ_flag
    C3 N1 C5 . . 120.76(9) ?
    C10 N2 H2 . . 114.6(10) ?
    C11 N2 H2 . . 117.2(10) ?
    C11 N2 C10 . . 128.14(9) ?
    H1A C1 H1B . . 109.5 ?
    H1A C1 H1C . . 109.5 ?
    H1B C1 H1C . . 109.5 ?
    C2 C1 H1A . . 109.5 ?
    C2 C1 H1B . . 109.5 ?
    C2 C1 H1C . . 109.5 ?
    O1 C2 C1 . . 122.86(10) ?
    O1 C2 C3 . . 118.91(10) ?
    C1 C2 C3 . . 118.20(9) ?
    N1 C3 C2 . . 116.44(9) ?
    N1 C3 C4 . . 128.13(10) ?
    C4 C3 C2 . . 115.42(9) ?
    C3 C4 H4A . . 109.5 ?
    C3 C4 H4B . . 109.5 ?
    C3 C4 H4C . . 109.5 ?
    H4A C4 H4B . . 109.5 ?
    H4A C4 H4C . . 109.5 ?
    H4B C4 H4C . . 109.5 ?
    C6 C5 N1 . . 121.37(9) ?
    C6 C5 C10 . . 119.77(10) ?
    C10 C5 N1 . . 118.58(9) ?
    C5 C6 H6 . . 119.6 ?
    C7 C6 C5 . . 120.81(10) ?
    C7 C6 H6 . . 119.6 ?
    C6 C7 H7 . . 120.4 ?
    C8 C7 C6 . . 119.29(10) ?
    C8 C7 H7 . . 120.4 ?
    C7 C8 H8 . . 119.6 ?
    C7 C8 C9 . . 120.79(10) ?
    C9 C8 H8 . . 119.6 ?
    C8 C9 H9 . . 119.9 ?
    C8 C9 C10 . . 120.23(10) ?
    C10 C9 H9 . . 119.9 ?
    C5 C10 N2 . . 116.91(9) ?
    C9 C10 N2 . . 124.04(10) ?
    C9 C10 C5 . . 119.04(10) ?
    N2 C11 C12 . . 115.04(10) ?
    O2 C11 N2 . . 123.23(11) ?
    O2 C11 C12 . . 121.72(10) ?
    C11 C12 H12A . . 109.5 ?
    C11 C12 H12B . . 109.5 ?
    C11 C12 H12C . . 109.5 ?
    H12A C12 H12B . . 109.5 ?
    H12A C12 H12C . . 109.5 ?
    H12B C12 H12C . . 109.5 ?
loop_
    _geom_torsion_atom_site_label_1
    _geom_torsion_atom_site_label_2
    _geom_torsion_atom_site_label_3
    _geom_torsion_atom_site_label_4
    _geom_torsion_site_symmetry_1
    _geom_torsion_site_symmetry_2
    _geom_torsion_site_symmetry_3
    _geom_torsion_site_symmetry_4
    _geom_torsion
    _geom_torsion_publ_flag
    N1 C5 C6 C7 . . . . 175.13(10) ?
    N1 C5 C10 N2 . . . . 4.11(14) ?
    N1 C5 C10 C9 . . . . -176.95(9) ?
    O1 C2 C3 N1 . . . . -177.87(10) ?
    O1 C2 C3 C4 . . . . 1.57(15) ?
    C1 C2 C3 N1 . . . . 4.39(14) ?
    C1 C2 C3 C4 . . . . -176.18(9) ?
    C3 N1 C5 C6 . . . . 53.03(15) ?
    C3 N1 C5 C10 . . . . -133.09(11) ?
    C5 N1 C3 C2 . . . . -172.41(9) ?
    C5 N1 C3 C4 . . . . 8.23(17) ?
    C5 C6 C7 C8 . . . . 0.95(17) ?
    C6 C5 C10 N2 . . . . 178.09(9) ?
    C6 C5 C10 C9 . . . . -2.98(16) ?
    C6 C7 C8 C9 . . . . -1.56(17) ?
    C7 C8 C9 C10 . . . . -0.13(17) ?
    C8 C9 C10 N2 . . . . -178.76(10) ?
    C8 C9 C10 C5 . . . . 2.40(16) ?
    C10 N2 C11 O2 . . . . -3.18(18) ?
    C10 N2 C11 C12 . . . . 177.87(10) ?
    C10 C5 C6 C7 . . . . 1.33(16) ?
    C11 N2 C10 C5 . . . . 178.73(10) ?
    C11 N2 C10 C9 . . . . -0.15(18) ?
loop_
    _geom_hbond_atom_site_label_D
    _geom_hbond_atom_site_label_H
    _geom_hbond_atom_site_label_A
    _geom_hbond_site_symmetry_A
    _geom_hbond_distance_DH
    _geom_hbond_distance_HA
    _geom_hbond_distance_DA
    _geom_hbond_angle_DHA
    _geom_hbond_publ_flag
    C8 H8 O1 1_554 0.95 2.54 3.3286(14) 140.5 yes
    C9 H9 O2 . 0.95 2.24 2.8523(15) 121.8 yes
    C12 H12B O2 4_566 0.98 2.39 3.3387(15) 163.8 yes
_shelx_hkl_file
;
   0   0  -2   26.14    1.29
   0   0   2   24.10    1.30
   0   0   2   24.02    1.30
   0   0   2   24.37    1.29
   0   0  -2   25.99    1.29
   0   0  -2   24.85    1.30
   0   0  -2   25.14    1.29
   0   0  -2   23.04    1.30
   0   0   3    0.01    0.03
   0   0  -3   -0.05    0.02
   0   0   3   -0.01    0.02
   0   0   3   -0.01    0.02
   0   0   3    0.00    0.01
   0   0  -3    0.01    0.02
   0   0  -3   -0.02    0.02
   0   0   3   -0.01    0.03
   0   0  -3   -0.06    0.03
   0   0  -3   -0.01    0.01
   0   0  -3   -0.01    0.01
   0   0  -4   15.50    0.79
   0   0  -4   15.01    0.80
   0   0  -4   14.27    0.80
   0   0  -4   14.86    0.78
   0   0  -4   14.05    0.79
   0   0   4   15.35    0.79
   0   0   4   14.79    0.79
   0   0  -4   14.45    0.78
   0   0   4   14.50    0.80
   0   0   5    0.03    0.04
   0   0   5   -0.03    0.04
   0   0  -5    0.03    0.04
   0   0  -5   -0.01    0.04
   0   0   5    0.04    0.04
   0   0   5    0.03    0.04
   0   0  -5    0.01    0.04
   0   0  -5   -0.02    0.04
   0   0  -6   13.19    0.77
   0   0  -6   13.42    0.76
   0   0   6   14.06    0.76
   0   0  -6   14.79    0.76
   0   0   6   13.80    0.76
   0   0   6   14.55    0.77
   0   0  -7    0.12    0.06
   0   0   7    0.05    0.07
   0   0   7   -0.02    0.06
   0   0  -7   -0.02    0.06
   0   0   7   -0.08    0.06
   0   0   8   72.49    3.79
   0   0  -8   73.39    3.80
   0   0  -8   69.53    3.78
   0   0   8   72.95    3.80
   0   0   9    0.17    0.10
   0   0   9   -0.12    0.09
   0   0  -9    0.04    0.09
   0   0  -9   -0.05    0.08
   0   0  10    1.44    0.17
   0   0 -10    1.01    0.16
   0   0 -10    1.24    0.15
   0   0  10    1.35    0.18
   0   0  11    0.04    0.13
   0   0 -11    0.33    0.15
   0   0 -11    0.03    0.12
   0   0  11   -0.08    0.14
   0   0  12    0.40    0.30
   0   0  12    0.49    0.19
   0   0 -12    0.20    0.16
   0   0 -13    0.22    0.17
   0   0  13   -0.02    0.21
   0   1   0   -0.45    0.01
   0   1   0   -0.45    0.01
   0   1   0   -0.43    0.01
   0  -1   0   -0.44    0.01
   0  -1   0   -0.45    0.01
   0  -1   0   -0.44    0.01
   0  -1   0   -0.44    0.01
   0   1   1   53.75    2.89
   0   1  -1   54.86    2.89
   0   1   1   55.31    2.90
   0   1   1   54.85    2.90
   0   1  -1   51.56    2.90
   0   1  -1   56.24    2.90
   0   1  -1   61.27    2.90
   0   1  -1   53.79    2.90
   0   1   1   53.08    2.90
   0   1  -1   54.47    2.89
   0  -1  -1   55.17    2.90
   0  -1  -1   58.25    2.90
   0  -1   1   54.62    2.90
   0  -1   1   55.99    2.90
   0  -1   1   55.15    2.89
   0  -1  -1   56.26    2.90
   0  -1   1   63.71    2.90
   0  -1  -1   52.29    2.89
   0  -1   1   56.54    2.90
   0  -1  -1   53.94    2.89
   0  -1   1   56.62    2.89
   0   1  -2   84.63    4.55
   0   1  -2   88.91    4.55
   0   1   2   85.62    4.56
   0   1   2   96.73    4.55
   0   1   2   86.88    4.56
   0   1   2   97.85    4.55
   0   1  -2   85.15    4.55
   0   1  -2   83.59    4.55
   0   1   2   82.18    4.56
   0   1  -2   91.87    4.56
   0   1  -2   95.09    4.56
   0  -1   2   92.88    4.55
   0  -1   2   85.62    4.55
   0  -1   2   75.85    4.55
   0  -1   2   80.89    4.56
   0  -1  -2   99.02    4.56
   0  -1  -2   79.95    4.56
   0  -1  -2   83.34    4.55
   0  -1  -2   88.61    4.56
   0  -1  -2   85.17    4.55
   0   1   3    7.06    0.38
   0   1   3    7.04    0.38
   0   1  -3    6.65    0.37
   0   1  -3    7.46    0.38
   0   1  -3    6.56    0.38
   0   1   3    8.03    0.38
   0   1  -3    6.99    0.38
   0   1   3    7.52    0.37
   0   1  -3    7.54    0.37
   0   1  -3    6.65    0.38
   0   1   3    6.80    0.38
   0  -1  -3    7.24    0.37
   0  -1   3    6.93    0.37
   0  -1   3    6.77    0.39
   0  -1  -3    6.97    0.38
   0  -1   3    6.74    0.37
   0  -1  -3    6.50    0.37
   0  -1   3    5.72    0.38
   0  -1  -3    7.04    0.38
   0  -1   3    6.61    0.38
   0   1  -4   -0.05    0.03
   0   1  -4   -0.02    0.03
   0   1   4    0.03    0.04
   0   1  -4   -0.04    0.03
   0   1   4    0.01    0.04
   0   1   4    0.01    0.03
   0   1   4   -0.01    0.04
   0   1  -4    0.03    0.04
   0   1  -4    0.04    0.04
   0   1  -4    0.00    0.03
   0  -1   4    0.00    0.04
   0  -1   4   -0.06    0.04
   0  -1  -4   -0.02    0.03
   0  -1   4   -0.05    0.04
   0  -1   4   -0.05    0.02
   0  -1   4   -0.01    0.03
   0  -1  -4   -0.08    0.04
   0  -1  -4   -0.02    0.04
   0  -1  -4   -0.04    0.04
   0   1  -5    1.73    0.12
   0   1   5    1.85    0.14
   0   1  -5    2.01    0.13
   0   1  -5    1.91    0.14
   0   1   5    2.05    0.15
   0   1  -5    1.66    0.15
   0   1   5    2.02    0.13
   0   1  -5    1.86    0.12
   0  -1   5    1.81    0.15
   0  -1  -5    2.01    0.15
   0  -1   5    1.91    0.13
   0  -1  -5    1.87    0.14
   0  -1   5    1.99    0.15
   0  -1  -5    1.87    0.13
   0  -1   5    2.12    0.12
   0   1   6    0.71    0.08
   0   1  -6    0.72    0.09
   0   1   6    0.40    0.08
   0   1  -6    0.72    0.08
   0   1  -6    0.70    0.09
   0   1  -6    0.75    0.09
   0   1   6    0.69    0.09
   0  -1   6    0.77    0.09
   0  -1   6    0.89    0.11
   0  -1   6    0.90    0.11
   0  -1  -6    0.75    0.09
   0  -1  -6    0.69    0.09
   0  -1   6    0.77    0.07
   0  -1  -6    0.76    0.09
   0   1  -7    1.60    0.11
   0   1  -7    1.54    0.12
   0   1   7    1.80    0.15
   0   1  -7    1.68    0.15
   0   1  -7    1.78    0.14
   0   1  -7    1.73    0.14
   0   1   7    1.88    0.17
   0  -1  -7    1.78    0.15
   0  -1  -7    1.89    0.15
   0  -1   7    1.59    0.11
   0  -1   7    1.77    0.15
   0  -1   7    1.38    0.16
   0  -1  -7    1.80    0.15
   0  -1   7    1.83    0.16
   0   1  -8    0.34    0.07
   0   1   8    0.42    0.10
   0   1  -8    0.38    0.06
   0   1   8    0.28    0.10
   0   1  -8    0.25    0.08
   0   1  -8    0.27    0.09
   0   1  -8    0.40    0.05
   0  -1   8    0.32    0.10
   0  -1   8    0.39    0.09
   0  -1  -8    0.32    0.09
   0  -1  -8    0.42    0.10
   0  -1   8    0.33    0.10
   0   1  -9   62.11    3.30
   0   1   9   61.44    3.30
   0   1   9   64.39    3.28
   0   1  -9   61.47    3.27
   0  -1   9   59.60    3.29
   0  -1  -9   59.42    3.30
   0  -1   9   61.80    3.30
   0  -1  -9   67.36    3.28
   0   1  10   -0.15    0.12
   0   1 -10    0.06    0.09
   0   1 -10    0.04    0.12
   0   1  10   -0.02    0.11
   0  -1  10   -0.05    0.11
   0  -1 -10    0.04    0.12
   0  -1  10    0.11    0.12
   0  -1 -10    0.07    0.10
   0   1  11    1.30    0.18
   0   1 -11    1.21    0.17
   0   1  11    0.93    0.18
   0  -1 -11    1.16    0.19
   0  -1  11    1.15    0.21
   0  -1 -11    1.16    0.17
   0  -1  11    1.30    0.19
   0   1  12   -0.04    0.17
   0   1 -12    0.09    0.16
   0  -1 -12    0.64    0.18
   0  -1 -12    0.15    0.16
   0  -1  12    0.02    0.16
   0  -1  12    0.10    0.19
   0   1 -13    5.51    0.46
   0   1  13    5.44    0.46
   0  -1  13    5.27    0.47
   0  -1  13    4.56    0.46
   0  -1 -13    4.63    0.45
   0   2   0  282.32   15.49
   0   2   0  288.96   15.47
   0   2   0  306.71   15.50
   0   2   0  299.02   15.51
   0   2   0  292.07   15.51
   0  -2   0  282.88   15.50
   0  -2   0  337.34   15.54
   0  -2   0  311.47   15.51
   0  -2   0  281.87   15.49
   0  -2   0  292.31   15.45
   0   2   1   -0.01    0.03
   0   2  -1    0.02    0.01
   0   2  -1   -0.02    0.02
   0   2   1    0.00    0.02
   0   2   1    0.00    0.02
   0   2  -1    0.03    0.03
   0   2   1    0.00    0.03
   0   2   1   -0.03    0.02
   0   2   1    0.00    0.03
   0   2  -1   -0.08    0.03
   0   2  -1   -0.02    0.02
   0  -2   1   -0.01    0.01
   0  -2   1   -0.02    0.02
   0  -2  -1    0.02    0.02
   0  -2   1   -0.01    0.02
   0  -2  -1   -0.04    0.02
   0  -2  -1    0.02    0.02
   0  -2  -1    0.00    0.02
   0  -2   1   -0.04    0.03
   0  -2  -1   -0.06    0.02
   0  -2  -1    0.03    0.03
   0  -2   1    0.00    0.02
   0   2   2    9.55    0.52
   0   2  -2   10.21    0.51
   0   2   2    9.30    0.51
   0   2  -2    9.24    0.52
   0   2   2    9.84    0.51
   0   2  -2    9.51    0.50
   0   2   2    9.09    0.50
   0   2  -2    9.84    0.50
   0   2   2    9.85    0.52
   0   2  -2    8.48    0.51
   0   2  -2   10.60    0.52
   0  -2   2    8.95    0.51
   0  -2   2    9.55    0.52
   0  -2  -2   10.04    0.51
   0  -2   2    9.67    0.50
   0  -2  -2    9.42    0.51
   0  -2  -2    8.14    0.51
   0  -2   2   10.05    0.50
   0  -2   2    9.74    0.52
   0  -2  -2    9.10    0.51
   0  -2  -2    9.36    0.51
   0  -2  -2    9.68    0.51
   0  -2   2    8.55    0.51
   0   2  -3   49.98    2.50
   0   2   3   50.37    2.49
   0   2  -3   47.69    2.49
   0   2  -3   46.34    2.49
   0   2   3   49.01    2.49
   0   2   3   48.75    2.50
   0   2  -3   44.97    2.50
   0   2  -3   49.12    2.50
   0   2   3   46.98    2.50
   0   2   3   47.48    2.50
   0   2  -3   50.36    2.48
   0  -2   3   44.60    2.49
   0  -2  -3   49.24    2.50
   0  -2  -3   46.87    2.50
   0  -2  -3   44.80    2.50
   0  -2   3   45.78    2.50
   0  -2   3   47.26    2.50
   0  -2  -3   43.59    2.49
   0  -2   3   49.68    2.48
   0  -2   3   49.26    2.49
   0  -2  -3   47.96    2.49
   0   2  -4    0.47    0.06
   0   2   4    0.43    0.07
   0   2  -4    0.50    0.06
   0   2  -4    0.44    0.07
   0   2   4    0.49    0.06
   0   2  -4    0.52    0.07
   0   2  -4    0.51    0.05
   0   2   4    0.60    0.05
   0   2  -4    0.51    0.07
   0   2  -4    0.48    0.05
   0  -2   4    0.43    0.06
   0  -2   4    0.46    0.07
   0  -2  -4    0.37    0.07
   0  -2   4    0.58    0.07
   0  -2   4    0.54    0.06
   0  -2  -4    0.51    0.05
   0  -2  -4    0.49    0.07
   0  -2  -4    0.45    0.06
   0   2   5   36.02    1.92
   0   2  -5   41.07    1.91
   0   2   5   37.39    1.90
   0   2   5   35.99    1.89
   0   2  -5   35.66    1.90
   0   2  -5   35.89    1.91
   0   2  -5   37.07    1.89
   0  -2   5   35.26    1.90
   0  -2   5   33.71    1.91
   0  -2  -5   36.26    1.89
   0  -2   5   35.70    1.92
   0  -2   5   39.15    1.93
   0  -2  -5   35.90    1.92
   0  -2  -5   34.64    1.90
   0  -2  -5   34.00    1.92
   0   2  -6    7.97    0.46
   0   2   6    8.70    0.45
   0   2  -6    8.34    0.44
   0   2  -6    8.87    0.46
   0   2   6    7.98    0.47
   0   2  -6    7.80    0.44
   0  -2   6    7.58    0.48
   0  -2  -6    8.26    0.47
   0  -2   6    8.78    0.45
   0  -2  -6    7.63    0.47
   0  -2   6    7.45    0.47
   0  -2  -6    7.97    0.45
   0   2   7    2.75    0.19
   0   2   7    2.79    0.21
   0   2  -7    2.95    0.18
   0   2  -7    2.79    0.20
   0   2  -7    2.95    0.19
   0   2  -7    2.76    0.18
   0  -2  -7    2.42    0.20
   0  -2   7    2.74    0.22
   0  -2   7    2.67    0.18
   0  -2   7    2.76    0.22
   0  -2  -7    2.46    0.19
   0  -2  -7    2.68    0.20
   0   2  -8   78.60    4.32
   0   2  -8   72.45    4.29
   0   2   8   87.75    4.33
   0   2  -8   76.13    4.29
   0   2  -8   85.72    4.29
   0   2   8   86.03    4.30
   0  -2  -8   80.78    4.32
   0  -2   8   87.11    4.33
   0  -2  -8   78.92    4.31
   0  -2   8   80.94    4.33
   0  -2   8   89.02    4.29
   0   2  -9   34.07    1.85
   0   2   9   38.51    1.91
   0   2  -9   33.96    1.90
   0   2   9   38.88    1.88
   0   2  -9   36.88    1.90
   0  -2   9   33.02    1.85
   0  -2  -9   34.83    1.91
   0  -2   9   34.92    1.91
   0  -2   9   33.23    1.91
   0  -2  -9   35.04    1.89
   0   2  10    2.37    0.26
   0   2  10    2.60    0.24
   0  -2  10    2.20    0.26
   0  -2 -10    2.30    0.25
   0  -2 -10    2.37    0.24
   0  -2  10    2.52    0.27
   0   2  11    0.72    0.25
   0   2  11    0.93    0.18
   0   2 -11    0.72    0.17
   0  -2 -11    0.91    0.19
   0  -2  11    0.51    0.18
   0  -2  11    0.79    0.19
   0   2  12   -0.19    0.16
   0   2 -12    0.23    0.17
   0  -2 -12   -0.16    0.17
   0  -2  12    0.03    0.18
   0  -2  12   -0.03    0.18
   0  -2 -12   -0.08    0.16
   0   3   0    0.07    0.04
   0   3   0   -0.05    0.03
   0   3   0    0.01    0.03
   0   3   0    0.01    0.03
   0   3   0   -0.02    0.03
   0  -3   0   -0.02    0.03
   0  -3   0   -0.03    0.02
   0  -3   0    0.03    0.03
   0  -3   0    0.05    0.01
   0  -3   0    0.04    0.03
   0  -3   0    0.00    0.01
   0   3  -1    3.95    0.25
   0   3   1    4.14    0.24
   0   3  -1    4.09    0.23
   0   3   1    3.73    0.24
   0   3   1    4.18    0.24
   0   3   1    4.74    0.24
   0   3  -1    3.34    0.24
   0   3  -1    4.18    0.24
   0  -3  -1    3.75    0.24
   0  -3   1    4.58    0.25
   0  -3  -1    4.13    0.23
   0  -3  -1    4.28    0.24
   0  -3  -1    4.19    0.23
   0  -3  -1    4.25    0.24
   0  -3   1    4.05    0.23
   0  -3   1    4.70    0.25
   0  -3  -1    4.12    0.24
   0   3   2    0.05    0.04
   0   3  -2    0.03    0.02
   0   3   2    0.12    0.04
   0   3  -2    0.08    0.05
   0   3   2    0.10    0.06
   0   3   2    0.09    0.03
   0   3  -2    0.02    0.04
   0   3  -2    0.07    0.02
   0   3   2    0.11    0.04
   0   3  -2    0.08    0.03
   0   3   2    0.01    0.03
   0   3  -2    0.04    0.04
   0  -3   2    0.02    0.04
   0  -3  -2    0.02    0.03
   0  -3   2    0.06    0.04
   0  -3  -2    0.08    0.04
   0  -3  -2    0.01    0.04
   0  -3  -2    0.06    0.03
   0  -3   2    0.08    0.03
   0  -3  -2    0.02    0.04
   0  -3   2    0.07    0.02
   0  -3  -2    0.07    0.03
   0   3   3   17.36    0.99
   0   3   3   18.43    0.99
   0   3  -3   18.47    1.01
   0   3  -3   17.89    1.00
   0   3   3   18.06    1.00
   0   3  -3   19.07    0.99
   0   3   3   18.45    1.00
   0   3   3   20.45    1.01
   0  -3   3   18.79    0.98
   0  -3  -3   18.93    1.00
   0  -3  -3   18.75    0.99
   0  -3  -3   19.01    1.00
   0  -3  -3   17.15    1.00
   0  -3  -3   19.98    1.00
   0  -3   3   19.37    0.99
   0  -3  -3   18.89    1.00
   0   3   4    0.39    0.07
   0   3  -4    0.36    0.06
   0   3  -4    0.32    0.06
   0   3   4    0.45    0.06
   0   3  -4    0.39    0.04
   0   3   4    0.32    0.06
   0   3  -4    0.36    0.07
   0   3   4    0.49    0.06
   0   3  -4    0.39    0.05
   0  -3   4    0.38    0.06
   0  -3   4    0.45    0.08
   0  -3   4    0.41    0.07
   0  -3  -4    0.44    0.06
   0  -3  -4    0.35    0.07
   0  -3  -4    0.42    0.05
   0  -3  -4    0.37    0.06
   0  -3   4    0.38    0.04
   0  -3  -4    0.23    0.06
   0  -3   4    0.45    0.05
   0   3  -5   32.01    1.72
   0   3  -5   31.46    1.70
   0   3  -5   33.23    1.73
   0   3   5   31.65    1.71
   0   3   5   32.21    1.73
   0   3  -5   34.44    1.72
   0   3  -5   31.56    1.70
   0   3   5   32.86    1.71
   0  -3   5   31.17    1.72
   0  -3  -5   33.07    1.73
   0  -3  -5   30.92    1.71
   0  -3   5   33.97    1.74
   0  -3  -5   33.22    1.71
   0  -3   5   31.91    1.72
   0  -3  -5   30.32    1.72
   0  -3   5   35.98    1.74
   0   3   6   23.98    1.29
   0   3  -6   25.05    1.28
   0   3  -6   23.55    1.32
   0   3   6   25.98    1.30
   0   3  -6   24.73    1.28
   0   3  -6   23.91    1.30
   0   3  -6   25.62    1.33
   0   3   6   24.40    1.32
   0  -3  -6   22.47    1.29
   0  -3  -6   25.23    1.32
   0  -3   6   23.46    1.30
   0  -3   6   23.89    1.33
   0  -3   6   24.84    1.33
   0  -3  -6   22.87    1.31
   0  -3  -6   26.55    1.29
   0   3   7    0.21    0.09
   0   3   7    0.46    0.08
   0   3  -7    0.41    0.06
   0   3  -7    0.42    0.08
   0   3   7    0.47    0.05
   0   3  -7    0.27    0.10
   0   3  -7    0.41    0.06
   0  -3   7    0.35    0.10
   0  -3   7    0.38    0.08
   0  -3  -7    0.59    0.10
   0  -3  -7    0.25    0.08
   0  -3  -7    0.38    0.10
   0  -3   7    0.33    0.09
   0  -3  -7    0.56    0.06
   0   3  -8    0.16    0.08
   0   3   8    0.06    0.10
   0   3   8    0.18    0.09
   0   3  -8    0.13    0.09
   0   3  -8    0.28    0.06
   0  -3   8    0.16    0.07
   0  -3  -8    0.30    0.09
   0  -3  -8    0.20    0.09
   0  -3   8    0.40    0.12
   0  -3   8    0.18    0.11
   0   3  -9    1.15    0.15
   0   3  -9    0.87    0.14
   0   3   9    0.96    0.13
   0   3   9    0.97    0.16
   0  -3   9    1.26    0.18
   0  -3  -9    1.02    0.15
   0  -3   9    0.99    0.16
   0  -3   9    1.06    0.13
   0   3  10    0.07    0.11
   0   3  10    0.04    0.13
   0   3 -10    0.05    0.13
   0   3 -10    0.13    0.12
   0  -3 -10    0.02    0.15
   0  -3  10    0.11    0.14
   0  -3 -10   -0.14    0.12
   0  -3  10    0.06    0.14
   0   3 -11    4.97    0.41
   0   3  11    5.73    0.43
   0   3 -11    5.88    0.43
   0  -3  11    4.49    0.41
   0  -3 -11    5.47    0.43
   0  -3 -11    5.62    0.41
   0  -3  11    5.90    0.43
   0   3 -12    6.27    0.45
   0   3  12    5.08    0.47
   0   3 -12    6.15    0.45
   0  -3 -12    6.07    0.45
   0  -3 -12    5.89    0.44
   0  -3  12    5.24    0.47
   0  -3  12    5.40    0.50
   0   4   0    7.07    0.39
   0   4   0    6.17    0.39
   0   4   0    7.47    0.40
   0   4   0    6.54    0.39
   0   4   0    7.76    0.40
   0  -4   0    5.91    0.40
   0  -4   0    6.94    0.39
   0  -4   0    6.77    0.38
   0   4  -1   16.91    0.91
   0   4  -1   17.42    0.93
   0   4  -1   16.84    0.92
   0   4   1   15.97    0.92
   0   4   1   14.55    0.92
   0   4   1   16.74    0.92
   0   4   1   19.79    0.92
   0   4   1   17.50    0.92
   0  -4   1   16.50    0.91
   0  -4  -1   17.09    0.92
   0  -4   1   17.62    0.93
   0  -4  -1   17.97    0.92
   0  -4  -1   16.51    0.90
   0  -4  -1   17.55    0.90
   0   4   2   33.18    1.77
   0   4  -2   33.71    1.75
   0   4   2   35.25    1.76
   0   4   2   29.14    1.76
   0   4  -2   33.00    1.77
   0   4   2   34.42    1.76
   0  -4   2   36.07    1.75
   0  -4  -2   34.81    1.75
   0  -4   2   32.67    1.77
   0  -4  -2   33.44    1.76
   0  -4  -2   35.43    1.75
   0  -4  -2   32.37    1.76
   0  -4   2   29.67    1.77
   0   4   3   55.21    2.92
   0   4   3   53.18    2.93
   0   4  -3   52.86    2.91
   0   4  -3   59.90    2.91
   0   4   3   60.83    2.94
   0   4  -3   55.26    2.94
   0   4   3   55.68    2.92
   0   4   3   53.26    2.92
   0   4  -3   59.77    2.91
   0  -4   3   57.44    2.91
   0  -4  -3   52.83    2.92
   0  -4  -3   55.87    2.92
   0  -4  -3   54.94    2.94
   0  -4   3   59.31    2.94
   0  -4   3   56.24    2.91
   0  -4  -3   55.01    2.92
   0  -4  -3   51.14    2.93
   0   4  -4   13.45    0.74
   0   4   4   14.61    0.76
   0   4  -4   13.80    0.78
   0   4  -4   14.48    0.75
   0   4   4   14.98    0.78
   0   4   4   13.62    0.76
   0   4   4   12.97    0.76
   0   4   4   14.39    0.76
   0   4  -4   14.03    0.75
   0  -4   4   14.46    0.75
   0  -4  -4   13.02    0.77
   0  -4  -4   14.54    0.78
   0  -4  -4   13.92    0.76
   0  -4   4   12.75    0.78
   0  -4   4   14.27    0.75
   0  -4   4   15.06    0.77
   0  -4  -4   14.14    0.76
   0   4   5   12.53    0.65
   0   4  -5   11.82    0.64
   0   4  -5   12.13    0.65
   0   4  -5   13.35    0.66
   0   4  -5   12.21    0.64
   0   4   5   11.01    0.66
   0   4   5   12.01    0.68
   0  -4   5   12.26    0.64
   0  -4   5   12.17    0.69
   0  -4  -5   11.71    0.68
   0  -4  -5   10.89    0.66
   0  -4  -5   12.24    0.67
   0  -4   5   12.18    0.67
   0  -4  -5   12.25    0.66
   0  -4   5   12.19    0.66
   0   4   6    1.33    0.13
   0   4   6    1.42    0.16
   0   4  -6    1.40    0.10
   0   4  -6    1.25    0.12
   0   4   6    1.34    0.13
   0   4  -6    1.13    0.14
   0   4  -6    1.11    0.09
   0  -4   6    1.57    0.18
   0  -4   6    1.27    0.14
   0  -4  -6    1.61    0.13
   0  -4  -6    1.23    0.14
   0  -4   6    1.49    0.16
   0  -4  -6    1.22    0.13
   0  -4  -6    1.47    0.15
   0   4   7    7.68    0.47
   0   4  -7    7.02    0.40
   0   4  -7    7.93    0.41
   0   4  -7    7.43    0.44
   0   4   7    7.62    0.43
   0   4  -7    7.43    0.47
   0   4   7    6.77    0.42
   0  -4  -7    7.48    0.46
   0  -4  -7    8.02    0.42
   0  -4   7    7.91    0.45
   0  -4   7    8.07    0.48
   0  -4   7    8.13    0.48
   0  -4  -7    7.18    0.46
   0  -4  -7    7.26    0.43
   0   4  -8    0.33    0.14
   0   4  -8    0.32    0.09
   0   4   8    0.43    0.09
   0   4   8    0.18    0.11
   0  -4   8    0.28    0.12
   0  -4   8    0.33    0.14
   0  -4  -8    0.30    0.10
   0  -4   8    0.29    0.10
   0  -4  -8    0.46    0.12
   0   4   9    0.56    0.13
   0   4  -9    0.79    0.16
   0   4  -9    0.87    0.14
   0   4   9    0.73    0.12
   0  -4  -9    0.82    0.16
   0  -4   9    0.79    0.17
   0  -4  -9    0.74    0.14
   0  -4   9    0.71    0.17
   0  -4   9    1.09    0.13
   0   4  10    1.60    0.21
   0   4 -10    1.85    0.23
   0   4 -10    1.89    0.21
   0  -4 -10    1.68    0.21
   0  -4 -10    1.66    0.22
   0  -4  10    1.59    0.24
   0  -4  10    1.96    0.24
   0   4 -11    0.17    0.15
   0   4 -11   -0.10    0.15
   0   4  11    0.23    0.18
   0  -4  11   -0.08    0.19
   0  -4 -11    0.33    0.17
   0  -4 -11   -0.12    0.17
   0  -4  11    0.22    0.19
   0   4 -12    7.84    0.59
   0   4  12    7.77    0.60
   0   4 -12    9.01    0.57
   0  -4  12    9.58    0.63
   0  -4 -12    7.57    0.58
   0  -4 -12    8.36    0.57
   0  -4  12    7.46    0.59
   0   5   0    0.04    0.06
   0   5   0    0.16    0.06
   0  -5   0    0.12    0.06
   0  -5   0    0.10    0.06
   0  -5   0    0.14    0.05
   0   5   1    1.32    0.12
   0   5  -1    1.29    0.13
   0   5  -1    1.32    0.13
   0   5   1    1.25    0.13
   0   5  -1    1.48    0.14
   0  -5  -1    1.49    0.13
   0  -5   1    1.30    0.12
   0  -5  -1    1.38    0.09
   0  -5  -1    1.68    0.14
   0  -5   1    1.28    0.14
   0  -5  -1    1.32    0.10
   0  -5   1    1.58    0.14
   0   5   2    8.10    0.49
   0   5   2    8.60    0.50
   0   5   2    8.76    0.49
   0   5  -2    8.56    0.50
   0   5  -2    8.32    0.48
   0  -5  -2    8.65    0.47
   0  -5  -2    8.70    0.50
   0  -5   2    9.43    0.51
   0  -5  -2    8.20    0.49
   0  -5  -2    9.21    0.47
   0   5   3    8.59    0.54
   0   5  -3    9.64    0.56
   0   5   3    9.87    0.54
   0   5  -3    9.70    0.53
   0   5   3   11.12    0.56
   0  -5   3    9.90    0.53
   0  -5  -3    8.27    0.54
   0  -5   3   10.77    0.57
   0  -5  -3   10.69    0.56
   0  -5  -3    9.96    0.53
   0  -5   3    9.17    0.55
   0  -5  -3    8.97    0.54
   0   5   4    5.02    0.31
   0   5  -4    4.72    0.28
   0   5  -4    4.68    0.32
   0   5   4    5.04    0.29
   0   5  -4    5.18    0.27
   0   5  -4    5.13    0.27
   0   5   4    4.48    0.31
   0  -5  -4    4.11    0.30
   0  -5  -4    4.90    0.31
   0  -5   4    4.88    0.28
   0  -5  -4    4.87    0.30
   0  -5   4    4.98    0.31
   0  -5   4    3.91    0.31
   0  -5  -4    5.05    0.29
   0   5   5   11.60    0.66
   0   5  -5   12.07    0.63
   0   5   5   11.96    0.65
   0   5  -5   11.20    0.68
   0   5  -5   12.12    0.64
   0   5  -5   12.29    0.64
   0  -5  -5   11.54    0.66
   0  -5  -5   11.03    0.65
   0  -5   5   11.80    0.68
   0  -5   5   12.19    0.67
   0  -5   5   12.33    0.64
   0  -5  -5   11.69    0.67
   0  -5   5   11.33    0.63
   0  -5  -5   11.76    0.65
   0   5  -6    0.86    0.13
   0   5  -6    0.74    0.09
   0   5  -6    0.79    0.11
   0   5   6    0.89    0.13
   0   5  -6    0.74    0.09
   0   5   6    0.68    0.12
   0   5   6    0.68    0.10
   0   5  -6    0.75    0.09
   0  -5   6    0.69    0.13
   0  -5   6    0.86    0.12
   0  -5  -6    0.78    0.10
   0  -5  -6    0.78    0.11
   0  -5  -6    0.62    0.11
   0  -5  -6    0.73    0.12
   0  -5   6    0.77    0.10
   0  -5   6    0.77    0.09
   0   5  -7    6.56    0.44
   0   5   7    7.01    0.43
   0   5   7    6.07    0.38
   0   5  -7    6.73    0.39
   0  -5   7    6.62    0.44
   0  -5  -7    6.67    0.41
   0  -5   7    6.49    0.41
   0  -5  -7    6.51    0.38
   0  -5  -7    6.12    0.42
   0   5  -8    3.23    0.25
   0   5   8    3.43    0.29
   0   5   8    3.43    0.25
   0   5  -8    3.46    0.29
   0  -5  -8    3.12    0.28
   0  -5   8    3.20    0.31
   0  -5   8    3.03    0.26
   0  -5   8    3.40    0.29
   0  -5  -8    3.51    0.29
   0   5  -9    0.06    0.11
   0   5  -9    0.21    0.13
   0   5   9    0.14    0.14
   0  -5   9    0.19    0.16
   0  -5  -9    0.03    0.13
   0  -5   9    0.07    0.11
   0  -5   9    0.26    0.16
   0  -5  -9    0.04    0.13
   0   5  10    2.68    0.34
   0   5 -10    3.31    0.30
   0   5 -10    3.11    0.32
   0  -5 -10    3.74    0.33
   0  -5  10    4.16    0.37
   0  -5  10    3.42    0.36
   0  -5 -10    2.95    0.33
   0   5  11    1.87    0.26
   0   5 -11    1.38    0.22
   0  -5  11    1.96    0.27
   0  -5 -11    1.20    0.23
   0  -5  11    1.10    0.27
   0  -5 -11    1.41    0.23
   0   6   0    0.41    0.09
   0   6   0    0.18    0.08
   0  -6   0    0.55    0.08
   0  -6   0    0.46    0.09
   0  -6   0    0.32    0.08
   0   6   1    8.65    0.50
   0   6   1    8.67    0.49
   0   6  -1    8.27    0.50
   0   6  -1    8.68    0.50
   0  -6   1    9.04    0.50
   0  -6   1    8.42    0.50
   0  -6   1    8.38    0.48
   0  -6  -1    8.18    0.49
   0  -6  -1    8.28    0.45
   0  -6  -1    8.01    0.45
   0   6   2    6.82    0.41
   0   6  -2    6.92    0.41
   0   6   2    6.34    0.39
   0   6  -2    7.03    0.41
   0  -6   2    6.31    0.41
   0  -6  -2    6.26    0.39
   0  -6   2    6.57    0.38
   0  -6  -2    6.54    0.37
   0  -6   2    5.51    0.40
   0  -6  -2    6.74    0.36
   0   6  -3    0.27    0.09
   0   6   3    0.43    0.08
   0   6  -3    0.43    0.10
   0   6   3    0.31    0.10
   0  -6  -3    0.27    0.08
   0  -6   3    0.38    0.07
   0  -6  -3    0.28    0.09
   0  -6   3    0.38    0.09
   0  -6   3    0.18    0.09
   0  -6  -3    0.39    0.08
   0   6  -4    2.32    0.20
   0   6   4    2.42    0.20
   0   6  -4    2.43    0.22
   0   6   4    2.68    0.21
   0  -6   4    3.32    0.24
   0  -6  -4    2.50    0.23
   0  -6  -4    3.33    0.22
   0  -6  -4    2.67    0.20
   0  -6   4    2.68    0.23
   0   6  -5    0.01    0.08
   0   6  -5    0.06    0.05
   0   6   5    0.30    0.11
   0   6   5    0.18    0.08
   0  -6  -5    0.06    0.09
   0  -6  -5    0.12    0.08
   0  -6  -5    0.15    0.09
   0  -6   5    0.24    0.07
   0  -6   5    0.03    0.10
   0  -6   5    0.13    0.11
   0   6   6    0.09    0.15
   0   6  -6    0.41    0.08
   0   6   6    0.50    0.10
   0   6  -6    0.41    0.12
   0  -6   6    0.44    0.12
   0  -6  -6    0.43    0.11
   0  -6   6    0.50    0.13
   0  -6  -6    0.80    0.12
   0  -6  -6    0.47    0.13
   0   6   7    0.67    0.15
   0   6  -7    0.63    0.13
   0   6   7    0.62    0.11
   0  -6   7    0.72    0.16
   0  -6  -7    0.81    0.15
   0  -6  -7    0.51    0.13
   0  -6  -7    0.76    0.12
   0  -6   7    0.55    0.14
   0   6   8    1.30    0.20
   0   6  -8    1.40    0.20
   0  -6  -8    0.79    0.17
   0  -6   8    1.13    0.20
   0  -6  -8    0.99    0.20
   0  -6   8    1.04    0.18
   0   6  -9    0.24    0.16
   0   6   9    0.12    0.16
   0  -6  -9    0.25    0.14
   0  -6   9   -0.14    0.13
   0  -6   9    0.22    0.19
   0  -6  -9   -0.30    0.16
   0   6 -10    0.48    0.19
   0   6  10    0.38    0.22
   0  -6  10    0.56    0.20
   0  -6 -10    0.13    0.19
   0  -6 -10    0.19    0.18
   0   7   0    0.09    0.10
   0   7   0    0.21    0.10
   0  -7   0    0.19    0.08
   0  -7   0    0.16    0.09
   0  -7   0    0.24    0.10
   0   7   1   12.83    0.76
   0   7   1   13.62    0.78
   0   7  -1   13.68    0.78
   0   7  -1   13.50    0.78
   0  -7  -1   13.94    0.76
   0  -7   1   13.85    0.78
   0  -7   1   13.47    0.78
   0  -7   1   13.59    0.75
   0   7  -2    3.58    0.27
   0   7   2    3.61    0.27
   0   7   2    3.48    0.28
   0   7  -2    3.88    0.29
   0  -7   2    3.82    0.30
   0  -7  -2    2.93    0.27
   0  -7   2    3.72    0.25
   0  -7  -2    3.68    0.22
   0  -7   2    4.13    0.29
   0  -7  -2    4.23    0.27
   0   7  -3    1.62    0.19
   0   7   3    1.57    0.20
   0   7   3    1.55    0.16
   0   7  -3    1.30    0.17
   0  -7  -3    1.04    0.15
   0  -7   3    1.39    0.18
   0  -7   3    1.90    0.21
   0  -7  -3    1.45    0.18
   0  -7  -3    1.53    0.19
   0  -7   3    1.84    0.16
   0   7   4    0.16    0.09
   0   7  -4    0.21    0.21
   0   7   4   -0.02    0.10
   0   7  -4    0.14    0.11
   0  -7  -4    0.03    0.11
   0  -7   4    0.04    0.08
   0  -7  -4    0.09    0.08
   0  -7   4    0.23    0.17
   0   7   5    0.08    0.12
   0   7  -5    0.04    0.12
   0   7   5    0.04    0.09
   0  -7  -5   -0.04    0.10
   0  -7   5   -0.03    0.12
   0  -7   5   -0.07    0.13
   0  -7  -5   -0.13    0.09
   0  -7  -5   -0.03    0.11
   0   7   6    0.72    0.12
   0   7  -6    0.56    0.16
   0   7   6    0.72    0.16
   0  -7  -6    0.42    0.12
   0  -7   6    0.59    0.14
   0  -7   6    0.82    0.17
   0  -7  -6    0.59    0.13
   0  -7  -6    0.61    0.14
   0   7  -7    5.77    0.44
   0   7   7    6.26    0.45
   0  -7  -7    7.02    0.42
   0  -7  -7    6.00    0.45
   0  -7  -7    5.67    0.42
   0  -7   7    6.52    0.44
   0  -7   7    6.58    0.46
   0   7   8    0.65    0.18
   0   7  -8    0.31    0.18
   0  -7   8    0.37    0.16
   0  -7   8    0.44    0.17
   0  -7  -8    0.27    0.16
   0  -7  -8    0.29    0.15
   0   7  -9    0.37    0.19
   0   7   9    0.60    0.20
   0  -7  -9    0.36    0.18
   0  -7   9    0.30    0.18
   0  -7  -9    0.52    0.17
   0  -7   9    0.25    0.22
   0   8   0    1.67    0.20
   0   8   0    1.54    0.20
   0  -8   0    1.37    0.20
   0  -8   0    1.84    0.21
   0   8   1   -0.05    0.11
   0   8  -1   -0.07    0.10
   0   8   1    0.16    0.12
   0   8  -1   -0.13    0.12
   0  -8   1   -0.13    0.13
   0  -8  -1    0.07    0.12
   0  -8  -1    0.10    0.10
   0  -8   1   -0.03    0.10
   0  -8   1   -0.12    0.13
   0   8  -2    3.76    0.31
   0   8  -2    3.15    0.30
   0   8   2    3.94    0.29
   0   8   2    3.41    0.30
   0  -8   2    3.99    0.31
   0  -8  -2    3.16    0.31
   0  -8  -2    2.95    0.30
   0  -8   2    3.63    0.27
   0  -8   2    3.62    0.32
   0   8   3    1.02    0.15
   0   8  -3    0.97    0.18
   0   8  -3    0.94    0.16
   0   8   3    1.00    0.17
   0  -8   3    1.09    0.13
   0  -8  -3    1.08    0.18
   0  -8   3    0.88    0.19
   0  -8  -3    1.07    0.16
   0  -8   3    0.90    0.17
   0   8   4    0.07    0.13
   0   8  -4    0.31    0.15
   0   8   4    0.16    0.12
   0   8  -4    0.12    0.14
   0  -8   4    0.03    0.16
   0  -8  -4    0.37    0.14
   0  -8  -4    0.25    0.13
   0  -8   4    0.20    0.14
   0   8  -5    1.71    0.23
   0   8  -5    1.81    0.21
   0   8   5    1.85    0.25
   0   8   5    1.57    0.21
   0  -8   5    1.69    0.23
   0  -8   5    1.48    0.21
   0  -8  -5    1.27    0.19
   0   8   6   -0.11    0.16
   0   8  -6    0.44    0.17
   0   8  -6    0.03    0.15
   0  -8   6    0.29    0.16
   0  -8  -6    0.19    0.16
   0  -8   6    0.44    0.18
   0   8   7    0.70    0.19
   0   8  -7    0.54    0.20
   0  -8   7    0.56    0.22
   0  -8   7    0.84    0.19
   0  -8  -7    0.66    0.20
   0   8  -8    4.81    0.46
   0   8   8    6.03    0.47
   0  -8   8    5.10    0.50
   0  -8   8    5.43    0.47
   0  -8  -8    5.14    0.45
   0   9   0   -0.19    0.14
   0   9   0   -0.13    0.14
   0  -9   0   -0.22    0.12
   0  -9   0   -0.03    0.14
   0   9   1    2.62    0.28
   0   9  -1    2.13    0.27
   0   9  -1    2.10    0.25
   0   9   1    2.27    0.28
   0  -9   1    2.18    0.26
   0  -9   1    1.94    0.26
   0  -9  -1    2.47    0.26
   0  -9  -1    3.05    0.31
   0   9   2    5.05    0.50
   0   9  -2    5.58    0.44
   0   9  -2    5.63    0.43
   0   9   2    5.79    0.43
   0  -9   2    5.30    0.44
   0  -9  -2    5.33    0.43
   0  -9   2    6.20    0.45
   0  -9  -2    6.48    0.43
   0  -9   2    6.17    0.40
   0   9  -3   -0.11    0.13
   0   9   3    0.18    0.15
   0   9  -3   -0.24    0.16
   0   9   3   -0.23    0.15
   0  -9  -3    0.14    0.15
   0  -9  -3   -0.15    0.16
   0  -9   3    0.19    0.17
   0  -9   3    0.10    0.17
   0   9  -4    0.05    0.17
   0   9   4   -0.19    0.15
   0   9  -4    0.11    0.17
   0  -9  -4   -0.01    0.16
   0  -9   4    0.10    0.18
   0  -9   4   -0.14    0.17
   0  -9  -4   -0.03    0.15
   0   9   5    0.09    0.19
   0   9  -5   -0.20    0.20
   0   9  -5    0.02    0.18
   0  -9  -5    0.03    0.18
   0  -9   5    0.13    0.19
   0  -9  -5    0.36    0.19
   0  -9   5   -0.23    0.20
   0   9  -6   10.97    0.74
   0   9   6   10.05    0.73
   0   9  -6   11.09    0.76
   0  -9   6   11.81    0.77
   0  -9  -6   12.08    0.72
   0  -9   6   11.79    0.73
   0  -9  -6   11.52    0.73
   0  10   0    0.20    0.19
   0  10   0    0.20    0.19
   0 -10   0    0.14    0.18
   0 -10   0    0.26    0.19
   0  10  -1    0.61    0.21
   0  10   1    0.60    0.19
   0  10   1    0.33    0.20
   0  10  -1    0.66    0.20
   0 -10  -1    0.61    0.22
   0 -10  -1    0.35    0.20
   0 -10   1    0.48    0.21
   0 -10   1    0.85    0.23
   0  10  -2    0.06    0.21
   0  10   2   -0.14    0.18
   0  10   2    0.11    0.19
   0  10  -2    0.07    0.20
   0 -10  -2    0.35    0.20
   0 -10   2    0.35    0.20
   0 -10  -2    0.23    0.21
   0  10   3    0.26    0.20
   0  10  -3   -0.23    0.19
   0 -10  -3    0.34    0.21
   0 -10   3    0.19    0.22
   1   0 -13    0.11    0.20
  -1   0  13    0.00    0.21
  -1   0  12    3.00    0.32
  -1   0  12    2.61    0.30
   1   0 -12    2.38    0.28
   1   0 -11    0.13    0.13
   1   0 -11    0.05    0.12
  -1   0  11    0.12    0.15
  -1   0  11    0.06    0.13
  -1   0  10    0.49    0.12
   1   0 -10    0.56    0.12
  -1   0  10    0.44    0.13
   1   0 -10    0.52    0.12
  -1   0   9    0.09    0.09
   1   0  -9   -0.13    0.08
  -1   0   9   -0.02    0.08
   1   0  -9   -0.06    0.08
   1   0  -8   63.81    3.41
  -1   0   8   65.37    3.43
   1   0  -8   64.58    3.43
  -1   0   8   65.86    3.42
  -1   0   7   -0.05    0.06
   1   0  -7    0.05    0.06
  -1   0   7    0.00    0.07
  -1   0   7   -0.12    0.06
   1   0  -7    0.05    0.07
   1   0  -7    0.01    0.06
  -1   0   6   27.56    1.43
   1   0  -6   26.13    1.39
  -1   0   6   28.39    1.42
   1   0  -6   26.17    1.39
   1   0  -6   27.39    1.41
  -1   0   6   26.36    1.42
   1   0  -6   24.65    1.42
   1   0  -5    0.00    0.04
   1   0  -5   -0.06    0.04
  -1   0   5    0.00    0.04
  -1   0   5   -0.07    0.03
   1   0  -5    0.04    0.04
   1   0  -5   -0.01    0.02
  -1   0   5    0.03    0.05
   1   0  -5    0.02    0.04
   1   0  -5   -0.03    0.02
   1   0  -5    0.03    0.05
  -1   0   5    0.06    0.04
   1   0  -4    2.17    0.13
   1   0  -4    1.75    0.13
   1   0  -4    1.99    0.13
  -1   0   4    2.06    0.13
   1   0  -4    1.92    0.11
   1   0  -4    1.92    0.12
   1   0  -4    1.79    0.12
  -1   0   4    1.68    0.12
   1   0  -4    1.84    0.11
  -1   0   4    1.78    0.13
  -1   0   4    1.99    0.12
   1   0  -3    0.00    0.02
  -1   0   3    0.00    0.02
  -1   0   3    0.00    0.02
   1   0  -3   -0.04    0.02
   1   0  -3   -0.03    0.02
  -1   0   3   -0.01    0.02
   1   0  -3   -0.03    0.01
  -1   0   3   -0.03    0.02
   1   0  -3   -0.04    0.02
   1   0  -3    0.01    0.03
  -1   0   2  207.29   10.95
   1   0  -2  235.23   10.97
  -1   0   2  198.32   10.94
  -1   0   2  198.12   10.95
   1   0  -2  201.43   10.93
   1   0  -2  223.74   10.95
   1   0  -2  205.69   10.97
   1   0  -2  198.72   10.96
   1   0  -2  194.32   10.94
  -1   0   2  223.88   10.97
  -1   0   2  224.28   10.95
   1   0  -1   -0.08    0.01
   1   0  -1   -0.08    0.01
   1   0  -1   -0.07    0.01
   1   0  -1   -0.07    0.01
   1   0  -1   -0.08    0.01
   1   0  -1   -0.07    0.01
   1   0   1   -0.01    0.02
  -1   0  -1   -0.01    0.01
  -1   0  -1   -0.03    0.01
   1   0   1   -0.03    0.01
   1   0   1   -0.02    0.01
   1   0   1   -0.01    0.01
  -1   0  -1   -0.02    0.01
   1   0   1   -0.01    0.01
  -1   0  -1   -0.01    0.01
  -1   0  -1   -0.02    0.01
   1   0   2   91.15    5.32
   1   0   2  103.61    5.32
  -1   0  -2   95.49    5.32
   1   0   2  101.43    5.31
  -1   0  -2   94.57    5.32
  -1   0  -2  104.37    5.32
  -1   0  -2  103.78    5.32
   1   0   2  109.90    5.32
   1   0   2  108.25    5.32
  -1   0  -2  108.52    5.31
  -1   0  -3    0.03    0.02
  -1   0  -3    0.02    0.01
  -1   0  -3    0.01    0.03
   1   0   3    0.00    0.02
  -1   0  -3    0.00    0.03
   1   0   3   -0.03    0.02
  -1   0  -3    0.06    0.03
   1   0   3    0.02    0.02
   1   0   3    0.02    0.03
   1   0   3    0.00    0.01
   1   0   4    3.68    0.23
  -1   0  -4    3.01    0.22
  -1   0  -4    3.59    0.22
   1   0   4    3.59    0.22
  -1   0  -4    3.50    0.22
  -1   0  -5    0.01    0.04
   1   0   5   -0.01    0.04
  -1   0  -5    0.03    0.05
  -1   0  -5    0.01    0.04
   1   0   5    0.01    0.04
   1   0   6    6.22    0.37
   1   0   6    6.52    0.36
   1   0   6    6.32    0.37
  -1   0  -6    5.80    0.35
  -1   0  -6    6.24    0.37
   1   0   7    0.10    0.07
   1   0   7    0.08    0.07
  -1   0  -7   -0.12    0.06
   1   0   7   -0.15    0.06
  -1   0  -7    0.03    0.05
   1   0   8    5.08    0.33
   1   0   8    5.06    0.34
  -1   0  -8    5.26    0.34
  -1   0  -8    5.15    0.31
  -1   0  -9    0.17    0.10
   1   0   9    0.03    0.08
  -1   0  -9    0.13    0.08
   1   0   9   -0.04    0.09
  -1   0 -10   24.36    1.38
  -1   0 -10   26.01    1.35
   1   0  10   24.98    1.39
   1   0  10   24.72    1.38
  -1   0 -11   -0.03    0.13
  -1   0 -11   -0.09    0.12
   1   0  11    0.06    0.14
   1   0  11    0.08    0.15
   1   0  12    0.69    0.20
  -1   0 -12    0.66    0.17
   1   0  12    0.79    0.21
  -1   1  13    5.93    0.50
   1   1 -13    6.28    0.50
   1  -1 -13    6.62    0.51
  -1  -1  13    6.11    0.52
  -1   1  12    0.44    0.17
   1   1 -12    0.46    0.17
  -1  -1  12    0.38    0.17
   1  -1 -12    0.02    0.15
  -1  -1  12    0.37    0.19
   1   1 -11    1.90    0.23
  -1   1  11    2.37    0.25
   1   1 -11    2.19    0.23
  -1   1  11    2.20    0.26
  -1  -1  11    1.97    0.24
   1  -1 -11    2.52    0.26
  -1  -1  11    2.12    0.26
   1  -1 -11    2.05    0.24
  -1   1  10    0.70    0.13
   1   1 -10    0.66    0.11
  -1   1  10    0.43    0.13
   1  -1 -10    0.49    0.12
   1  -1 -10    0.74    0.15
  -1  -1  10    0.60    0.14
  -1  -1  10    0.66    0.15
   1   1  -9   11.44    0.66
  -1   1   9   12.01    0.69
   1   1  -9   11.72    0.63
  -1   1   9   13.03    0.67
   1   1  -9   11.70    0.68
  -1  -1   9   11.00    0.69
  -1  -1   9   11.49    0.68
   1  -1  -9   12.26    0.68
   1  -1  -9   11.52    0.68
   1   1  -8    8.59    0.49
  -1   1   8    9.35    0.52
   1   1  -8    8.43    0.47
   1   1  -8    8.73    0.47
  -1   1   8    8.29    0.50
   1   1  -8    8.79    0.51
   1  -1  -8    8.98    0.50
  -1  -1   8    9.15    0.51
   1  -1  -8    8.94    0.52
  -1  -1   8    8.45    0.52
  -1  -1   8    7.53    0.49
   1  -1  -8    8.87    0.51
   1   1  -7    2.12    0.17
  -1   1   7    1.84    0.17
   1   1  -7    2.33    0.15
   1   1  -7    2.39    0.14
  -1   1   7    2.34    0.18
   1   1  -7    2.37    0.17
   1   1  -7    2.20    0.17
   1  -1  -7    2.07    0.17
  -1  -1   7    2.30    0.18
  -1  -1   7    2.07    0.14
  -1  -1   7    2.08    0.18
   1  -1  -7    2.29    0.17
  -1  -1   7    2.05    0.16
   1  -1  -7    2.09    0.17
  -1   1   6    0.23    0.05
   1   1  -6    0.16    0.06
   1   1  -6    0.20    0.04
   1   1  -6    0.21    0.05
  -1   1   6    0.15    0.06
  -1   1   6    0.21    0.07
   1   1  -6    0.19    0.05
   1   1  -6    0.25    0.07
   1   1  -6    0.19    0.06
   1  -1  -6    0.15    0.06
   1  -1  -6    0.25    0.06
  -1  -1   6    0.18    0.04
   1  -1  -6    0.21    0.06
  -1  -1   6    0.17    0.06
  -1  -1   6    0.25    0.06
  -1  -1   6    0.21    0.07
  -1   1   5   15.23    0.78
  -1   1   5   14.62    0.78
   1   1  -5   13.77    0.78
   1   1  -5   13.96    0.77
   1   1  -5   14.22    0.77
  -1   1   5   16.12    0.77
   1   1  -5   14.57    0.78
   1   1  -5   14.22    0.78
   1   1  -5   13.34    0.78
   1   1  -5   14.77    0.77
   1  -1  -5   13.94    0.78
  -1  -1   5   14.32    0.76
   1  -1  -5   14.73    0.76
  -1  -1   5   12.67    0.78
   1  -1  -5   14.28    0.79
   1  -1  -5   14.42    0.78
   1  -1  -5   16.31    0.77
  -1  -1   5   14.45    0.77
  -1  -1   5   13.56    0.78
  -1  -1   5   14.36    0.78
  -1   1   4  107.76    5.77
  -1   1   4  116.32    5.77
  -1   1   4  110.28    5.77
  -1   1   4  119.09    5.76
  -1   1   4  105.14    5.75
   1   1  -4  119.11    5.77
   1   1  -4  107.03    5.76
   1   1  -4  112.74    5.76
   1   1  -4  104.90    5.77
   1   1  -4  108.40    5.77
   1   1  -4  111.30    5.76
   1   1  -4  107.43    5.77
  -1  -1   4  113.57    5.77
   1  -1  -4  108.47    5.76
   1  -1  -4  112.12    5.75
   1  -1  -4  117.00    5.77
  -1  -1   4  112.41    5.76
   1  -1  -4  109.63    5.75
   1  -1  -4  109.56    5.77
  -1  -1   4   93.53    5.76
  -1  -1   4  116.21    5.76
   1  -1  -4  115.45    5.77
  -1  -1   4  105.73    5.76
  -1   1   3    7.57    0.41
  -1   1   3    7.90    0.40
   1   1  -3    7.18    0.40
  -1   1   3    8.24    0.41
   1   1  -3    6.58    0.41
   1   1  -3    7.73    0.41
   1   1  -3    7.90    0.41
  -1   1   3    7.16    0.41
   1   1  -3    7.63    0.40
  -1   1   3    7.39    0.40
   1   1  -3    7.34    0.40
   1   1  -3    7.77    0.40
   1  -1  -3    7.01    0.41
  -1  -1   3    7.78    0.40
   1  -1  -3    6.84    0.40
   1  -1  -3    7.23    0.41
  -1  -1   3    7.70    0.40
  -1  -1   3    7.35    0.41
  -1  -1   3    7.36    0.41
   1  -1  -3    7.48    0.41
   1  -1  -3    7.65    0.41
  -1  -1   3    7.86    0.41
   1  -1  -3    6.73    0.39
  -1   1   2   24.18    1.19
  -1   1   2   20.82    1.20
  -1   1   2   23.26    1.19
   1   1  -2   22.03    1.19
  -1   1   2   21.00    1.20
   1   1  -2   22.99    1.19
   1   1  -2   22.23    1.19
  -1   1   2   23.53    1.20
   1   1  -2   21.54    1.20
   1   1  -2   22.30    1.19
   1   1  -2   25.51    1.20
   1   1  -2   23.90    1.20
  -1   1   2   22.74    1.20
   1  -1  -2   23.10    1.20
   1  -1  -2   21.36    1.20
  -1  -1   2   22.46    1.19
  -1  -1   2   22.74    1.19
   1  -1  -2   23.62    1.19
  -1  -1   2   22.38    1.19
  -1  -1   2   24.91    1.20
   1  -1  -2   21.62    1.20
   1  -1  -2   22.24    1.20
  -1  -1   2   22.30    1.19
   1  -1  -2   23.20    1.19
  -1   1   1   22.28    1.18
   1   1  -1   22.89    1.18
  -1   1   1   22.25    1.18
  -1   1   1   24.39    1.18
   1   1  -1   23.65    1.18
   1   1  -1   21.59    1.18
   1   1  -1   22.39    1.18
   1   1  -1   21.43    1.18
  -1   1   1   22.16    1.18
  -1   1   1   22.36    1.18
   1   1  -1   20.31    1.18
   1  -1  -1   22.80    1.18
  -1  -1   1   24.98    1.18
   1  -1  -1   22.60    1.18
   1  -1  -1   22.31    1.18
  -1  -1   1   23.80    1.18
   1  -1  -1   23.49    1.18
  -1  -1   1   22.27    1.19
  -1  -1   1   23.03    1.18
   1  -1  -1   21.16    1.18
   1   1   0   17.77    1.13
  -1   1   0   20.92    1.13
  -1   1   0   19.84    1.14
   1   1   0   20.94    1.13
   1   1   0   21.41    1.14
  -1   1   0   19.78    1.13
   1   1   0   21.27    1.14
   1   1   0   20.39    1.14
   1  -1   0   20.98    1.13
   1  -1   0   20.54    1.13
   1  -1   0   20.67    1.13
  -1  -1   0   20.45    1.13
  -1  -1   0   19.13    1.14
  -1  -1   0   20.17    1.13
  -1  -1   0   20.25    1.13
  -1  -1   0   19.41    1.13
   1  -1   0   20.73    1.14
  -1   1  -1    8.77    0.51
   1   1   1    9.66    0.50
   1   1   1    9.73    0.51
   1   1   1   10.14    0.51
   1   1   1    9.26    0.50
  -1   1  -1    8.33    0.51
  -1   1  -1    9.69    0.50
  -1   1  -1    8.57    0.50
  -1  -1  -1   10.78    0.50
   1  -1   1   10.09    0.51
  -1  -1  -1    9.64    0.50
   1  -1   1    9.34    0.51
   1  -1   1    9.30    0.51
   1  -1   1    9.78    0.50
  -1  -1  -1    9.59    0.51
  -1  -1  -1    9.18    0.51
  -1  -1  -1    9.60    0.50
   1   1   2   54.63    2.89
   1   1   2   57.56    2.89
  -1   1  -2   59.30    2.89
   1   1   2   52.20    2.88
   1   1   2   49.25    2.89
  -1   1  -2   59.34    2.90
  -1   1  -2   58.90    2.89
  -1   1  -2   48.58    2.89
   1   1   2   61.67    2.89
   1  -1   2   56.37    2.89
   1  -1   2   56.33    2.90
  -1  -1  -2   61.57    2.89
  -1  -1  -2   56.37    2.89
  -1  -1  -2   55.68    2.89
  -1  -1  -2   47.15    2.88
   1  -1   2   55.24    2.89
  -1  -1  -2   50.86    2.89
   1   1   3    2.30    0.14
  -1   1  -3    1.97    0.13
   1   1   3    2.18    0.12
   1   1   3    2.35    0.14
   1   1   3    2.26    0.14
  -1   1  -3    2.14    0.12
   1   1   3    2.08    0.13
  -1   1  -3    2.33    0.14
  -1   1  -3    2.33    0.13
  -1   1  -3    2.02    0.14
   1  -1   3    2.14    0.12
  -1  -1  -3    2.06    0.13
   1  -1   3    1.96    0.14
   1  -1   3    2.15    0.13
  -1  -1  -3    2.22    0.14
  -1  -1  -3    2.03    0.13
  -1  -1  -3    1.88    0.12
   1  -1   3    2.23    0.13
  -1  -1  -3    2.21    0.13
   1   1   4    0.26    0.05
  -1   1  -4    0.35    0.06
  -1   1  -4    0.18    0.05
  -1   1  -4    0.17    0.04
   1   1   4    0.28    0.06
   1   1   4    0.29    0.05
  -1   1  -4    0.29    0.04
   1   1   4    0.30    0.06
  -1   1  -4    0.32    0.04
   1  -1   4    0.30    0.05
  -1  -1  -4    0.28    0.05
   1  -1   4    0.26    0.04
  -1  -1  -4    0.25    0.05
  -1  -1  -4    0.33    0.05
  -1  -1  -4    0.21    0.05
   1  -1   4    0.38    0.06
   1  -1   4    0.21    0.05
   1  -1   4    0.27    0.04
  -1   1  -5   11.31    0.56
   1   1   5   10.48    0.58
  -1   1  -5    9.82    0.58
  -1   1  -5   10.41    0.56
  -1   1  -5   10.77    0.58
   1   1   5   10.93    0.57
   1   1   5    9.15    0.58
   1  -1   5   11.32    0.59
   1  -1   5   10.78    0.56
   1  -1   5   11.68    0.56
  -1  -1  -5   10.22    0.57
  -1  -1  -5   10.15    0.58
   1  -1   5    9.71    0.58
   1  -1   5    9.80    0.58
   1   1   6    9.80    0.52
  -1   1  -6    9.35    0.51
   1   1   6    8.60    0.53
  -1   1  -6    8.73    0.53
   1   1   6    8.18    0.52
  -1   1  -6   10.42    0.50
  -1  -1  -6    9.16    0.53
   1  -1   6    9.84    0.54
  -1  -1  -6    9.76    0.52
  -1  -1  -6    8.91    0.52
   1  -1   6    9.02    0.53
   1  -1   6    9.44    0.51
   1  -1   6    9.54    0.50
  -1   1  -7   16.17    0.84
  -1   1  -7   15.37    0.84
   1   1   7   16.35    0.85
  -1   1  -7   15.81    0.82
   1   1   7   15.58    0.86
  -1   1  -7   14.97    0.86
   1  -1   7   15.91    0.84
   1  -1   7   14.70    0.86
  -1  -1  -7   15.19    0.85
   1  -1   7   14.25    0.82
  -1  -1  -7   15.55    0.86
   1  -1   7   17.22    0.87
  -1   1  -8    0.04    0.08
   1   1   8    0.06    0.09
  -1   1  -8    0.08    0.08
   1   1   8    0.02    0.08
   1  -1   8   -0.06    0.09
  -1  -1  -8   -0.08    0.07
  -1  -1  -8   -0.11    0.08
   1  -1   8   -0.01    0.08
   1  -1   8   -0.03    0.09
  -1   1  -9   25.52    1.39
   1   1   9   25.31    1.43
  -1   1  -9   27.17    1.43
   1   1   9   24.80    1.42
   1  -1   9   26.70    1.44
  -1  -1  -9   26.27    1.41
  -1  -1  -9   26.79    1.44
   1  -1   9   27.26    1.44
  -1   1 -10    0.09    0.12
   1   1  10   -0.05    0.11
  -1   1 -10    0.05    0.09
   1   1  10   -0.04    0.12
  -1  -1 -10    0.11    0.11
  -1  -1 -10    0.27    0.12
   1  -1  10    0.11    0.12
   1  -1  10    0.07    0.13
   1   1  11   -0.14    0.14
  -1   1 -11   -0.09    0.13
   1   1  11   -0.15    0.15
   1  -1  11   -0.14    0.15
  -1  -1 -11    0.03    0.12
   1  -1  11    0.03    0.16
  -1  -1 -11   -0.37    0.14
   1   1  12    1.47    0.22
  -1   1 -12    1.64    0.22
   1  -1  12    1.52    0.24
   1  -1  12    1.41    0.25
  -1  -1 -12    1.96    0.24
  -1   2  13    0.55    0.22
   1   2 -13    0.84    0.23
   1  -2 -13    1.00    0.22
  -1  -2  13    0.99    0.24
   1  -2 -13    0.74    0.20
  -1  -2  13    0.68    0.24
   1   2 -12    0.61    0.17
  -1   2  12    0.39    0.17
   1  -2 -12    0.67    0.19
   1  -2 -12    0.59    0.18
  -1  -2  12    0.18    0.19
  -1  -2  12    0.68    0.20
  -1   2  11    2.08    0.24
   1   2 -11    2.02    0.26
  -1  -2  11    2.05    0.25
  -1  -2  11    2.04    0.31
   1  -2 -11    2.27    0.27
   1   2 -10    3.09    0.24
  -1   2  10    3.10    0.29
  -1   2  10    3.27    0.26
   1   2 -10    3.18    0.28
  -1  -2  10    3.56    0.29
  -1  -2  10    3.66    0.30
   1  -2 -10    3.25    0.29
   1  -2 -10    3.13    0.29
  -1   2   9    1.63    0.18
   1   2  -9    1.37    0.13
   1   2  -9    1.59    0.16
   1   2  -9    1.83    0.19
  -1   2   9    1.68    0.17
   1  -2  -9    1.66    0.19
   1  -2  -9    1.75    0.19
  -1  -2   9    1.55    0.13
  -1  -2   9    1.80    0.20
  -1  -2   9    1.34    0.18
  -1   2   8    1.57    0.16
  -1   2   8    1.59    0.15
   1   2  -8    1.74    0.17
   1   2  -8    1.66    0.17
   1   2  -8    1.87    0.16
   1   2  -8    1.58    0.15
  -1  -2   8    1.83    0.18
   1  -2  -8    1.63    0.17
  -1  -2   8    1.54    0.13
  -1  -2   8    1.60    0.19
   1  -2  -8    1.72    0.18
   1  -2  -8    1.32    0.14
   1   2  -7    1.78    0.16
  -1   2   7    1.90    0.17
   1   2  -7    2.02    0.16
   1   2  -7    2.04    0.15
   1   2  -7    1.97    0.14
  -1   2   7    2.17    0.15
  -1  -2   7    2.05    0.18
   1  -2  -7    1.94    0.17
   1  -2  -7    1.91    0.16
  -1  -2   7    1.91    0.18
   1  -2  -7    1.70    0.14
  -1  -2   7    1.85    0.14
   1   2  -6    1.00    0.09
   1   2  -6    1.13    0.11
  -1   2   6    0.93    0.12
  -1   2   6    1.02    0.08
  -1   2   6    1.10    0.09
   1   2  -6    1.03    0.11
   1   2  -6    0.92    0.10
  -1  -2   6    1.24    0.13
  -1  -2   6    1.05    0.12
   1  -2  -6    1.11    0.12
   1  -2  -6    0.94    0.09
   1  -2  -6    1.10    0.11
   1  -2  -6    1.08    0.08
  -1  -2   6    0.99    0.10
   1   2  -5    5.82    0.39
   1   2  -5    6.41    0.35
   1   2  -5    6.51    0.37
  -1   2   5    6.58    0.34
   1   2  -5    6.63    0.35
   1   2  -5    6.26    0.36
  -1   2   5    6.58    0.35
  -1   2   5    6.38    0.37
   1  -2  -5    6.47    0.35
  -1  -2   5    6.05    0.37
  -1  -2   5    6.12    0.36
  -1  -2   5    6.09    0.37
   1  -2  -5    6.28    0.35
   1  -2  -5    6.53    0.37
  -1  -2   5    6.40    0.36
   1  -2  -5    6.18    0.37
   1   2  -4    1.04    0.09
  -1   2   4    1.01    0.07
   1   2  -4    0.92    0.10
  -1   2   4    1.03    0.08
   1   2  -4    1.12    0.08
   1   2  -4    0.99    0.11
   1   2  -4    0.96    0.10
   1   2  -4    1.02    0.08
   1   2  -4    1.13    0.10
   1   2  -4    0.94    0.09
  -1   2   4    1.04    0.10
  -1   2   4    0.87    0.09
  -1   2   4    0.98    0.10
   1  -2  -4    1.19    0.08
   1  -2  -4    0.93    0.10
  -1  -2   4    0.98    0.09
  -1  -2   4    0.97    0.09
   1  -2  -4    1.03    0.08
  -1  -2   4    1.18    0.10
  -1  -2   4    0.98    0.12
   1  -2  -4    0.94    0.09
   1  -2  -4    0.88    0.10
  -1  -2   4    1.00    0.08
  -1   2   3    1.61    0.12
   1   2  -3    1.94    0.11
  -1   2   3    1.83    0.10
   1   2  -3    1.91    0.12
   1   2  -3    2.03    0.13
   1   2  -3    1.66    0.12
   1   2  -3    1.83    0.12
   1   2  -3    1.71    0.11
  -1   2   3    1.55    0.12
  -1   2   3    1.75    0.11
  -1   2   3    1.58    0.12
   1   2  -3    1.74    0.11
   1  -2  -3    1.78    0.12
   1  -2  -3    1.61    0.10
   1  -2  -3    1.65    0.12
  -1  -2   3    1.87    0.11
   1  -2  -3    1.81    0.12
   1  -2  -3    1.83    0.11
   1  -2  -3    1.77    0.12
  -1  -2   3    1.63    0.11
  -1  -2   3    1.66    0.11
   1   2  -2    2.97    0.16
   1   2  -2    2.80    0.16
  -1   2   2    2.90    0.18
  -1   2   2    2.96    0.16
  -1   2   2    3.00    0.16
   1   2  -2    2.97    0.16
  -1   2   2    2.85    0.17
   1   2  -2    2.95    0.18
   1   2  -2    2.52    0.17
  -1   2   2    2.62    0.17
  -1   2   2    2.97    0.17
   1   2  -2    2.84    0.18
   1  -2  -2    2.81    0.17
   1  -2  -2    3.06    0.18
  -1  -2   2    2.77    0.16
  -1  -2   2    2.77    0.17
   1  -2  -2    3.07    0.17
  -1  -2   2    2.84    0.17
   1  -2  -2    3.01    0.17
   1  -2  -2    2.98    0.17
   1  -2  -2    2.90    0.16
   1   2  -1   30.10    1.70
   1   2  -1   31.14    1.70
   1   2  -1   33.29    1.69
  -1   2   1   33.38    1.69
  -1   2   1   31.53    1.70
  -1   2   1   33.03    1.70
   1   2  -1   35.17    1.69
  -1   2   1   32.83    1.69
  -1   2   1   36.78    1.70
   1   2  -1   33.23    1.69
  -1   2   1   31.20    1.70
   1   2  -1   31.29    1.70
   1   2  -1   30.45    1.70
  -1  -2   1   32.09    1.69
  -1  -2   1   30.01    1.70
  -1  -2   1   33.55    1.70
   1  -2  -1   28.12    1.70
   1  -2  -1   33.01    1.70
   1  -2  -1   31.70    1.69
   1  -2  -1   33.67    1.70
  -1  -2   1   32.34    1.69
   1  -2  -1   35.55    1.69
  -1  -2   1   30.37    1.70
   1  -2  -1   33.56    1.69
   1   2   0  155.42    8.51
  -1   2   0  163.58    8.51
   1   2   0  156.67    8.51
   1   2   0  183.94    8.51
   1   2   0  156.65    8.51
   1   2   0  162.87    8.51
   1   2   0  156.85    8.51
  -1   2   0  154.73    8.51
  -1   2   0  164.97    8.51
  -1   2   0  163.06    8.51
  -1   2   0  148.17    8.51
  -1  -2   0  158.71    8.51
   1  -2   0  167.89    8.51
  -1  -2   0  166.80    8.51
  -1  -2   0  160.07    8.52
   1  -2   0  171.25    8.51
   1  -2   0  165.97    8.51
  -1  -2   0  167.90    8.51
   1  -2   0  183.29    8.54
  -1  -2   0  160.19    8.51
  -1  -2   0  165.84    8.51
  -1   2  -1  194.98   10.69
  -1   2  -1  202.85   10.69
  -1   2  -1  211.88   10.70
  -1   2  -1  210.42   10.70
   1   2   1  213.02   10.70
   1   2   1  211.54   10.69
  -1   2  -1  197.21   10.69
   1   2   1  214.72   10.71
   1   2   1  225.67   10.72
   1   2   1  210.74   10.71
  -1  -2  -1  185.12   10.69
   1  -2   1  222.18   10.73
  -1  -2  -1  203.60   10.70
   1  -2   1  198.52   10.72
   1  -2   1  205.32   10.70
   1  -2   1  205.42   10.69
  -1  -2  -1  201.42   10.71
  -1  -2  -1  212.31   10.72
  -1  -2  -1  184.99   10.68
   1  -2   1  199.60   10.70
   1   2   2   51.82    3.07
  -1   2  -2   59.73    3.06
   1   2   2   55.85    3.07
   1   2   2   57.64    3.07
  -1   2  -2   53.91    3.07
   1   2   2   58.30    3.07
  -1   2  -2   59.86    3.07
  -1   2  -2   61.85    3.08
  -1   2  -2   59.04    3.08
   1   2   2   60.33    3.07
  -1  -2  -2   58.43    3.07
   1  -2   2   60.06    3.06
   1  -2   2   60.89    3.07
  -1  -2  -2   58.19    3.07
  -1  -2  -2   57.97    3.07
  -1  -2  -2   60.46    3.07
   1  -2   2   62.41    3.07
   1  -2   2   66.02    3.08
   1  -2   2   57.47    3.08
  -1  -2  -2   55.90    3.07
  -1   2  -3    9.59    0.48
  -1   2  -3    7.61    0.48
  -1   2  -3    8.97    0.47
   1   2   3    8.54    0.47
  -1   2  -3    9.37    0.49
  -1   2  -3    8.78    0.48
   1   2   3    8.97    0.47
   1   2   3    8.53    0.48
   1   2   3    8.98    0.48
   1   2   3    8.69    0.48
  -1  -2  -3    8.47    0.48
  -1  -2  -3    8.23    0.47
   1  -2   3    8.79    0.48
  -1  -2  -3    8.62    0.47
   1  -2   3    9.47    0.49
   1  -2   3    7.89    0.48
  -1  -2  -3    9.17    0.48
   1  -2   3    8.68    0.47
  -1   2  -4    1.56    0.09
   1   2   4    1.43    0.10
  -1   2  -4    1.56    0.09
  -1   2  -4    1.44    0.11
  -1   2  -4    1.54    0.12
  -1   2  -4    1.58    0.13
   1   2   4    1.63    0.12
   1   2   4    1.38    0.12
  -1   2  -4    1.60    0.13
   1   2   4    1.45    0.11
  -1  -2  -4    1.36    0.12
   1  -2   4    1.43    0.13
   1  -2   4    1.32    0.12
   1  -2   4    1.50    0.11
  -1  -2  -4    1.40    0.12
   1  -2   4    1.66    0.12
  -1  -2  -4    1.49    0.09
  -1  -2  -4    1.38    0.11
  -1  -2  -4    1.65    0.12
   1   2   5   20.38    1.16
   1   2   5   24.55    1.18
  -1   2  -5   23.15    1.16
  -1   2  -5   22.21    1.16
  -1   2  -5   22.04    1.17
   1   2   5   22.16    1.19
  -1   2  -5   22.36    1.18
   1  -2   5   21.69    1.19
  -1  -2  -5   21.28    1.18
  -1  -2  -5   21.24    1.17
  -1  -2  -5   19.31    1.15
  -1  -2  -5   22.09    1.18
   1  -2   5   22.77    1.17
   1  -2   5   24.32    1.20
   1   2   6    6.73    0.35
  -1   2  -6    6.13    0.33
  -1   2  -6    5.77    0.33
  -1   2  -6    6.04    0.34
   1   2   6    5.76    0.36
  -1   2  -6    5.89    0.35
   1  -2   6    5.42    0.37
  -1  -2  -6    6.08    0.36
  -1  -2  -6    5.86    0.36
  -1  -2  -6    5.65    0.34
   1  -2   6    6.60    0.38
   1  -2   6    5.65    0.34
   1   2   7    2.38    0.20
  -1   2  -7    2.32    0.19
  -1   2  -7    2.32    0.16
   1   2   7    2.01    0.18
  -1   2  -7    2.25    0.18
  -1   2  -7    2.49    0.15
   1  -2   7    2.47    0.21
  -1  -2  -7    2.36    0.19
   1  -2   7    2.60    0.16
   1  -2   7    2.16    0.20
  -1  -2  -7    2.52    0.19
  -1   2  -8   16.50    0.85
   1   2   8   15.02    0.86
   1   2   8   14.52    0.88
  -1   2  -8   14.50    0.84
  -1   2  -8   16.32    0.88
  -1   2  -8   16.39    0.84
   1  -2   8   15.51    0.84
   1  -2   8   14.59    0.89
  -1  -2  -8   16.33    0.87
  -1  -2  -8   15.84    0.88
   1  -2   8   17.68    0.90
  -1   2  -9    0.43    0.12
  -1   2  -9    0.38    0.08
   1   2   9    0.20    0.11
  -1  -2  -9    0.54    0.19
   1  -2   9    0.46    0.07
  -1  -2  -9    0.49    0.11
   1  -2   9    0.41    0.12
  -1   2 -10    1.27    0.18
   1   2  10    1.41    0.17
   1   2  10    1.06    0.17
  -1  -2 -10    1.25    0.17
   1  -2  10    1.43    0.20
  -1  -2 -10    1.33    0.17
   1   2  11    0.14    0.15
  -1   2 -11    0.25    0.15
   1   2  11    0.00    0.15
  -1  -2 -11   -0.20    0.15
   1  -2  11    0.04    0.16
   1  -2  11   -0.03    0.16
   1   2  12    0.26    0.19
  -1   2 -12    0.35    0.19
  -1  -2 -12    0.33    0.20
   1  -2  12    0.26    0.21
   1  -2  12    0.56    0.21
  -1  -2 -12    0.11    0.17
   1   3 -12    1.45    0.22
   1   3 -12    1.76    0.24
  -1   3  12    1.89    0.26
   1  -3 -12    1.39    0.25
  -1  -3  12    1.53    0.25
   1  -3 -12    1.58    0.23
  -1  -3  12    1.36    0.25
  -1   3  11    0.26    0.17
   1   3 -11    0.26    0.14
   1   3 -11    0.33    0.15
   1  -3 -11    0.27    0.16
  -1  -3  11    0.46    0.17
  -1  -3  11    0.49    0.17
   1  -3 -11    0.26    0.15
  -1   3  10    3.49    0.30
   1   3 -10    2.80    0.29
   1   3 -10    3.16    0.27
   1  -3 -10    2.93    0.29
  -1  -3  10    3.33    0.31
   1  -3 -10    2.75    0.34
   1   3  -9    0.27    0.08
   1   3  -9    0.26    0.11
  -1   3   9    0.16    0.11
  -1   3   9    0.39    0.09
   1  -3  -9    0.15    0.11
  -1  -3   9    0.12    0.12
   1  -3  -9    0.25    0.12
  -1  -3   9    0.10    0.08
  -1   3   8    6.08    0.40
  -1   3   8    6.87    0.43
   1   3  -8    6.78    0.43
   1   3  -8    6.81    0.42
   1   3  -8    7.38    0.39
   1   3  -8    7.38    0.39
  -1  -3   8    7.23    0.44
   1  -3  -8    7.39    0.44
  -1  -3   8    7.12    0.45
  -1  -3   8    6.79    0.40
   1  -3  -8    6.43    0.40
   1  -3  -8    6.57    0.43
   1   3  -7    8.72    0.48
   1   3  -7    9.05    0.48
  -1   3   7    8.67    0.47
   1   3  -7    8.63    0.50
  -1   3   7    8.98    0.48
   1   3  -7    8.61    0.51
  -1   3   7    9.04    0.51
   1  -3  -7    7.73    0.48
  -1  -3   7    8.27    0.52
   1  -3  -7    8.60    0.51
  -1  -3   7    8.03    0.51
   1  -3  -7    8.55    0.51
   1  -3  -7    9.85    0.47
  -1  -3   7    8.26    0.49
   1   3  -6   10.95    0.64
   1   3  -6   10.90    0.61
  -1   3   6   11.82    0.64
   1   3  -6   11.06    0.61
  -1   3   6   11.41    0.61
  -1   3   6   12.06    0.61
   1   3  -6   11.09    0.63
   1  -3  -6   11.85    0.64
  -1  -3   6   11.73    0.63
   1  -3  -6   11.29    0.61
   1  -3  -6   11.33    0.61
  -1  -3   6   10.33    0.64
  -1  -3   6   10.53    0.64
   1  -3  -6   12.24    0.64
  -1   3   5    3.33    0.21
   1   3  -5    3.49    0.20
   1   3  -5    3.56    0.23
   1   3  -5    3.26    0.20
   1   3  -5    3.21    0.22
   1   3  -5    3.99    0.22
  -1   3   5    3.08    0.22
  -1   3   5    3.37    0.20
   1   3  -5    3.50    0.21
  -1  -3   5    3.35    0.22
  -1  -3   5    3.47    0.20
   1  -3  -5    3.42    0.22
   1  -3  -5    3.69    0.21
  -1  -3   5    3.46    0.23
   1  -3  -5    3.40    0.20
  -1  -3   5    3.32    0.21
   1  -3  -5    3.15    0.23
   1   3  -4   15.88    0.83
  -1   3   4   15.13    0.84
  -1   3   4   16.72    0.83
  -1   3   4   15.10    0.85
   1   3  -4   17.05    0.84
   1   3  -4   14.58    0.85
   1   3  -4   15.53    0.83
  -1   3   4   15.91    0.85
   1   3  -4   14.74    0.85
  -1  -3   4   18.18    0.86
  -1  -3   4   15.63    0.84
   1  -3  -4   15.82    0.84
   1  -3  -4   15.53    0.85
  -1  -3   4   14.74    0.83
   1  -3  -4   15.52    0.85
   1  -3  -4   15.33    0.83
  -1  -3   4   16.14    0.86
   1  -3  -4   14.43    0.85
  -1  -3   4   15.75    0.84
  -1   3   3   20.74    1.21
  -1   3   3   22.27    1.21
  -1   3   3   22.78    1.20
   1   3  -3   23.06    1.20
   1   3  -3   23.32    1.22
   1   3  -3   24.82    1.22
   1   3  -3   22.93    1.20
   1   3  -3   20.71    1.21
  -1   3   3   23.03    1.21
  -1   3   3   22.45    1.20
   1   3  -3   26.30    1.23
  -1   3   3   20.98    1.21
   1  -3  -3   22.72    1.22
  -1  -3   3   22.21    1.21
   1  -3  -3   23.97    1.20
   1  -3  -3   24.26    1.21
   1  -3  -3   22.87    1.21
  -1  -3   3   21.07    1.22
   1  -3  -3   20.59    1.21
  -1  -3   3   22.37    1.20
   1  -3  -3   24.79    1.21
   1   3  -2   -0.05    0.04
   1   3  -2   -0.06    0.04
   1   3  -2    0.02    0.04
  -1   3   2   -0.08    0.03
  -1   3   2   -0.02    0.02
   1   3  -2    0.05    0.03
  -1   3   2   -0.03    0.03
   1   3  -2   -0.02    0.01
   1   3  -2   -0.07    0.03
  -1   3   2    0.02    0.04
   1   3  -2   -0.03    0.02
  -1   3   2    0.00    0.03
  -1  -3   2   -0.03    0.04
  -1  -3   2    0.00    0.04
   1  -3  -2   -0.03    0.03
   1  -3  -2    0.00    0.02
   1  -3  -2   -0.02    0.03
   1  -3  -2   -0.04    0.03
  -1  -3   2   -0.03    0.02
   1  -3  -2    0.02    0.03
  -1   3   1   16.64    0.88
   1   3  -1   16.45    0.87
   1   3  -1   17.95    0.88
  -1   3   1   15.84    0.87
  -1   3   1   17.69    0.87
   1   3  -1   18.81    0.88
   1   3  -1   15.86    0.88
  -1   3   1   15.68    0.87
  -1   3   1   16.30    0.87
  -1   3   1   17.77    0.86
   1   3  -1   14.53    0.88
   1  -3  -1   17.47    0.87
  -1  -3   1   15.00    0.88
   1  -3  -1   17.02    0.86
   1  -3  -1   16.58    0.86
   1  -3  -1   16.51    0.87
   1  -3  -1   16.33    0.88
  -1  -3   1   14.20    0.88
   1  -3  -1   15.41    0.87
  -1  -3   1   15.47    0.87
  -1   3   0    7.05    0.39
   1   3   0    7.59    0.40
  -1   3   0    7.23    0.40
   1   3   0    5.98    0.40
  -1   3   0    7.25    0.38
   1   3   0    7.50    0.38
   1   3   0    7.07    0.39
   1   3   0    7.25    0.40
   1  -3   0    8.28    0.40
   1  -3   0    6.72    0.40
  -1  -3   0    7.81    0.40
  -1  -3   0    6.77    0.39
  -1  -3   0    7.40    0.38
   1  -3   0    7.00    0.39
  -1  -3   0    6.66    0.40
   1  -3   0    6.92    0.40
   1   3   1   23.98    1.21
  -1   3  -1   24.18    1.22
  -1   3  -1   23.45    1.23
   1   3   1   19.67    1.22
   1   3   1   22.97    1.22
  -1   3  -1   24.27    1.23
   1   3   1   23.28    1.23
   1   3   1   25.33    1.23
  -1   3  -1   21.24    1.23
  -1   3  -1   23.04    1.21
   1   3   1   24.52    1.23
   1  -3   1   23.67    1.22
  -1  -3  -1   23.72    1.23
   1  -3   1   23.04    1.23
  -1  -3  -1   23.95    1.21
   1  -3   1   20.01    1.23
  -1  -3  -1   21.64    1.22
  -1  -3  -1   24.25    1.23
  -1  -3  -1   23.70    1.23
  -1   3  -2   35.17    1.91
  -1   3  -2   38.00    1.89
   1   3   2   33.67    1.90
  -1   3  -2   34.25    1.92
   1   3   2   36.42    1.91
   1   3   2   36.19    1.91
  -1   3  -2   38.77    1.91
   1   3   2   37.87    1.90
   1   3   2   37.83    1.90
  -1   3  -2   37.75    1.89
  -1   3  -2   31.30    1.91
   1  -3   2   38.20    1.89
  -1  -3  -2   34.08    1.90
  -1  -3  -2   38.40    1.90
  -1  -3  -2   32.96    1.90
   1  -3   2   38.71    1.94
   1  -3   2   37.65    1.89
  -1  -3  -2   35.06    1.91
   1  -3   2   35.67    1.91
  -1  -3  -2   36.26    1.91
   1   3   3    4.34    0.28
   1   3   3    4.56    0.26
  -1   3  -3    4.82    0.28
   1   3   3    4.27    0.26
   1   3   3    4.82    0.28
  -1   3  -3    3.79    0.29
  -1   3  -3    4.42    0.27
  -1   3  -3    4.66    0.26
   1   3   3    4.55    0.26
  -1   3  -3    4.29    0.27
   1  -3   3    5.16    0.29
   1  -3   3    4.84    0.28
   1  -3   3    4.84    0.26
  -1  -3  -3    3.95    0.26
   1  -3   3    4.78    0.25
  -1  -3  -3    5.23    0.28
  -1  -3  -3    3.67    0.28
  -1  -3  -3    4.56    0.26
  -1  -3  -3    4.72    0.26
  -1   3  -4    6.20    0.36
   1   3   4    5.88    0.36
  -1   3  -4    6.18    0.35
   1   3   4    5.89    0.35
   1   3   4    5.70    0.36
   1   3   4    6.06    0.35
  -1   3  -4    6.29    0.37
   1  -3   4    6.84    0.37
   1  -3   4    6.31    0.35
  -1  -3  -4    6.76    0.37
  -1  -3  -4    6.07    0.36
  -1  -3  -4    6.35    0.34
   1  -3   4    6.48    0.37
   1  -3   4    6.13    0.36
  -1  -3  -4    5.90    0.35
   1   3   5   19.51    1.08
  -1   3  -5   20.57    1.07
   1   3   5   19.50    1.06
  -1   3  -5   19.13    1.07
  -1   3  -5   20.44    1.09
   1  -3   5   19.00    1.09
   1  -3   5   19.70    1.07
  -1  -3  -5   20.92    1.06
   1  -3   5   18.89    1.09
   1  -3   5   20.02    1.07
  -1  -3  -5   20.02    1.07
  -1  -3  -5   21.21    1.08
  -1  -3  -5   20.73    1.08
   1   3   6    0.07    0.05
   1   3   6    0.04    0.04
   1   3   6    0.14    0.07
  -1   3  -6    0.09    0.07
  -1   3  -6    0.15    0.09
  -1   3  -6    0.09    0.06
   1  -3   6    0.03    0.08
  -1  -3  -6    0.02    0.06
  -1  -3  -6    0.06    0.07
   1  -3   6    0.06    0.06
   1  -3   6    0.07    0.08
  -1  -3  -6    0.01    0.04
  -1  -3  -6   -0.01    0.07
   1   3   7    2.48    0.20
  -1   3  -7    2.55    0.21
   1   3   7    2.22    0.18
  -1   3  -7    2.23    0.19
  -1  -3  -7    2.40    0.20
  -1  -3  -7    2.51    0.21
   1  -3   7    2.27    0.21
   1  -3   7    2.45    0.18
   1  -3   7    2.03    0.20
  -1   3  -8    3.44    0.28
   1   3   8    3.75    0.28
  -1   3  -8    3.23    0.25
   1   3   8    3.27    0.24
  -1  -3  -8    3.40    0.26
   1  -3   8    3.79    0.29
   1  -3   8    3.36    0.23
  -1  -3  -8    3.53    0.26
   1  -3   8    3.91    0.29
  -1   3  -9    1.31    0.17
   1   3   9    1.31    0.16
  -1   3  -9    1.41    0.18
   1   3   9    1.59    0.19
   1  -3   9    1.38    0.15
   1  -3   9    1.66    0.20
   1  -3   9    1.60    0.20
  -1  -3  -9    1.87    0.20
  -1  -3  -9    1.50    0.18
   1   3  10    0.08    0.15
  -1   3 -10   -0.06    0.12
  -1   3 -10   -0.08    0.13
   1   3  10    0.06    0.13
   1  -3  10    0.36    0.16
  -1  -3 -10    0.25    0.14
   1  -3  10    0.45    0.16
  -1  -3 -10    0.35    0.11
  -1   3 -11    0.83    0.18
  -1   3 -11    1.00    0.20
   1   3  11    1.15    0.21
  -1  -3 -11    0.75    0.19
   1  -3  11    1.02    0.20
   1  -3  11    0.98    0.21
  -1  -3 -11    0.21    0.18
  -1   3 -12    3.11    0.31
   1   3  12    2.97    0.37
  -1   3 -12    2.76    0.32
   1  -3  12    3.52    0.38
  -1  -3 -12    2.44    0.29
  -1  -3 -12    2.50    0.30
   1  -3  12    2.45    0.32
   1   4 -12    0.43    0.21
   1   4 -12    0.52    0.21
  -1   4  12    0.68    0.21
  -1  -4  12    1.01    0.22
   1  -4 -12    0.45    0.22
   1  -4 -12    0.59    0.20
  -1  -4  12    0.27    0.22
   1   4 -11    0.17    0.16
   1   4 -11    0.20    0.17
  -1   4  11    0.36    0.17
   1  -4 -11    0.42    0.17
   1  -4 -11    0.49    0.16
  -1  -4  11    0.49    0.18
  -1  -4  11    0.02    0.18
   1   4 -10    0.00    0.12
   1   4 -10   -0.09    0.13
  -1   4  10    0.19    0.15
  -1  -4  10   -0.03    0.16
  -1  -4  10   -0.01    0.10
  -1  -4  10    0.06    0.15
   1  -4 -10    0.11    0.13
   1  -4 -10    0.17    0.13
   1   4  -9   15.03    0.85
  -1   4   9   15.09    0.87
   1   4  -9   14.31    0.87
   1  -4  -9   15.16    0.87
   1  -4  -9   15.26    0.87
  -1  -4   9   15.87    0.89
  -1  -4   9   15.72    0.89
  -1  -4   9   14.32    0.83
   1   4  -8    0.66    0.11
  -1   4   8    0.66    0.09
   1   4  -8    0.68    0.13
   1   4  -8    0.66    0.09
  -1   4   8    0.76    0.13
  -1  -4   8    0.47    0.13
  -1  -4   8    0.63    0.13
  -1  -4   8    0.55    0.10
   1  -4  -8    0.69    0.13
   1  -4  -8    0.67    0.08
   1  -4  -8    0.58    0.12
  -1   4   7    1.06    0.12
   1   4  -7    0.86    0.14
   1   4  -7    0.87    0.10
   1   4  -7    1.07    0.12
   1   4  -7    0.96    0.10
  -1   4   7    0.86    0.09
  -1   4   7    0.71    0.12
   1  -4  -7    0.86    0.10
   1  -4  -7    0.74    0.11
  -1  -4   7    0.74    0.13
  -1  -4   7    0.70    0.11
   1  -4  -7    0.82    0.09
  -1  -4   7    0.93    0.14
   1  -4  -7    0.71    0.13
   1   4  -6    0.30    0.06
   1   4  -6    0.35    0.08
  -1   4   6    0.29    0.08
   1   4  -6    0.41    0.07
  -1   4   6    0.23    0.06
   1   4  -6    0.31    0.06
  -1   4   6    0.42    0.09
   1   4  -6    0.27    0.08
  -1  -4   6    0.25    0.10
   1  -4  -6    0.21    0.07
  -1  -4   6    0.31    0.09
  -1  -4   6    0.29    0.06
  -1  -4   6    0.27    0.07
  -1  -4   6    0.19    0.08
   1  -4  -6    0.13    0.08
   1  -4  -6    0.36    0.07
   1  -4  -6    0.30    0.07
   1   4  -5   15.29    0.79
   1   4  -5   13.63    0.78
  -1   4   5   14.68    0.79
  -1   4   5   14.94    0.81
   1   4  -5   14.85    0.79
   1   4  -5   15.48    0.81
  -1   4   5   14.71    0.78
  -1   4   5   14.54    0.78
   1  -4  -5   14.70    0.80
   1  -4  -5   13.56    0.80
  -1  -4   5   15.47    0.82
  -1  -4   5   14.46    0.79
  -1  -4   5   14.09    0.78
   1  -4  -5   15.33    0.81
  -1  -4   5   14.00    0.80
   1  -4  -5   14.41    0.78
   1   4  -4    0.19    0.07
  -1   4   4    0.24    0.07
  -1   4   4    0.27    0.05
   1   4  -4    0.26    0.05
   1   4  -4    0.17    0.04
  -1   4   4    0.21    0.06
  -1   4   4    0.26    0.07
   1   4  -4    0.29    0.05
  -1  -4   4    0.20    0.05
   1  -4  -4    0.28    0.06
   1  -4  -4    0.27    0.06
   1  -4  -4    0.28    0.06
   1  -4  -4    0.21    0.06
   1  -4  -4    0.35    0.07
  -1  -4   4    0.33    0.07
  -1  -4   4    0.29    0.07
  -1   4   3    4.12    0.27
  -1   4   3    4.36    0.26
  -1   4   3    4.43    0.28
   1   4  -3    4.55    0.24
  -1   4   3    4.16    0.26
   1   4  -3    4.05    0.27
   1   4  -3    4.29    0.26
   1   4  -3    4.44    0.25
   1  -4  -3    4.49    0.28
  -1  -4   3    4.34    0.29
  -1  -4   3    5.21    0.26
  -1  -4   3    4.84    0.28
   1  -4  -3    4.05    0.27
   1  -4  -3    4.63    0.27
   1  -4  -3    4.62    0.26
  -1   4   2   -0.09    0.06
   1   4  -2    0.08    0.04
   1   4  -2   -0.04    0.04
  -1   4   2    0.03    0.04
  -1   4   2   -0.02    0.05
  -1   4   2    0.07    0.05
   1  -4  -2    0.04    0.04
   1  -4  -2    0.00    0.03
  -1  -4   2    0.02    0.05
  -1  -4   2   -0.01    0.05
   1  -4  -2    0.01    0.05
  -1  -4   2    0.02    0.04
   1  -4  -2    0.00    0.05
  -1   4   1   17.88    0.97
   1   4  -1   18.36    0.97
  -1   4   1   17.13    0.96
  -1   4   1   19.29    0.97
   1   4  -1   17.20    0.96
  -1   4   1   16.46    0.96
   1   4  -1   18.16    0.97
   1  -4  -1   18.15    0.95
   1  -4  -1   17.90    0.96
  -1  -4   1   18.87    0.97
   1  -4  -1   18.19    0.97
   1  -4  -1   19.81    0.96
   1  -4  -1   18.21    0.95
   1  -4  -1   16.50    0.98
  -1  -4   1   17.18    0.96
   1   4   0   44.50    2.48
  -1   4   0   47.91    2.49
   1   4   0   47.98    2.49
  -1   4   0   46.40    2.49
   1   4   0   49.99    2.49
  -1   4   0   47.25    2.48
   1   4   0   46.09    2.48
  -1  -4   0   44.75    2.48
  -1  -4   0   43.75    2.48
   1  -4   0   46.93    2.48
   1  -4   0   50.02    2.46
   1  -4   0   41.54    2.49
   1  -4   0   50.09    2.49
  -1  -4   0   54.15    2.49
   1   4   1    0.85    0.10
  -1   4  -1    0.49    0.08
  -1   4  -1    0.44    0.07
  -1   4  -1    0.66    0.08
   1   4   1    0.48    0.07
   1   4   1    0.42    0.05
   1   4   1    0.42    0.07
   1   4   1    0.61    0.08
   1   4   1    0.52    0.08
  -1  -4  -1    0.50    0.07
   1  -4   1    0.56    0.08
   1  -4   1    0.45    0.05
  -1  -4  -1    0.50    0.05
   1  -4   1    0.49    0.08
   1  -4   1    0.53    0.04
  -1  -4  -1    0.46    0.07
  -1  -4  -1    0.57    0.05
   1   4   2    0.29    0.07
   1   4   2    0.17    0.06
  -1   4  -2    0.21    0.05
   1   4   2    0.11    0.05
  -1   4  -2    0.17    0.03
   1   4   2    0.18    0.06
   1   4   2    0.18    0.04
  -1   4  -2    0.13    0.06
   1  -4   2    0.16    0.06
  -1  -4  -2    0.19    0.05
  -1  -4  -2    0.20    0.05
  -1  -4  -2    0.15    0.05
   1  -4   2    0.17    0.06
  -1  -4  -2    0.15    0.06
  -1  -4  -2    0.14    0.04
   1  -4   2    0.23    0.03
   1  -4   2    0.17    0.04
   1   4   3    0.16    0.06
  -1   4  -3    0.09    0.04
   1   4   3    0.11    0.06
   1   4   3    0.09    0.06
  -1   4  -3    0.11    0.06
  -1   4  -3    0.15    0.04
   1   4   3    0.11    0.05
   1  -4   3    0.14    0.07
   1  -4   3    0.14    0.04
  -1  -4  -3    0.11    0.06
  -1  -4  -3    0.07    0.06
  -1  -4  -3    0.16    0.05
  -1  -4  -3    0.11    0.04
  -1  -4  -3    0.19    0.06
   1  -4   3    0.15    0.06
   1  -4   3    0.10    0.03
   1   4   4    1.49    0.13
   1   4   4    1.59    0.14
  -1   4  -4    1.60    0.10
   1   4   4    1.72    0.15
  -1   4  -4    1.80    0.12
   1  -4   4    1.57    0.12
  -1  -4  -4    1.53    0.13
   1  -4   4    1.26    0.14
  -1  -4  -4    1.70    0.14
   1  -4   4    1.67    0.10
   1  -4   4    1.63    0.15
  -1  -4  -4    1.64    0.14
  -1   4  -5    2.09    0.16
   1   4   5    1.79    0.16
   1   4   5    2.03    0.14
  -1   4  -5    1.80    0.16
   1   4   5    2.01    0.16
   1  -4   5    1.75    0.15
  -1  -4  -5    1.92    0.16
   1  -4   5    1.70    0.18
  -1  -4  -5    1.78    0.14
  -1  -4  -5    1.86    0.16
  -1  -4  -5    1.69    0.17
   1  -4   5    1.32    0.16
   1  -4   5    1.87    0.15
   1   4   6    4.63    0.31
   1   4   6    4.63    0.28
   1   4   6    4.41    0.28
  -1   4  -6    4.66    0.28
  -1   4  -6    4.80    0.31
   1  -4   6    4.19    0.30
  -1  -4  -6    4.44    0.30
  -1  -4  -6    4.85    0.35
  -1  -4  -6    4.09    0.27
  -1  -4  -6    4.97    0.31
   1  -4   6    4.15    0.29
   1  -4   6    4.47    0.32
  -1   4  -7    0.32    0.08
   1   4   7    0.22    0.08
   1   4   7    0.41    0.10
  -1   4  -7    0.32    0.10
  -1  -4  -7    0.32    0.11
  -1  -4  -7    0.26    0.06
   1  -4   7    0.41    0.11
  -1  -4  -7    0.20    0.09
   1  -4   7    0.21    0.11
   1  -4   7    0.31    0.08
  -1   4  -8    0.14    0.11
  -1   4  -8   -0.01    0.08
   1   4   8    0.11    0.09
   1   4   8    0.18    0.14
   1  -4   8   -0.03    0.12
   1  -4   8    0.13    0.09
  -1  -4  -8   -0.09    0.09
  -1  -4  -8    0.06    0.10
   1  -4   8    0.08    0.12
   1   4   9    6.98    0.49
  -1   4  -9    8.37    0.51
  -1   4  -9    8.10    0.53
   1   4   9    8.29    0.53
   1  -4   9    9.20    0.54
  -1  -4  -9    8.55    0.53
  -1  -4  -9    8.60    0.52
   1  -4   9    8.51    0.55
   1  -4   9    7.76    0.48
   1   4  10    1.62    0.21
  -1   4 -10    1.24    0.21
  -1   4 -10    1.24    0.20
   1  -4  10    1.24    0.23
   1  -4  10    1.34    0.23
  -1  -4 -10    0.93    0.18
  -1  -4 -10    1.23    0.19
  -1   4 -11    0.55    0.20
   1   4  11    1.25    0.23
  -1   4 -11    1.15    0.20
   1  -4  11    0.92    0.23
   1  -4  11    1.12    0.23
  -1  -4 -11    1.61    0.23
  -1  -4 -11    0.85    0.20
   1   5 -11    0.16    0.17
  -1   5  11   -0.02    0.19
   1  -5 -11    0.08    0.19
  -1  -5  11    0.37    0.21
   1  -5 -11   -0.03    0.18
  -1  -5  11   -0.18    0.20
  -1   5  10    0.49    0.17
   1   5 -10    0.58    0.15
   1   5 -10    0.78    0.18
  -1  -5  10    0.64    0.20
   1  -5 -10    0.63    0.17
   1  -5 -10    0.59    0.17
  -1  -5  10    0.70    0.15
  -1  -5  10    0.67    0.19
   1   5  -9    3.21    0.29
   1   5  -9    2.37    0.25
  -1   5   9    2.97    0.29
   1  -5  -9    2.83    0.29
  -1  -5   9    3.43    0.26
  -1  -5   9    2.28    0.28
   1  -5  -9    3.40    0.28
  -1  -5   9    2.64    0.28
  -1   5   8    0.19    0.11
   1   5  -8    0.17    0.11
   1   5  -8    0.15    0.09
  -1  -5   8    0.11    0.14
   1  -5  -8    0.33    0.12
   1  -5  -8    0.02    0.08
   1  -5  -8    0.14    0.11
  -1  -5   8    0.15    0.10
  -1   5   7    8.49    0.50
   1   5  -7    9.13    0.51
   1   5  -7    9.14    0.49
   1   5  -7    8.75    0.54
  -1   5   7    8.60    0.54
  -1  -5   7    7.69    0.55
   1  -5  -7    9.29    0.54
  -1  -5   7    9.18    0.53
   1  -5  -7    8.88    0.55
   1  -5  -7    9.89    0.51
   1   5  -6    2.42    0.17
  -1   5   6    2.36    0.17
  -1   5   6    2.21    0.21
   1   5  -6    2.36    0.21
   1   5  -6    1.98    0.19
  -1   5   6    2.32    0.20
   1   5  -6    2.47    0.17
   1  -5  -6    2.58    0.21
  -1  -5   6    2.53    0.17
  -1  -5   6    2.55    0.20
  -1  -5   6    1.87    0.23
   1  -5  -6    2.66    0.20
   1  -5  -6    2.50    0.19
   1  -5  -6    2.03    0.19
  -1   5   5    0.49    0.07
  -1   5   5    0.50    0.09
   1   5  -5    0.42    0.07
   1   5  -5    0.45    0.10
   1   5  -5    0.48    0.07
   1   5  -5    0.37    0.06
  -1   5   5    0.28    0.10
  -1  -5   5    0.46    0.09
   1  -5  -5    0.36    0.08
  -1  -5   5    0.28    0.06
   1  -5  -5    0.32    0.09
   1  -5  -5    0.31    0.07
  -1  -5   5    0.35    0.11
  -1   5   4    0.76    0.09
  -1   5   4    0.78    0.10
   1   5  -4    0.74    0.07
   1   5  -4    0.72    0.08
   1   5  -4    0.65    0.08
  -1   5   4    0.63    0.10
   1   5  -4    0.53    0.10
  -1  -5   4    0.82    0.09
  -1  -5   4    0.88    0.13
   1  -5  -4    0.65    0.11
  -1  -5   4    0.67    0.10
   1  -5  -4    0.64    0.09
   1  -5  -4    0.81    0.10
   1   5  -3    0.29    0.07
   1   5  -3    0.27    0.08
  -1   5   3    0.23    0.07
  -1   5   3    0.20    0.07
   1  -5  -3    0.36    0.08
   1  -5  -3    0.39    0.07
  -1  -5   3    0.30    0.08
   1  -5  -3    0.34    0.08
   1  -5  -3    0.29    0.06
  -1  -5   3    0.23    0.08
  -1  -5   3    0.30    0.07
   1   5  -2    0.01    0.06
  -1   5   2   -0.07    0.05
  -1   5   2    0.03    0.07
   1   5  -2   -0.03    0.06
   1   5  -2   -0.01    0.06
  -1   5   2    0.02    0.06
   1  -5  -2   -0.03    0.06
  -1  -5   2   -0.08    0.04
   1  -5  -2   -0.02    0.04
   1  -5  -2   -0.04    0.05
   1  -5  -2   -0.08    0.05
  -1  -5   2   -0.08    0.07
  -1  -5   2    0.04    0.07
   1   5  -1    0.13    0.06
  -1   5   1    0.10    0.06
  -1   5   1    0.08    0.07
  -1   5   1    0.19    0.06
   1   5  -1    0.14    0.06
  -1  -5   1    0.13    0.05
   1  -5  -1    0.14    0.03
  -1  -5   1    0.09    0.07
   1  -5  -1    0.08    0.06
  -1  -5   1    0.19    0.06
   1  -5  -1    0.11    0.06
   1  -5  -1    0.15    0.04
   1  -5  -1    0.06    0.05
  -1   5   0    1.88    0.15
   1   5   0    1.63    0.14
   1   5   0    1.39    0.15
  -1   5   0    1.52    0.14
  -1   5   0    2.01    0.21
  -1  -5   0    1.24    0.14
  -1  -5   0    1.98    0.15
   1  -5   0    1.30    0.14
   1  -5   0    1.69    0.15
   1  -5   0    1.71    0.13
  -1  -5   0    1.62    0.13
   1   5   1    3.47    0.22
  -1   5  -1    3.39    0.22
   1   5   1    3.06    0.21
  -1   5  -1    3.16    0.21
  -1  -5  -1    3.02    0.18
   1  -5   1    2.81    0.22
  -1  -5  -1    3.14    0.21
   1  -5   1    2.71    0.22
  -1  -5  -1    3.17    0.18
   1  -5   1    3.15    0.20
  -1  -5  -1    3.07    0.21
   1   5   2    0.15    0.06
  -1   5  -2    0.17    0.06
   1   5   2    0.16    0.07
   1   5   2    0.13    0.05
  -1   5  -2    0.12    0.07
   1  -5   2    0.11    0.06
   1  -5   2    0.15    0.08
  -1  -5  -2    0.12    0.06
  -1  -5  -2    0.09    0.06
  -1  -5  -2    0.12    0.04
   1  -5   2    0.18    0.05
  -1  -5  -2    0.08    0.05
   1   5   3   13.95    0.79
   1   5   3   14.35    0.81
  -1   5  -3   14.25    0.79
  -1   5  -3   14.27    0.81
  -1   5  -3   15.23    0.78
  -1   5  -3   15.33    0.77
   1   5   3   14.81    0.80
   1  -5   3   14.90    0.78
   1  -5   3   16.87    0.83
  -1  -5  -3   12.81    0.80
   1  -5   3   14.98    0.78
  -1  -5  -3   14.64    0.80
  -1  -5  -3   14.43    0.81
   1  -5   3   14.58    0.81
   1   5   4    3.91    0.24
  -1   5  -4    3.68    0.26
  -1   5  -4    4.11    0.23
  -1   5  -4    3.66    0.22
  -1   5  -4    3.55    0.22
   1   5   4    3.82    0.26
  -1  -5  -4    3.60    0.24
   1  -5   4    3.63    0.22
   1  -5   4    3.42    0.26
   1  -5   4    3.65    0.22
   1  -5   4    4.15    0.28
  -1  -5  -4    3.69    0.25
  -1  -5  -4    3.44    0.26
  -1   5  -5   11.14    0.66
   1   5   5   11.31    0.63
  -1   5  -5   11.74    0.62
  -1   5  -5   11.61    0.60
  -1   5  -5   11.81    0.60
  -1   5  -5   11.07    0.63
   1   5   5   11.11    0.65
  -1  -5  -5   11.79    0.63
   1  -5   5    9.71    0.66
   1  -5   5   10.50    0.65
   1  -5   5   11.41    0.62
  -1  -5  -5   11.05    0.65
   1  -5   5   12.89    0.61
  -1  -5  -5   11.59    0.64
  -1   5  -6    0.41    0.08
  -1   5  -6    0.24    0.10
   1   5   6    0.57    0.17
   1   5   6    0.50    0.12
   1   5   6    0.38    0.09
  -1  -5  -6    0.45    0.10
  -1  -5  -6    0.48    0.09
  -1  -5  -6    0.38    0.11
   1  -5   6    0.51    0.12
   1  -5   6    0.47    0.11
   1   5   7    1.24    0.27
  -1   5  -7    0.70    0.10
   1   5   7    0.81    0.11
  -1  -5  -7    0.82    0.13
   1  -5   7    0.88    0.24
  -1  -5  -7    0.63    0.10
   1  -5   7    0.98    0.13
  -1  -5  -7    0.73    0.18
  -1   5  -8    0.15    0.12
  -1   5  -8    0.03    0.09
   1   5   8   -0.07    0.11
   1   5   8    0.09    0.10
  -1  -5  -8    0.02    0.11
   1  -5   8    0.16    0.10
   1  -5   8   -0.03    0.14
  -1  -5  -8   -0.18    0.12
   1  -5   8    0.17    0.14
  -1   5  -9    0.73    0.16
   1   5   9    0.61    0.16
  -1   5  -9    0.65    0.14
   1  -5   9    0.85    0.19
  -1  -5  -9    0.45    0.16
   1  -5   9    0.95    0.19
   1  -5   9    0.35    0.14
  -1  -5  -9    0.37    0.15
  -1   5 -10    0.25    0.16
   1   5  10   -0.06    0.16
  -1  -5 -10    0.22    0.17
   1  -5  10    0.14    0.16
   1  -5  10    0.06    0.19
  -1  -5 -10    0.32    0.17
  -1   5 -11    1.09    0.22
   1   5  11    1.71    0.26
   1  -5  11    1.15    0.26
   1  -5  11    1.36    0.27
  -1  -5 -11    1.60    0.26
  -1  -5 -11    1.37    0.24
   1   6 -10    3.91    0.38
  -1   6  10    4.67    0.40
  -1  -6  10    3.40    0.37
  -1  -6  10    3.87    0.36
   1  -6 -10    3.42    0.37
   1  -6 -10    3.88    0.37
   1   6  -9    0.71    0.16
  -1   6   9    0.57    0.18
   1  -6  -9    0.63    0.19
  -1  -6   9    0.84    0.16
  -1  -6   9    0.68    0.20
   1  -6  -9    0.57    0.17
  -1   6   8    0.51    0.15
   1   6  -8    0.19    0.15
   1  -6  -8    0.08    0.14
  -1  -6   8    0.18    0.13
   1  -6  -8    0.46    0.23
  -1  -6   8    0.13    0.13
  -1   6   7    0.27    0.12
   1   6  -7    0.28    0.14
  -1  -6   7    0.42    0.15
   1  -6  -7    0.21    0.10
   1  -6  -7    0.19    0.13
  -1  -6   7    0.23    0.13
   1  -6  -7    0.31    0.11
   1   6  -6    4.85    0.28
  -1   6   6    4.63    0.29
  -1   6   6    4.85    0.34
  -1  -6   6    4.36    0.28
   1  -6  -6    4.35    0.31
   1  -6  -6    3.87    0.44
   1  -6  -6    4.55    0.32
  -1  -6   6    5.10    0.34
   1   6  -5    1.69    0.12
   1   6  -5    1.88    0.20
  -1   6   5    1.66    0.20
  -1   6   5    1.83    0.16
  -1  -6   5    2.15    0.20
  -1  -6   5    1.75    0.20
   1  -6  -5    1.82    0.20
   1  -6  -5    1.74    0.17
   1  -6  -5    1.82    0.19
  -1  -6   5    1.93    0.15
   1   6  -4    0.79    0.12
  -1   6   4    0.94    0.10
   1   6  -4    0.91    0.14
  -1   6   4    0.69    0.12
   1   6  -4    0.71    0.12
  -1  -6   4    0.91    0.10
  -1  -6   4    0.77    0.13
   1  -6  -4    0.64    0.12
   1  -6  -4    1.02    0.13
  -1  -6   4    0.89    0.12
   1  -6  -4    0.96    0.10
   1   6  -3    0.34    0.10
  -1   6   3    0.27    0.09
   1   6  -3    0.16    0.09
  -1   6   3    0.24    0.08
  -1  -6   3    0.31    0.07
   1  -6  -3    0.14    0.08
   1  -6  -3    0.29    0.09
  -1  -6   3    0.14    0.10
   1  -6  -3    0.35    0.09
  -1  -6   3    0.27    0.10
  -1   6   2    0.08    0.07
  -1   6   2    0.32    0.09
   1   6  -2    0.12    0.08
   1   6  -2    0.03    0.08
   1  -6  -2    0.17    0.05
   1  -6  -2    0.05    0.06
  -1  -6   2    0.05    0.08
   1  -6  -2    0.08    0.08
  -1  -6   2    0.15    0.06
   1  -6  -2    0.15    0.08
  -1  -6   2    0.30    0.10
  -1   6   1   10.42    0.60
  -1   6   1   10.68    0.61
   1   6  -1   10.14    0.61
   1   6  -1   10.38    0.61
   1  -6  -1   11.50    0.57
  -1  -6   1   11.42    0.62
  -1  -6   1   10.82    0.62
   1  -6  -1    9.85    0.60
  -1  -6   1   10.43    0.59
   1  -6  -1   10.63    0.56
   1  -6  -1   10.36    0.60
  -1   6   0    0.62    0.11
  -1   6   0    0.76    0.11
   1   6   0    0.66    0.10
   1   6   0    0.66    0.10
   1  -6   0    0.64    0.11
  -1  -6   0    0.68    0.10
  -1  -6   0    0.58    0.10
   1  -6   0    0.70    0.09
   1  -6   0    0.60    0.10
  -1   6  -1    0.91    0.13
  -1   6  -1    1.24    0.15
   1   6   1    1.23    0.14
   1   6   1    1.43    0.16
  -1  -6  -1    1.17    0.10
  -1  -6  -1    1.41    0.16
   1  -6   1    1.60    0.15
  -1  -6  -1    1.21    0.09
  -1  -6  -1    1.17    0.13
   1  -6   1    1.42    0.13
   1  -6   1    1.34    0.15
  -1   6  -2    0.52    0.11
   1   6   2    0.61    0.10
   1   6   2    0.68    0.11
  -1   6  -2    0.49    0.11
   1  -6   2    0.63    0.10
   1  -6   2    0.53    0.08
  -1  -6  -2    0.61    0.11
  -1  -6  -2    0.61    0.07
  -1  -6  -2    0.60    0.10
   1  -6   2    0.51    0.11
  -1  -6  -2    0.70    0.08
  -1   6  -3    3.92    0.26
   1   6   3    4.59    0.27
   1   6   3    3.33    0.27
  -1   6  -3    4.37    0.29
   1  -6   3    3.63    0.27
  -1  -6  -3    4.11    0.27
  -1  -6  -3    4.11    0.26
   1  -6   3    3.85    0.28
   1  -6   3    3.66    0.29
  -1  -6  -3    4.27    0.28
  -1  -6  -3    4.21    0.28
   1   6   4    7.72    0.45
  -1   6  -4    7.23    0.42
  -1   6  -4    7.71    0.40
  -1   6  -4    7.20    0.45
   1   6   4    7.85    0.44
  -1   6  -4    7.48    0.40
  -1  -6  -4    7.06    0.43
   1  -6   4    5.89    0.46
   1  -6   4    7.61    0.46
  -1  -6  -4    7.13    0.45
  -1  -6  -4    7.33    0.44
   1  -6   4    7.76    0.41
  -1   6  -5    0.60    0.07
   1   6   5    0.49    0.12
   1   6   5    0.64    0.11
  -1   6  -5    0.69    0.14
  -1  -6  -5    0.73    0.11
   1  -6   5    0.56    0.13
   1  -6   5    0.68    0.13
   1  -6   5    0.68    0.07
  -1  -6  -5    0.75    0.13
  -1  -6  -5    0.54    0.11
   1   6   6    1.52    0.17
   1   6   6    1.44    0.18
  -1   6  -6    1.30    0.16
  -1   6  -6    1.53    0.19
  -1  -6  -6    1.27    0.17
   1  -6   6    1.68    0.19
  -1  -6  -6    1.38    0.16
   1  -6   6    1.74    0.20
  -1  -6  -6    1.80    0.18
   1   6   7    2.60    0.24
  -1   6  -7    2.88    0.27
   1   6   7    3.32    0.30
  -1  -6  -7    2.90    0.26
  -1  -6  -7    3.05    0.25
  -1  -6  -7    3.28    0.27
   1  -6   7    3.31    0.28
   1  -6   7    3.71    0.31
  -1   6  -8    1.51    0.21
   1   6   8    1.66    0.22
  -1  -6  -8    1.71    0.22
  -1  -6  -8    1.93    0.21
   1  -6   8    1.50    0.21
   1  -6   8    1.91    0.21
  -1   6  -9    6.17    0.48
   1   6   9    6.61    0.49
   1  -6   9    6.34    0.46
   1  -6   9    7.64    0.52
  -1  -6  -9    6.37    0.48
  -1  -6  -9    6.60    0.48
  -1   6 -10    0.21    0.20
   1   6  10    0.14    0.21
   1  -6  10    0.72    0.23
  -1  -6 -10    0.54    0.20
  -1  -6 -10    0.48    0.19
   1   7  -9    0.21    0.18
  -1   7   9    0.58    0.21
   1  -7  -9   -0.02    0.19
  -1  -7   9    0.54    0.19
  -1  -7   9    0.36    0.21
  -1   7   8   -0.01    0.17
   1   7  -8   -0.12    0.16
   1  -7  -8   -0.19    0.15
  -1  -7   8    0.04    0.15
  -1  -7   8   -0.02    0.15
   1  -7  -8   -0.02    0.15
   1   7  -7   -0.14    0.14
  -1   7   7    0.14    0.15
   1  -7  -7   -0.18    0.13
   1  -7  -7    0.23    0.12
   1  -7  -7   -0.14    0.12
  -1  -7   7    0.01    0.15
  -1  -7   7   -0.30    0.15
  -1   7   6    3.97    0.32
   1   7  -6    3.99    0.32
   1   7  -6    3.44    0.32
   1  -7  -6    3.83    0.30
  -1  -7   6    3.68    0.31
   1  -7  -6    3.58    0.30
   1  -7  -6    3.36    0.28
  -1  -7   6    4.02    0.33
  -1   7   5    0.08    0.09
  -1   7   5   -0.01    0.12
   1   7  -5   -0.10    0.12
   1   7  -5   -0.07    0.12
  -1  -7   5    0.28    0.12
   1  -7  -5    0.03    0.11
   1  -7  -5    0.13    0.11
  -1  -7   5    0.11    0.09
  -1  -7   5   -0.16    0.13
   1  -7  -5   -0.09    0.09
   1   7  -4    5.53    0.39
  -1   7   4    5.92    0.36
   1   7  -4    5.40    0.53
   1  -7  -4    5.86    0.35
  -1  -7   4    6.20    0.35
   1  -7  -4    5.75    0.41
   1  -7  -4    5.23    0.38
  -1   7   3    1.84    0.20
   1   7  -3    1.72    0.21
  -1   7   3    1.37    0.17
   1   7  -3    1.84    0.20
  -1  -7   3    1.77    0.21
   1  -7  -3    1.73    0.19
  -1  -7   3    1.98    0.17
  -1  -7   3    1.72    0.20
   1  -7  -3    1.65    0.20
   1  -7  -3    1.40    0.16
   1   7  -2    2.06    0.21
   1   7  -2    2.33    0.22
  -1   7   2    2.14    0.20
  -1   7   2    2.17    0.20
  -1  -7   2    2.48    0.23
  -1  -7   2    2.56    0.19
   1  -7  -2    2.31    0.20
   1  -7  -2    1.75    0.21
  -1  -7   2    2.10    0.21
   1  -7  -2    2.38    0.15
   1   7  -1    1.87    0.20
  -1   7   1    2.13    0.19
   1   7  -1    2.30    0.21
  -1   7   1    1.94    0.21
  -1  -7   1    2.36    0.19
   1  -7  -1    2.08    0.18
  -1  -7   1    1.69    0.21
   1  -7  -1    2.05    0.19
   1  -7  -1    1.53    0.19
  -1  -7   1    2.33    0.21
  -1   7   0    1.29    0.16
   1   7   0    1.01    0.14
   1   7   0    0.99    0.14
  -1   7   0    0.99    0.14
  -1  -7   0    1.48    0.16
   1  -7   0    1.04    0.13
   1  -7   0    1.22    0.16
   1  -7   0    1.19    0.15
  -1  -7   0    1.49    0.16
   1   7   1    3.80    0.28
  -1   7  -1    3.82    0.29
   1   7   1    3.52    0.28
  -1   7  -1    3.58    0.28
   1  -7   1    3.62    0.26
   1  -7   1    3.76    0.30
   1  -7   1    4.68    0.30
  -1  -7  -1    4.14    0.28
  -1  -7  -1    4.07    0.28
  -1   7  -2    0.11    0.10
  -1   7  -2    0.31    0.12
   1   7   2    0.35    0.10
   1   7   2    0.30    0.10
  -1  -7  -2    0.26    0.10
  -1  -7  -2    0.24    0.06
  -1  -7  -2    0.38    0.11
   1  -7   2    0.36    0.08
   1  -7   2    0.21    0.10
   1  -7   2    0.07    0.11
   1   7   3    0.23    0.12
   1   7   3    0.31    0.10
  -1   7  -3    0.24    0.12
   1  -7   3    0.21    0.11
  -1  -7  -3    0.14    0.10
   1  -7   3   -0.10    0.10
   1  -7   3    0.20    0.07
  -1  -7  -3    0.19    0.11
  -1   7  -4    0.82    0.15
   1   7   4    0.85    0.14
   1   7   4    0.81    0.12
  -1  -7  -4    0.74    0.14
   1  -7   4    0.86    0.19
  -1  -7  -4    0.74    0.11
  -1  -7  -4    0.73    0.14
   1  -7   4    0.63    0.10
   1  -7   4    1.00    0.17
  -1   7  -5    1.20    0.17
   1   7   5    0.77    0.15
   1   7   5    1.10    0.14
  -1  -7  -5    1.01    0.16
   1  -7   5    0.83    0.17
  -1  -7  -5    1.15    0.16
   1  -7   5    0.91    0.16
  -1  -7  -5    0.82    0.12
  -1   7  -6    0.16    0.14
   1   7   6    0.36    0.14
   1   7   6    0.26    0.12
   1  -7   6    0.15    0.17
  -1  -7  -6    0.38    0.12
   1  -7   6    0.15    0.13
  -1  -7  -6    0.10    0.13
  -1  -7  -6    0.26    0.11
   1   7   7    5.27    0.39
  -1   7  -7    4.90    0.38
  -1  -7  -7    4.97    0.39
   1  -7   7    5.30    0.39
  -1  -7  -7    4.43    0.36
   1  -7   7    4.68    0.41
  -1   7  -8    3.49    0.35
   1   7   8    3.52    0.36
   1  -7   8    3.94    0.34
  -1  -7  -8    3.80    0.36
  -1  -7  -8    3.17    0.31
   1  -7   8    3.35    0.39
   1   7   9    0.13    0.20
  -1   7  -9    0.39    0.20
  -1  -7  -9    0.05    0.18
   1  -7   9    0.08    0.22
  -1  -7  -9    0.26    0.20
   1  -7   9    0.05    0.18
   1   8  -8    1.03    0.23
  -1   8   8    0.92    0.22
   1   8  -8    0.64    0.22
  -1  -8   8    0.67    0.22
   1  -8  -8    0.45    0.20
  -1  -8   8    0.68    0.21
   1   8  -7    2.60    0.31
   1   8  -7    2.75    0.33
  -1   8   7    3.03    0.33
  -1  -8   7    3.02    0.34
  -1  -8   7    3.18    0.38
   1  -8  -7    2.99    0.33
   1   8  -6    1.67    0.24
  -1   8   6    1.99    0.24
   1   8  -6    1.52    0.23
   1  -8  -6    1.79    0.24
   1  -8  -6    1.92    0.27
  -1  -8   6    1.48    0.25
  -1  -8   6    1.78    0.23
   1   8  -5    4.13    0.37
   1   8  -5    3.34    0.33
  -1   8   5    4.28    0.34
   1  -8  -5    3.68    0.33
  -1  -8   5    3.97    0.34
   1  -8  -5    3.79    0.33
  -1  -8   5    3.63    0.36
  -1   8   4    0.10    0.13
   1   8  -4    0.19    0.14
   1   8  -4   -0.04    0.11
  -1   8   4    0.05    0.11
  -1  -8   4   -0.05    0.10
   1  -8  -4    0.01    0.14
  -1  -8   4    0.10    0.12
  -1  -8   4    0.26    0.15
   1  -8  -4   -0.09    0.12
  -1   8   3    7.20    0.49
   1   8  -3    7.92    0.50
   1   8  -3    7.60    0.50
  -1   8   3    7.39    0.46
   1  -8  -3    7.13    0.49
  -1  -8   3    7.21    0.49
   1  -8  -3    7.92    0.48
  -1  -8   3    7.27    0.49
  -1  -8   3    7.99    0.46
   1   8  -2    5.92    0.44
   1   8  -2    7.02    0.46
  -1   8   2    6.61    0.45
  -1   8   2    7.21    0.43
   1  -8  -2    6.59    0.46
  -1  -8   2    6.54    0.42
  -1  -8   2    6.69    0.45
   1  -8  -2    6.82    0.45
  -1  -8   2    6.69    0.45
   1   8  -1    0.67    0.22
  -1   8   1    0.66    0.13
   1   8  -1    0.38    0.13
  -1   8   1    0.64    0.13
  -1  -8   1    0.43    0.13
  -1  -8   1    0.58    0.12
   1  -8  -1    0.54    0.13
   1  -8  -1    0.67    0.13
   1   8   0    1.64    0.21
  -1   8   0    1.67    0.20
   1   8   0    1.76    0.22
  -1   8   0    1.88    0.21
  -1  -8   0    1.87    0.21
   1  -8   0    1.85    0.22
   1  -8   0    1.59    0.18
  -1  -8   0    1.86    0.21
   1  -8   0    1.92    0.23
   1   8   1    0.18    0.13
  -1   8  -1   -0.02    0.11
  -1   8  -1   -0.03    0.12
   1   8   1    0.16    0.12
  -1  -8  -1    0.12    0.13
  -1  -8  -1    0.21    0.11
   1  -8   1    0.07    0.10
   1  -8   1    0.25    0.13
   1  -8   1    0.36    0.13
   1   8   2    2.14    0.23
  -1   8  -2    2.48    0.24
   1   8   2    2.77    0.26
  -1   8  -2    2.32    0.26
   1  -8   2    2.35    0.22
   1  -8   2    2.07    0.23
  -1  -8  -2    2.78    0.24
   1  -8   2    2.35    0.27
  -1  -8  -2    2.48    0.25
   1   8   3    0.57    0.15
  -1   8  -3    0.53    0.15
  -1   8  -3    0.59    0.16
   1   8   3    0.66    0.14
  -1  -8  -3    0.72    0.15
   1  -8   3    0.50    0.11
   1  -8   3    0.52    0.17
  -1  -8  -3    0.58    0.14
   1  -8   3    0.36    0.14
   1   8   4    0.73    0.18
  -1   8  -4    0.85    0.17
  -1   8  -4    0.56    0.18
   1   8   4    0.66    0.14
  -1  -8  -4    0.71    0.16
  -1  -8  -4    0.91    0.19
   1  -8   4    0.78    0.19
   1  -8   4    0.46    0.17
   1   8   5    0.28    0.16
   1   8   5   -0.08    0.12
  -1   8  -5   -0.10    0.15
   1  -8   5   -0.25    0.16
  -1  -8  -5   -0.08    0.14
   1  -8   5   -0.05    0.14
   1   8   6   -0.02    0.16
  -1   8  -6    0.15    0.17
  -1  -8  -6    0.35    0.17
   1  -8   6    0.12    0.16
  -1  -8  -6    0.44    0.17
   1  -8   6    0.22    0.17
  -1   8  -7    0.46    0.19
   1   8   7    0.27    0.19
   1  -8   7    0.58    0.19
   1  -8   7    0.29    0.21
  -1  -8  -7    0.43    0.16
   1   9  -6    0.29    0.20
  -1   9   6    0.27    0.18
   1   9  -6    0.58    0.22
  -1  -9   6    0.17    0.21
   1  -9  -6    0.10    0.19
   1  -9  -6    0.38    0.19
  -1  -9   6    0.29    0.21
   1   9  -5   -0.08    0.19
  -1   9   5    0.03    0.18
   1   9  -5   -0.08    0.17
  -1  -9   5    0.15    0.18
   1  -9  -5    0.26    0.20
   1  -9  -5    0.07    0.16
  -1  -9   5   -0.46    0.19
   1   9  -4    1.31    0.23
  -1   9   4    1.08    0.21
   1   9  -4    1.60    0.23
   1  -9  -4    2.29    0.26
   1  -9  -4    1.87    0.25
  -1  -9   4    1.61    0.24
  -1  -9   4    1.88    0.25
   1   9  -3   -0.09    0.15
   1   9  -3    0.25    0.17
  -1   9   3    0.38    0.14
  -1   9   3    0.16    0.16
  -1  -9   3    0.38    0.19
  -1  -9   3    0.47    0.19
  -1  -9   3    0.66    0.18
   1  -9  -3    0.24    0.18
   1  -9  -3    0.47    0.17
   1   9  -2    1.49    0.22
  -1   9   2    1.99    0.24
   1   9  -2    2.01    0.24
  -1   9   2    1.71    0.21
   1  -9  -2    1.60    0.24
  -1  -9   2    1.81    0.20
  -1  -9   2    2.10    0.24
  -1  -9   2    2.37    0.29
   1  -9  -2    1.91    0.22
  -1   9   1    0.02    0.14
   1   9  -1    0.20    0.14
  -1   9   1    0.05    0.15
   1   9  -1    0.12    0.14
  -1  -9   1    0.09    0.16
   1  -9  -1    0.07    0.14
  -1  -9   1    0.18    0.16
   1  -9  -1    0.11    0.17
  -1   9   0    0.33    0.16
   1   9   0    0.41    0.15
  -1   9   0    0.09    0.15
   1   9   0    0.58    0.17
   1  -9   0    0.17    0.16
  -1  -9   0    0.34    0.16
  -1  -9   0    0.36    0.14
   1   9   1    0.42    0.16
  -1   9  -1    0.04    0.16
  -1   9  -1    0.18    0.15
   1   9   1    0.29    0.15
   1  -9   1    0.14    0.13
  -1  -9  -1    0.29    0.16
  -1  -9  -1    0.07    0.15
   1  -9   1    0.13    0.17
   1  -9   1    0.06    0.16
  -1   9  -2    0.14    0.14
  -1   9  -2    0.01    0.17
   1   9   2    0.06    0.14
   1   9   2    0.26    0.14
   1  -9   2    0.04    0.16
  -1  -9  -2    0.20    0.16
  -1  -9  -2    0.04    0.15
   1  -9   2    0.25    0.18
   1  -9   2    0.03    0.16
  -1   9  -3    0.13    0.15
   1   9   3    0.14    0.17
   1   9   3    0.09    0.15
  -1   9  -3    0.10    0.17
  -1  -9  -3    0.23    0.15
  -1  -9  -3    0.42    0.17
   1  -9   3    0.49    0.18
   1  -9   3    0.23    0.18
  -1   9  -4    2.19    0.28
   1   9   4    1.60    0.23
  -1   9  -4    2.05    0.26
  -1  -9  -4    2.65    0.32
   1  -9   4    2.25    0.27
  -1  -9  -4    2.00    0.24
   1  -9   4    2.93    0.34
  -1   9  -5    2.67    0.33
   1   9   5    2.24    0.30
  -1   9  -5    2.67    0.34
   1  -9   5    2.89    0.34
   1  -9   5    2.02    0.29
  -1  -9  -5    3.00    0.31
  -1  -9  -5    3.77    0.36
   1   9   6   -0.13    0.20
  -1   9  -6   -0.14    0.21
  -1   9  -6   -0.04    0.20
  -1  -9  -6   -0.31    0.19
   1  -9   6    0.17    0.21
   1  -9   6    0.11    0.23
  -1  10   3    0.02    0.20
   1  10  -3   -0.16    0.19
   1  10  -3   -0.20    0.20
  -1 -10   3    0.59    0.23
   1 -10  -3    0.57    0.20
   1 -10  -3   -0.01    0.21
  -1  10   2    0.51    0.21
   1  10  -2    0.78    0.22
   1  10  -2    0.52    0.22
   1 -10  -2    1.01    0.23
  -1 -10   2    0.45    0.20
   1 -10  -2    0.54    0.20
   1  10  -1   -0.20    0.19
  -1  10   1    0.34    0.19
  -1  10   1    0.07    0.18
   1  10  -1   -0.07    0.17
  -1 -10   1   -0.08    0.18
  -1 -10   1   -0.07    0.19
   1 -10  -1    0.21    0.21
   1 -10  -1   -0.26    0.18
   1  10   0    0.29    0.19
   1  10   0    0.25    0.19
  -1  10   0    0.79    0.20
  -1  10   0    0.19    0.19
  -1 -10   0    0.74    0.22
   1 -10   0    0.65    0.23
  -1 -10   0    0.22    0.19
   1 -10   0    0.55    0.18
  -1  10  -1    0.75    0.22
  -1  10  -1    0.35    0.21
   1  10   1    0.61    0.20
   1  10   1    0.38    0.20
  -1 -10  -1    0.35    0.19
  -1 -10  -1    0.19    0.21
   1 -10   1    0.87    0.24
  -1  10  -2   17.22    0.95
   1  10   2   14.26    0.93
  -1  10  -2   15.76    0.95
   1  10   2   15.37    0.92
   1 -10   2   15.88    0.95
   1 -10   2   16.77    0.96
  -1 -10  -2   14.94    0.93
  -1 -10  -2   14.40    0.95
   2   0 -13   -0.42    0.18
  -2   0  13    0.19    0.21
   2   0 -12    0.34    0.15
  -2   0  12    0.13    0.15
   2   0 -12    0.15    0.16
  -2   0  12    0.26    0.17
  -2   0  11    0.05    0.12
  -2   0  11    0.05    0.14
   2   0 -11   -0.13    0.11
   2   0 -11    0.11    0.12
   2   0 -10   12.28    0.67
  -2   0  10   11.32    0.66
  -2   0  10   10.67    0.70
   2   0  -9   -0.02    0.07
   2   0  -9    0.21    0.09
  -2   0   9    0.04    0.08
  -2   0   9   -0.01    0.09
  -2   0   8    4.65    0.30
   2   0  -8    4.03    0.29
   2   0  -8    4.36    0.28
  -2   0   8    4.25    0.28
   2   0  -8    4.45    0.24
   2   0  -8    4.36    0.25
  -2   0   7   -0.03    0.05
   2   0  -7   -0.06    0.05
  -2   0   7    0.00    0.06
   2   0  -7   -0.02    0.07
   2   0  -7   -0.04    0.04
   2   0  -7   -0.05    0.06
   2   0  -7   -0.01    0.03
   2   0  -6   16.74    0.88
   2   0  -6   15.90    0.89
   2   0  -6   17.67    0.88
   2   0  -6   15.88    0.89
  -2   0   6   16.91    0.89
  -2   0   6   15.67    0.90
   2   0  -6   16.36    0.90
  -2   0   6   17.75    0.90
   2   0  -6   16.19    0.89
   2   0  -5   -0.03    0.02
  -2   0   5    0.03    0.04
   2   0  -5    0.05    0.04
  -2   0   5   -0.03    0.04
   2   0  -5    0.01    0.04
   2   0  -5   -0.05    0.04
   2   0  -5    0.01    0.04
   2   0  -5   -0.03    0.05
  -2   0   5    0.00    0.04
   2   0  -5    0.00    0.04
  -2   0   5    0.04    0.03
   2   0  -5   -0.01    0.03
  -2   0   4  206.29   10.08
   2   0  -4  187.80   10.07
  -2   0   4  177.02   10.07
   2   0  -4  191.01   10.08
   2   0  -4  197.01   10.07
  -2   0   4  206.19   10.07
   2   0  -4  178.12   10.06
  -2   0   4  179.64   10.07
   2   0  -4  183.92   10.07
   2   0  -4  181.41   10.07
  -2   0   4  194.01   10.07
   2   0  -4  218.94   10.08
   2   0  -4  215.35   10.07
  -2   0   3   -0.04    0.02
   2   0  -3   -0.01    0.02
   2   0  -3   -0.04    0.02
  -2   0   3   -0.07    0.02
  -2   0   3   -0.06    0.02
   2   0  -3   -0.03    0.02
   2   0  -3   -0.04    0.02
   2   0  -3   -0.02    0.02
   2   0  -3   -0.05    0.02
  -2   0   3   -0.01    0.02
  -2   0   3    0.01    0.03
   2   0  -3   -0.02    0.02
   2   0  -3   -0.06    0.02
   2   0  -2   52.61    2.65
   2   0  -2   47.70    2.65
   2   0  -2   55.09    2.66
  -2   0   2   53.70    2.65
  -2   0   2   49.15    2.65
   2   0  -2   47.37    2.65
   2   0  -2   53.80    2.65
  -2   0   2   52.49    2.65
   2   0  -2   50.43    2.65
   2   0  -2   47.46    2.65
  -2   0   2   48.74    2.65
  -2   0   2   51.49    2.65
  -2   0   1   -0.01    0.01
  -2   0   1    0.00    0.02
   2   0  -1    0.00    0.01
  -2   0   1    0.00    0.01
  -2   0   1    0.00    0.02
   2   0  -1   -0.01    0.01
   2   0  -1    0.02    0.01
   2   0  -1   -0.01    0.01
   2   0  -1    0.01    0.01
  -2   0   1   -0.01    0.01
   2   0  -1    0.01    0.01
  -2   0   0  209.34   11.38
  -2   0   0  234.96   11.41
   2   0   0  218.41   11.38
   2   0   0  221.96   11.40
  -2   0   0  212.58   11.39
   2   0   0  206.20   11.39
  -2   0   0  220.10   11.39
   2   0   0  232.10   11.40
  -2   0   0  213.77   11.37
   2   0   0  218.26   11.39
  -2   0  -1   -0.22    0.01
  -2   0  -1   -0.19    0.02
   2   0   1   -0.22    0.01
   2   0   1   -0.22    0.01
   2   0   1   -0.22    0.01
   2   0   1   -0.22    0.01
   2   0   1   -0.20    0.02
  -2   0  -1   -0.21    0.01
  -2   0  -1   -0.22    0.01
  -2   0  -1   -0.23    0.01
   2   0   2   10.77    0.60
  -2   0  -2   11.14    0.60
   2   0   2   11.42    0.60
  -2   0  -2   11.66    0.60
   2   0   2   11.09    0.60
  -2   0  -2    9.92    0.60
   2   0   2   10.54    0.59
   2   0   2   10.98    0.60
  -2   0  -2   12.11    0.61
  -2   0  -2   10.57    0.60
   2   0   3    0.00    0.03
  -2   0  -3   -0.03    0.03
   2   0   3   -0.02    0.02
   2   0   3   -0.03    0.02
   2   0   3   -0.04    0.03
  -2   0  -3   -0.02    0.02
  -2   0  -3   -0.03    0.03
   2   0   3   -0.03    0.02
  -2   0  -3   -0.04    0.03
   2   0   4   85.65    4.58
  -2   0  -4   90.57    4.58
   2   0   4   84.39    4.60
   2   0   4   92.88    4.60
   2   0   4   93.47    4.59
  -2   0  -4   89.65    4.59
  -2   0  -4   89.15    4.60
  -2   0  -4   80.37    4.60
  -2   0  -4   86.34    4.60
   2   0   5    0.01    0.05
  -2   0  -5   -0.02    0.04
  -2   0  -5   -0.02    0.05
   2   0   5    0.02    0.05
   2   0   5    0.12    0.05
  -2   0  -5    0.04    0.06
  -2   0  -6    0.63    0.08
   2   0   6    0.72    0.08
   2   0   6    0.50    0.08
   2   0   6    0.98    0.11
  -2   0  -6    0.67    0.09
   2   0   7    0.04    0.07
   2   0   7    0.09    0.07
  -2   0  -7    0.02    0.05
   2   0   7   -0.08    0.07
  -2   0  -7   -0.06    0.07
  -2   0  -8  185.76    9.85
   2   0   8  200.82    9.87
   2   0   8  185.90    9.88
  -2   0  -8  183.87    9.87
  -2   0  -9   -0.05    0.08
   2   0   9   -0.03    0.11
   2   0   9   -0.07    0.12
  -2   0  -9   -0.01    0.10
   2   0  10    1.00    0.16
  -2   0 -10    0.86    0.15
   2   0  10    0.77    0.15
  -2   0 -10    0.84    0.13
   2   0  11    0.04    0.15
   2   0  11    0.10    0.17
  -2   0 -11   -0.06    0.13
   2   0  12    1.14    0.22
  -2   0 -12    0.71    0.21
   2   0  12    0.92    0.20
  -2   1  13   30.97    1.65
   2   1 -13   28.67    1.65
   2  -1 -13   28.13    1.65
   2  -1 -13   28.32    1.68
  -2  -1  13   30.82    1.66
   2   1 -12    1.24    0.21
  -2   1  12    1.33    0.22
  -2  -1  12    1.64    0.21
   2  -1 -12    1.31    0.21
   2  -1 -12    1.31    0.22
  -2  -1  12    1.34    0.22
   2   1 -11   -0.04    0.11
   2   1 -11    0.01    0.12
  -2   1  11    0.10    0.12
  -2   1  11   -0.07    0.13
   2  -1 -11    0.09    0.13
  -2  -1  11    0.05    0.13
   2  -1 -11    0.00    0.13
  -2  -1  11   -0.12    0.15
  -2   1  10   18.14    0.98
   2   1 -10   17.05    1.00
   2   1 -10   17.27    0.98
   2  -1 -10   18.49    1.01
  -2  -1  10   18.14    1.00
   2  -1 -10   18.12    1.00
  -2   1   9   20.12    1.09
   2   1  -9   19.85    1.10
   2   1  -9   18.91    1.11
   2   1  -9   21.05    1.11
   2   1  -9   20.07    1.07
  -2   1   9   21.75    1.12
   2  -1  -9   20.39    1.11
  -2  -1   9   18.91    1.11
  -2  -1   9   21.35    1.13
   2  -1  -9   20.19    1.12
   2   1  -8    0.14    0.05
   2   1  -8    0.21    0.08
   2   1  -8    0.12    0.07
   2   1  -8    0.23    0.07
  -2   1   8    0.15    0.08
  -2   1   8    0.14    0.07
   2  -1  -8    0.16    0.09
  -2  -1   8    0.09    0.08
   2  -1  -8    0.14    0.08
   2  -1  -8    0.24    0.09
  -2  -1   8    0.20    0.08
   2   1  -7    0.11    0.06
   2   1  -7    0.10    0.04
  -2   1   7    0.14    0.06
  -2   1   7    0.11    0.06
   2   1  -7    0.16    0.07
   2   1  -7    0.10    0.05
   2   1  -7    0.03    0.06
   2  -1  -7    0.16    0.06
  -2  -1   7    0.14    0.04
  -2  -1   7    0.16    0.07
   2  -1  -7    0.09    0.06
   2  -1  -7    0.09    0.04
   2  -1  -7    0.08    0.04
  -2  -1   7    0.12    0.06
  -2  -1   7    0.17    0.07
   2  -1  -7    0.07    0.07
   2   1  -6   41.69    2.18
  -2   1   6   46.79    2.18
  -2   1   6   42.68    2.15
   2   1  -6   40.79    2.18
   2   1  -6   42.00    2.16
  -2   1   6   38.36    2.16
   2   1  -6   39.62    2.16
   2   1  -6   40.44    2.17
   2   1  -6   40.80    2.17
  -2  -1   6   42.08    2.17
  -2  -1   6   41.75    2.18
   2  -1  -6   38.02    2.18
  -2  -1   6   41.91    2.16
   2  -1  -6   43.76    2.16
   2  -1  -6   41.59    2.15
  -2  -1   6   38.41    2.18
   2  -1  -6   39.54    2.18
   2  -1  -6   42.19    2.15
   2   1  -5   84.16    4.46
  -2   1   5   94.11    4.46
   2   1  -5   80.07    4.46
  -2   1   5   93.44    4.44
   2   1  -5   85.59    4.46
  -2   1   5   82.06    4.44
   2   1  -5   85.00    4.45
  -2   1   5   74.11    4.46
   2   1  -5   88.35    4.45
   2   1  -5   87.70    4.45
  -2   1   5   86.21    4.46
   2   1  -5   75.62    4.46
   2   1  -5   85.32    4.45
  -2  -1   5   91.29    4.45
   2  -1  -5   85.30    4.46
  -2  -1   5   83.41    4.46
   2  -1  -5   83.18    4.44
  -2  -1   5   90.73    4.45
   2  -1  -5   98.34    4.44
   2  -1  -5   78.88    4.46
  -2  -1   5   82.20    4.46
   2  -1  -5   83.83    4.46
   2  -1  -5   83.05    4.46
   2   1  -4    1.46    0.11
   2   1  -4    1.49    0.11
   2   1  -4    1.72    0.11
  -2   1   4    1.69    0.10
   2   1  -4    1.51    0.11
   2   1  -4    1.61    0.11
  -2   1   4    1.45    0.11
  -2   1   4    1.58    0.12
   2   1  -4    1.65    0.11
   2   1  -4    1.86    0.11
  -2   1   4    1.71    0.11
  -2   1   4    1.47    0.10
  -2   1   4    1.56    0.12
  -2  -1   4    1.46    0.11
   2  -1  -4    1.54    0.11
   2  -1  -4    1.64    0.12
   2  -1  -4    1.69    0.10
  -2  -1   4    1.61    0.11
  -2  -1   4    1.61    0.10
   2  -1  -4    1.68    0.11
   2  -1  -4    1.57    0.10
   2   1  -3   64.85    2.92
   2   1  -3   58.36    2.92
   2   1  -3   50.12    2.91
   2   1  -3   54.20    2.92
  -2   1   3   58.52    2.91
   2   1  -3   56.72    2.91
   2   1  -3   46.88    2.92
  -2   1   3   52.23    2.92
  -2   1   3   54.54    2.90
  -2   1   3   53.70    2.92
  -2   1   3   61.24    2.92
   2   1  -3   49.13    2.91
   2  -1  -3   57.85    2.91
  -2  -1   3   58.47    2.92
   2  -1  -3   52.20    2.92
   2  -1  -3   58.03    2.92
   2  -1  -3   57.18    2.90
  -2  -1   3   52.72    2.91
   2  -1  -3   53.41    2.92
  -2  -1   3   54.76    2.91
  -2  -1   3   62.35    2.92
   2  -1  -3   60.83    2.92
   2   1  -2   45.53    2.43
   2   1  -2   47.24    2.43
   2   1  -2   52.69    2.43
   2   1  -2   48.90    2.43
  -2   1   2   43.41    2.42
   2   1  -2   45.64    2.42
   2   1  -2   45.45    2.43
   2   1  -2   46.27    2.43
  -2   1   2   43.73    2.43
  -2   1   2   46.08    2.42
   2  -1  -2   42.64    2.42
   2  -1  -2   46.47    2.43
   2  -1  -2   46.34    2.43
  -2  -1   2   46.37    2.43
  -2  -1   2   46.61    2.43
  -2  -1   2   46.33    2.43
  -2  -1   2   45.18    2.43
  -2  -1   2   49.36    2.43
   2  -1  -2   48.73    2.42
  -2   1   1   72.87    3.75
  -2   1   1   74.65    3.75
  -2   1   1   73.92    3.76
   2   1  -1   67.07    3.75
  -2   1   1   72.86    3.75
   2   1  -1   70.72    3.75
   2   1  -1   71.25    3.75
   2   1  -1   71.99    3.75
   2   1  -1   72.20    3.75
  -2   1   1   71.26    3.75
   2  -1  -1   72.77    3.76
   2  -1  -1   73.96    3.75
  -2  -1   1   65.54    3.75
   2  -1  -1   72.83    3.76
  -2  -1   1   76.82    3.75
   2  -1  -1   72.72    3.75
  -2  -1   1   75.07    3.75
   2  -1  -1   72.52    3.75
  -2  -1   1   61.52    3.75
  -2  -1   1   79.20    3.75
  -2   1   0   52.54    2.65
  -2   1   0   48.34    2.64
  -2   1   0   50.79    2.64
   2   1   0   54.15    2.65
   2   1   0   49.96    2.65
   2   1   0   48.51    2.64
   2   1   0   49.90    2.64
  -2   1   0   48.80    2.64
  -2   1   0   51.18    2.64
  -2   1   0   54.76    2.65
   2   1   0   48.17    2.64
   2  -1   0   56.11    2.64
  -2  -1   0   56.52    2.65
  -2  -1   0   46.58    2.64
   2  -1   0   50.04    2.64
   2  -1   0   48.55    2.65
   2  -1   0   51.51    2.64
  -2  -1   0   52.74    2.65
  -2  -1   0   50.50    2.65
   2  -1   0   46.14    2.64
  -2  -1   0   49.80    2.64
   2  -1   0   49.74    2.64
   2   1   1    4.19    0.24
   2   1   1    4.17    0.23
  -2   1  -1    3.84    0.24
  -2   1  -1    4.37    0.24
   2   1   1    4.30    0.24
  -2   1  -1    4.78    0.24
   2   1   1    4.17    0.24
   2   1   1    3.50    0.23
  -2   1  -1    4.23    0.24
   2  -1   1    4.46    0.24
  -2  -1  -1    4.03    0.24
   2  -1   1    4.20    0.23
  -2  -1  -1    4.73    0.23
   2  -1   1    4.51    0.24
  -2  -1  -1    4.33    0.24
   2  -1   1    4.83    0.24
   2  -1   1    4.28    0.23
  -2  -1  -1    3.89    0.23
  -2  -1  -1    4.51    0.24
   2  -1   1    4.20    0.24
  -2   1  -2   18.29    0.95
   2   1   2   17.65    0.96
  -2   1  -2   18.36    0.96
   2   1   2   17.87    0.96
  -2   1  -2   17.86    0.96
   2   1   2   19.51    0.95
  -2   1  -2   18.57    0.97
  -2   1  -2   16.80    0.96
   2   1   2   17.44    0.96
   2   1   2   18.44    0.95
  -2  -1  -2   18.41    0.96
   2  -1   2   16.87    0.96
  -2  -1  -2   17.77    0.95
   2  -1   2   15.91    0.96
   2  -1   2   19.52    0.97
  -2  -1  -2   18.97    0.96
  -2  -1  -2   18.22    0.96
  -2  -1  -2   18.08    0.96
   2  -1   2   20.42    0.95
   2   1   3   30.17    1.56
   2   1   3   27.95    1.56
  -2   1  -3   29.63    1.56
  -2   1  -3   30.65    1.55
   2   1   3   30.31    1.54
  -2   1  -3   28.30    1.55
  -2   1  -3   28.78    1.56
   2   1   3   29.28    1.56
   2   1   3   29.55    1.55
  -2   1  -3   30.67    1.54
  -2  -1  -3   30.99    1.55
   2  -1   3   29.81    1.56
   2  -1   3   30.44    1.54
  -2  -1  -3   31.41    1.55
   2  -1   3   28.50    1.55
   2  -1   3   31.72    1.55
  -2  -1  -3   27.58    1.56
  -2  -1  -3   26.98    1.56
   2  -1   3   28.24    1.56
  -2   1  -4    1.91    0.11
   2   1   4    1.67    0.13
   2   1   4    1.99    0.14
   2   1   4    1.60    0.13
  -2   1  -4    1.88    0.12
  -2   1  -4    1.49    0.14
  -2   1  -4    1.63    0.13
  -2   1  -4    1.58    0.13
   2   1   4    1.60    0.13
   2  -1   4    1.97    0.14
   2  -1   4    1.67    0.13
  -2  -1  -4    1.68    0.13
  -2  -1  -4    1.70    0.12
   2  -1   4    1.81    0.11
   2  -1   4    1.80    0.12
   2  -1   4    1.94    0.13
  -2  -1  -4    1.92    0.14
  -2   1  -5    3.83    0.22
  -2   1  -5    3.89    0.22
  -2   1  -5    3.81    0.24
   2   1   5    3.69    0.24
   2   1   5    4.15    0.24
   2   1   5    3.71    0.24
  -2  -1  -5    3.85    0.24
  -2  -1  -5    3.34    0.25
   2  -1   5    3.81    0.22
   2  -1   5    3.54    0.24
   2  -1   5    3.89    0.22
  -2  -1  -5    4.06    0.24
   2   1   6    0.01    0.06
  -2   1  -6    0.01    0.04
  -2   1  -6   -0.03    0.06
   2   1   6    0.08    0.07
   2   1   6   -0.06    0.05
  -2   1  -6    0.03    0.04
  -2  -1  -6   -0.02    0.06
   2  -1   6    0.06    0.06
   2  -1   6   -0.04    0.07
   2  -1   6   -0.01    0.03
   2  -1   6   -0.01    0.05
  -2  -1  -6    0.02    0.05
   2   1   7    2.94    0.21
  -2   1  -7    2.43    0.21
   2   1   7    2.44    0.21
  -2   1  -7    2.70    0.17
  -2   1  -7    2.75    0.16
   2  -1   7    2.69    0.16
   2  -1   7    2.57    0.18
  -2  -1  -7    2.62    0.21
   2  -1   7    2.92    0.22
  -2  -1  -7    3.00    0.20
  -2   1  -8    0.32    0.09
  -2   1  -8    0.35    0.07
   2   1   8    0.23    0.10
   2   1   8    0.28    0.10
   2  -1   8    0.22    0.10
  -2  -1  -8    0.23    0.10
   2  -1   8    0.25    0.11
  -2  -1  -8    0.27    0.08
   2  -1   8    0.38    0.09
   2   1   9   14.12    0.77
  -2   1  -9   12.54    0.76
  -2   1  -9   13.15    0.73
   2  -1   9   13.67    0.78
  -2  -1  -9   13.49    0.75
   2   1  10   15.77    0.90
   2   1  10   15.91    0.91
  -2   1 -10   15.45    0.90
  -2  -1 -10   14.18    0.89
   2  -1  10   16.12    0.91
  -2  -1 -10   16.47    0.88
   2   1  11    1.10    0.20
   2   1  11    1.45    0.21
  -2   1 -11    1.34    0.20
   2  -1  11    1.06    0.21
   2  -1  11    1.41    0.23
  -2  -1 -11    1.35    0.19
  -2  -1 -11    1.36    0.18
  -2   1 -12    1.58    0.24
   2   1  12    2.12    0.26
   2   1  12    1.80    0.25
   2  -1  12    1.77    0.25
  -2  -1 -12    1.87    0.26
   2  -1  12    1.35    0.24
  -2   2  13    1.24    0.27
   2   2 -13    2.10    0.27
   2  -2 -13    2.29    0.26
  -2  -2  13    1.21    0.27
  -2  -2  13    2.27    0.28
   2  -2 -13    1.49    0.25
   2   2 -12    1.75    0.23
  -2   2  12    1.94    0.24
   2  -2 -12    1.70    0.22
   2  -2 -12    1.73    0.24
  -2  -2  12    1.71    0.24
  -2  -2  12    1.63    0.24
   2   2 -11    0.83    0.17
  -2   2  11    0.99    0.18
  -2  -2  11    1.25    0.18
   2  -2 -11    0.84    0.21
   2  -2 -11    0.87    0.18
  -2  -2  11    0.82    0.17
  -2   2  10    0.11    0.12
   2   2 -10    0.01    0.09
   2   2 -10   -0.05    0.10
  -2   2  10   -0.01    0.09
  -2  -2  10    0.07    0.12
  -2  -2  10    0.01    0.13
   2  -2 -10   -0.03    0.11
   2  -2 -10    0.23    0.12
   2   2  -9    2.90    0.21
   2   2  -9    3.05    0.25
  -2   2   9    3.32    0.22
  -2   2   9    3.75    0.27
   2   2  -9    3.09    0.23
  -2  -2   9    2.99    0.26
  -2  -2   9    3.01    0.21
   2  -2  -9    3.42    0.26
  -2  -2   9    3.08    0.25
   2  -2  -9    3.22    0.26
  -2   2   8   19.41    0.96
   2   2  -8   17.05    0.95
   2   2  -8   15.97    0.93
   2   2  -8   16.99    0.93
   2   2  -8   17.03    0.93
  -2   2   8   17.41    0.92
   2   2  -8   17.25    0.93
  -2  -2   8   14.97    0.95
   2  -2  -8   17.11    0.92
   2  -2  -8   17.58    0.95
  -2  -2   8   17.27    0.95
   2  -2  -8   17.14    0.96
  -2  -2   8   18.27    0.92
  -2   2   7   31.24    1.67
   2   2  -7   30.87    1.68
   2   2  -7   31.23    1.68
  -2   2   7   34.77    1.70
  -2   2   7   32.84    1.66
   2   2  -7   31.71    1.69
   2   2  -7   32.75    1.68
  -2  -2   7   30.37    1.70
   2  -2  -7   31.47    1.70
   2  -2  -7   30.41    1.70
  -2  -2   7   30.86    1.70
   2  -2  -7   32.07    1.67
   2  -2  -7   32.37    1.67
   2   2  -6    0.98    0.10
   2   2  -6    1.02    0.11
   2   2  -6    0.97    0.10
  -2   2   6    1.07    0.09
  -2   2   6    0.95    0.12
   2   2  -6    0.99    0.11
  -2   2   6    0.89    0.08
   2  -2  -6    1.14    0.12
   2  -2  -6    0.93    0.08
  -2  -2   6    0.95    0.11
  -2  -2   6    1.23    0.13
   2  -2  -6    1.01    0.11
  -2  -2   6    0.92    0.09
   2  -2  -6    1.17    0.09
   2   2  -5    0.23    0.07
  -2   2   5    0.12    0.05
  -2   2   5    0.17    0.03
   2   2  -5    0.13    0.04
   2   2  -5    0.11    0.05
   2   2  -5    0.13    0.05
   2   2  -5    0.21    0.05
   2   2  -5    0.06    0.05
   2   2  -5    0.09    0.05
  -2   2   5    0.10    0.04
  -2  -2   5    0.17    0.04
   2  -2  -5    0.06    0.05
  -2  -2   5    0.12    0.06
   2  -2  -5    0.15    0.03
   2  -2  -5    0.13    0.04
   2  -2  -5    0.13    0.06
  -2  -2   5    0.21    0.05
   2  -2  -5    0.11    0.05
  -2  -2   5    0.17    0.04
  -2  -2   5    0.11    0.05
   2   2  -4   26.18    1.35
  -2   2   4   26.45    1.35
   2   2  -4   28.23    1.35
   2   2  -4   24.07    1.36
   2   2  -4   27.02    1.35
   2   2  -4   23.13    1.37
   2   2  -4   26.62    1.36
   2   2  -4   26.94    1.35
   2   2  -4   25.51    1.35
  -2   2   4   26.39    1.36
  -2   2   4   24.17    1.36
  -2   2   4   25.00    1.34
   2  -2  -4   26.15    1.36
  -2  -2   4   25.76    1.35
  -2  -2   4   21.54    1.37
   2  -2  -4   24.55    1.35
  -2  -2   4   27.00    1.35
   2  -2  -4   24.86    1.34
   2  -2  -4   25.99    1.36
   2  -2  -4   24.95    1.36
  -2   2   3    4.16    0.21
  -2   2   3    3.47    0.22
  -2   2   3    3.80    0.23
   2   2  -3    3.77    0.23
   2   2  -3    3.68    0.23
   2   2  -3    3.78    0.22
  -2   2   3    3.63    0.23
  -2   2   3    3.74    0.22
  -2   2   3    3.88    0.21
   2   2  -3    4.09    0.22
   2   2  -3    4.27    0.23
   2   2  -3    3.80    0.22
   2   2  -3    3.93    0.23
  -2  -2   3    3.85    0.23
  -2  -2   3    4.24    0.23
   2  -2  -3    4.05    0.22
   2  -2  -3    3.70    0.23
  -2  -2   3    3.67    0.22
   2  -2  -3    4.05    0.23
  -2  -2   3    3.99    0.22
   2  -2  -3    3.76    0.22
   2  -2  -3    3.85    0.23
   2   2  -2    0.05    0.03
   2   2  -2   -0.01    0.02
   2   2  -2    0.03    0.03
   2   2  -2    0.03    0.03
  -2   2   2   -0.01    0.01
   2   2  -2    0.02    0.03
  -2   2   2    0.02    0.02
  -2   2   2    0.06    0.03
  -2   2   2    0.02    0.02
  -2   2   2    0.04    0.03
   2   2  -2    0.01    0.02
   2   2  -2    0.00    0.03
   2  -2  -2    0.01    0.03
  -2  -2   2    0.00    0.03
   2  -2  -2    0.01    0.02
   2  -2  -2    0.00    0.03
   2  -2  -2    0.00    0.02
  -2  -2   2    0.00    0.03
  -2  -2   2   -0.01    0.02
  -2  -2   2    0.00    0.02
   2  -2  -2    0.01    0.02
  -2  -2   2   -0.02    0.03
   2  -2  -2    0.01    0.03
  -2   2   1  408.07   22.00
   2   2  -1  424.06   22.02
  -2   2   1  416.60   22.01
   2   2  -1  390.06   22.00
   2   2  -1  457.35   22.05
  -2   2   1  423.08   22.03
  -2   2   1  437.26   22.04
   2   2  -1  474.59   22.08
  -2   2   1  424.95   22.03
   2   2  -1  425.37   22.03
   2  -2  -1  412.40   22.01
   2  -2  -1  428.11   22.01
  -2  -2   1  409.73   22.00
   2  -2  -1  413.32   22.02
  -2  -2   1  421.90   22.04
  -2  -2   1  410.38   22.03
  -2  -2   1  403.39   21.98
  -2  -2   1  418.29   21.99
   2  -2  -1  413.65   22.01
  -2  -2   1  451.95   22.03
   2  -2  -1  417.81   22.01
   2   2   0  947.13   49.15
   2   2   0  930.18   49.08
  -2   2   0  947.15   49.13
   2   2   0  879.30   49.13
   2   2   0  902.89   49.12
  -2   2   0  984.53   49.11
  -2   2   0  961.14   49.12
   2   2   0  940.05   49.15
   2   2   0  916.15   49.13
  -2  -2   0  984.45   49.15
  -2  -2   0  993.77   49.14
   2  -2   0  967.61   49.11
   2  -2   0  935.54   49.15
   2  -2   0  981.30   49.14
   2  -2   0  886.45   49.14
   2  -2   0  948.03   49.10
  -2  -2   0  948.03   49.14
  -2  -2   0 1000.00   49.09
  -2  -2   0  886.01   49.13
   2   2   1  419.99   21.14
  -2   2  -1  347.52   21.09
   2   2   1  401.15   21.13
  -2   2  -1  439.74   21.18
  -2   2  -1  419.57   21.12
  -2   2  -1  414.35   21.16
   2   2   1  413.94   21.16
   2   2   1  395.51   21.15
  -2   2  -1  402.67   21.13
  -2   2  -1  424.31   21.14
   2  -2   1  424.96   21.16
  -2  -2  -1  411.07   21.15
  -2  -2  -1  425.49   21.16
  -2  -2  -1  345.54   21.13
  -2  -2  -1  387.50   21.12
   2  -2   1  407.36   21.16
   2  -2   1  410.72   21.12
  -2  -2  -1  401.12   21.15
   2  -2   1  400.57   21.11
   2  -2   1  426.87   21.11
   2   2   2   10.26    0.55
  -2   2  -2   10.45    0.56
   2   2   2   10.10    0.55
  -2   2  -2   10.57    0.56
  -2   2  -2   11.30    0.56
   2   2   2   11.03    0.55
  -2   2  -2   10.63    0.55
   2   2   2    9.98    0.55
  -2   2  -2   10.40    0.56
   2   2   2    9.52    0.55
   2  -2   2   10.56    0.56
  -2  -2  -2   10.41    0.55
  -2  -2  -2    9.49    0.54
   2  -2   2    8.98    0.55
  -2  -2  -2    9.50    0.55
  -2  -2  -2    9.85    0.55
   2  -2   2   10.30    0.55
  -2  -2  -2    9.75    0.55
   2  -2   2   10.99    0.56
   2   2   3   60.53    3.06
   2   2   3   60.88    3.06
   2   2   3   58.37    3.05
  -2   2  -3   54.65    3.06
  -2   2  -3   55.85    3.06
   2   2   3   64.59    3.06
  -2   2  -3   55.45    3.05
   2   2   3   60.89    3.04
  -2   2  -3   62.29    3.05
  -2  -2  -3   59.21    3.05
   2  -2   3   49.29    3.05
  -2  -2  -3   54.17    3.04
   2  -2   3   56.42    3.06
   2  -2   3   59.34    3.05
  -2  -2  -3   57.84    3.06
  -2  -2  -3   64.17    3.06
   2   2   4   31.07    1.66
   2   2   4   32.02    1.67
   2   2   4   31.28    1.67
   2   2   4   30.46    1.67
  -2   2  -4   28.81    1.66
   2   2   4   29.84    1.65
  -2   2  -4   31.34    1.70
   2  -2   4   34.19    1.66
   2  -2   4   27.55    1.67
   2  -2   4   33.11    1.68
   2  -2   4   32.22    1.67
  -2  -2  -4   30.88    1.67
  -2  -2  -4   31.16    1.66
  -2  -2  -4   35.67    1.65
  -2  -2  -4   32.62    1.67
   2   2   5   18.07    0.96
  -2   2  -5   17.36    0.98
  -2   2  -5   18.23    0.99
   2   2   5   19.66    0.99
   2   2   5   17.67    0.99
   2  -2   5   18.58    1.00
   2  -2   5   19.33    0.98
  -2  -2  -5   17.63    0.99
   2  -2   5   19.05    1.00
  -2  -2  -5   18.49    0.99
  -2  -2  -5   17.69    0.98
   2   2   6   13.18    0.70
  -2   2  -6   12.35    0.68
  -2   2  -6   12.66    0.65
   2   2   6   11.69    0.68
  -2   2  -6   13.04    0.65
  -2   2  -6   11.45    0.67
   2  -2   6   12.11    0.67
  -2  -2  -6   13.39    0.69
   2  -2   6   10.83    0.69
   2  -2   6   12.39    0.70
  -2  -2  -6   12.37    0.68
  -2   2  -7    1.32    0.14
  -2   2  -7    1.19    0.09
   2   2   7    1.23    0.14
  -2   2  -7    1.19    0.13
  -2   2  -7    1.21    0.10
   2   2   7    1.28    0.14
   2  -2   7    1.29    0.15
   2  -2   7    1.07    0.11
   2  -2   7    0.90    0.14
  -2  -2  -7    1.22    0.14
  -2  -2  -7    1.14    0.14
  -2   2  -8   19.07    0.98
   2   2   8   17.68    1.04
   2   2   8   19.01    1.02
  -2   2  -8   19.26    1.03
   2  -2   8   17.81    1.04
   2  -2   8   19.42    0.99
   2  -2   8   16.83    1.04
  -2  -2  -8   19.17    1.02
  -2  -2  -8   18.87    1.04
   2   2   9   12.27    0.75
  -2   2  -9   13.42    0.77
   2   2   9   13.46    0.77
  -2  -2  -9   13.89    0.76
   2  -2   9   13.79    0.78
  -2  -2  -9   14.59    0.78
   2  -2   9   11.75    0.78
   2   2  10    0.06    0.12
  -2   2 -10    0.11    0.13
   2   2  10    0.18    0.14
  -2  -2 -10    0.20    0.14
   2  -2  10    0.35    0.16
  -2  -2 -10    0.28    0.13
   2  -2  10    0.37    0.14
  -2   2 -11    0.23    0.15
   2   2  11    0.29    0.16
   2   2  11    0.42    0.17
   2  -2  11    0.31    0.17
   2  -2  11    0.32    0.19
  -2  -2 -11    0.20    0.15
   2   2  12    4.46    0.42
  -2   2 -12    4.80    0.41
  -2  -2 -12    4.38    0.42
   2  -2  12    4.85    0.45
   2  -2  12    5.43    0.45
   2   3 -12    0.47    0.17
  -2   3  12    0.33    0.20
   2   3 -12    0.70    0.19
   2  -3 -12    0.41    0.19
  -2  -3  12    0.51    0.19
  -2  -3  12    0.51    0.20
   2  -3 -12    0.47    0.18
   2   3 -11    0.22    0.15
   2   3 -11    0.11    0.14
  -2   3  11    0.14    0.16
   2  -3 -11    0.27    0.16
   2  -3 -11    0.18    0.16
  -2  -3  11    0.36    0.17
  -2  -3  11    0.20    0.15
  -2   3  10    1.14    0.18
   2   3 -10    1.06    0.17
   2   3 -10    0.96    0.15
   2   3 -10    1.17    0.12
   2  -3 -10    0.85    0.17
   2  -3 -10    0.67    0.15
  -2  -3  10    0.90    0.17
  -2  -3  10    1.04    0.17
  -2  -3  10    0.86    0.12
   2   3  -9   32.01    1.67
   2   3  -9   31.26    1.65
  -2   3   9   30.36    1.68
   2   3  -9   31.71    1.69
  -2   3   9   30.70    1.64
  -2  -3   9   30.64    1.65
   2  -3  -9   31.34    1.68
  -2  -3   9   32.10    1.70
   2  -3  -9   31.58    1.69
  -2  -3   9   28.30    1.68
   2   3  -8    8.41    0.50
  -2   3   8    8.30    0.44
   2   3  -8    7.41    0.46
  -2   3   8    8.39    0.45
   2   3  -8    8.21    0.48
  -2   3   8    7.88    0.49
   2  -3  -8    7.64    0.44
  -2  -3   8    7.42    0.49
  -2  -3   8    8.38    0.46
   2  -3  -8    8.87    0.50
   2  -3  -8    8.25    0.45
   2  -3  -8    8.75    0.49
  -2  -3   8    7.53    0.50
  -2   3   7    1.53    0.12
   2   3  -7    1.38    0.13
   2   3  -7    1.32    0.13
   2   3  -7    1.37    0.14
  -2   3   7    1.49    0.11
  -2   3   7    1.10    0.14
   2   3  -7    1.53    0.16
  -2  -3   7    1.34    0.16
   2  -3  -7    1.30    0.15
  -2  -3   7    1.47    0.17
   2  -3  -7    1.20    0.15
  -2  -3   7    1.32    0.13
   2  -3  -7    1.33    0.11
   2  -3  -7    1.37    0.12
   2   3  -6    0.86    0.11
   2   3  -6    0.97    0.11
  -2   3   6    1.11    0.09
   2   3  -6    1.18    0.13
  -2   3   6    1.12    0.13
  -2   3   6    1.08    0.11
   2   3  -6    1.16    0.11
   2   3  -6    1.12    0.10
  -2  -3   6    0.92    0.12
   2  -3  -6    1.12    0.11
   2  -3  -6    1.03    0.13
   2  -3  -6    0.99    0.09
  -2  -3   6    1.32    0.14
   2  -3  -6    1.17    0.13
  -2  -3   6    1.08    0.10
  -2  -3   6    1.12    0.11
   2   3  -5   11.08    0.57
  -2   3   5   10.28    0.55
   2   3  -5   10.21    0.57
   2   3  -5   10.23    0.59
   2   3  -5   10.22    0.56
   2   3  -5   10.97    0.57
  -2   3   5   10.40    0.55
  -2   3   5   10.63    0.58
  -2   3   5   10.40    0.57
   2  -3  -5   10.21    0.57
   2  -3  -5   10.37    0.58
  -2  -3   5   10.42    0.59
   2  -3  -5   10.50    0.59
  -2  -3   5    9.65    0.56
   2  -3  -5   10.41    0.55
  -2  -3   5   10.24    0.57
  -2  -3   5   10.61    0.59
   2   3  -4   23.49    1.28
   2   3  -4   25.58    1.27
   2   3  -4   25.13    1.29
  -2   3   4   24.96    1.26
  -2   3   4   22.52    1.26
   2   3  -4   24.66    1.27
  -2   3   4   23.85    1.28
  -2   3   4   25.74    1.29
   2   3  -4   22.95    1.27
  -2  -3   4   23.81    1.28
   2  -3  -4   24.03    1.28
   2  -3  -4   23.48    1.28
  -2  -3   4   26.38    1.27
   2  -3  -4   22.51    1.28
   2  -3  -4   22.21    1.28
   2  -3  -4   23.97    1.29
  -2  -3   4   23.77    1.29
  -2   3   3    1.36    0.11
  -2   3   3    1.23    0.12
   2   3  -3    1.26    0.09
  -2   3   3    1.46    0.09
   2   3  -3    1.26    0.11
   2   3  -3    1.00    0.11
   2   3  -3    1.38    0.10
   2   3  -3    1.34    0.09
  -2   3   3    1.20    0.08
   2   3  -3    1.23    0.11
  -2   3   3    1.13    0.12
  -2   3   3    1.40    0.11
   2   3  -3    1.06    0.11
  -2  -3   3    1.23    0.11
   2  -3  -3    1.03    0.10
   2  -3  -3    1.13    0.10
  -2  -3   3    1.39    0.11
   2  -3  -3    1.27    0.10
  -2  -3   3    1.25    0.09
  -2  -3   3    1.32    0.11
   2  -3  -3    1.30    0.11
   2  -3  -3    1.31    0.11
   2   3  -2    0.09    0.04
  -2   3   2    0.09    0.03
  -2   3   2    0.13    0.05
  -2   3   2    0.11    0.03
  -2   3   2    0.10    0.04
   2   3  -2    0.08    0.02
   2   3  -2    0.05    0.05
  -2   3   2    0.11    0.04
  -2   3   2    0.09    0.04
   2   3  -2    0.08    0.03
   2   3  -2    0.04    0.03
   2   3  -2    0.09    0.05
   2   3  -2    0.11    0.04
   2   3  -2    0.09    0.02
   2  -3  -2    0.08    0.04
  -2  -3   2    0.13    0.04
   2  -3  -2    0.08    0.03
   2  -3  -2    0.16    0.04
   2  -3  -2    0.07    0.03
  -2  -3   2    0.08    0.03
   2  -3  -2    0.11    0.03
   2  -3  -2    0.17    0.04
  -2  -3   2    0.09    0.02
  -2  -3   2    0.09    0.06
   2   3  -1    0.51    0.06
  -2   3   1    0.58    0.07
   2   3  -1    0.44    0.06
  -2   3   1    0.58    0.07
   2   3  -1    0.40    0.05
   2   3  -1    0.45    0.03
  -2   3   1    0.52    0.06
  -2   3   1    0.40    0.05
  -2   3   1    0.50    0.05
   2   3  -1    0.37    0.05
   2   3  -1    0.40    0.06
  -2  -3   1    0.45    0.06
   2  -3  -1    0.52    0.06
  -2  -3   1    0.37    0.05
   2  -3  -1    0.52    0.06
  -2  -3   1    0.34    0.04
  -2  -3   1    0.32    0.05
  -2  -3   1    0.48    0.05
   2  -3  -1    0.44    0.05
   2  -3  -1    0.52    0.06
   2  -3  -1    0.32    0.05
  -2   3   0    0.09    0.05
   2   3   0    0.03    0.03
   2   3   0    0.04    0.04
   2   3   0    0.05    0.02
  -2   3   0    0.05    0.02
   2   3   0    0.01    0.03
  -2   3   0    0.11    0.04
   2   3   0    0.00    0.04
  -2   3   0    0.05    0.04
  -2   3   0    0.04    0.03
   2   3   0    0.00    0.04
  -2  -3   0    0.03    0.03
  -2  -3   0   -0.01    0.04
   2  -3   0   -0.01    0.03
  -2  -3   0    0.06    0.04
   2  -3   0    0.07    0.02
  -2  -3   0   -0.02    0.03
   2  -3   0    0.00    0.03
  -2  -3   0    0.04    0.02
   2  -3   0    0.05    0.03
   2  -3   0    0.05    0.04
   2   3   1   50.44    2.61
  -2   3  -1   45.57    2.61
   2   3   1   50.48    2.61
  -2   3  -1   53.18    2.61
   2   3   1   42.18    2.60
   2   3   1   52.17    2.60
   2   3   1   48.35    2.61
  -2   3  -1   54.03    2.59
   2   3   1   42.96    2.60
  -2   3  -1   53.69    2.60
  -2   3  -1   45.00    2.61
  -2  -3  -1   49.30    2.61
  -2  -3  -1   47.94    2.62
  -2  -3  -1   52.30    2.61
  -2  -3  -1   47.44    2.61
   2  -3   1   51.31    2.59
  -2  -3  -1   52.20    2.60
   2  -3   1   52.10    2.61
   2  -3   1   50.17    2.61
   2  -3   1   53.07    2.59
   2   3   2   49.49    2.78
   2   3   2   46.75    2.77
  -2   3  -2   46.13    2.78
  -2   3  -2   55.88    2.76
  -2   3  -2   51.70    2.78
  -2   3  -2   55.26    2.78
   2   3   2   54.51    2.77
  -2   3  -2   59.89    2.79
   2   3   2   47.96    2.78
   2   3   2   51.65    2.77
  -2   3  -2   56.40    2.76
   2  -3   2   55.19    2.80
   2  -3   2   51.29    2.78
  -2  -3  -2   53.48    2.78
  -2  -3  -2   52.79    2.77
  -2  -3  -2   53.05    2.78
  -2  -3  -2   55.67    2.77
   2  -3   2   56.08    2.77
   2  -3   2   52.80    2.76
   2   3   3   29.48    1.37
  -2   3  -3   25.84    1.37
   2   3   3   25.22    1.35
   2   3   3   26.40    1.36
  -2   3  -3   28.10    1.35
   2   3   3   28.29    1.36
  -2   3  -3   25.07    1.36
   2  -3   3   21.63    1.36
  -2  -3  -3   27.07    1.36
   2  -3   3   24.55    1.37
  -2  -3  -3   21.78    1.35
   2  -3   3   24.98    1.37
   2  -3   3   26.95    1.35
  -2  -3  -3   23.62    1.36
  -2  -3  -3   25.41    1.36
   2   3   4    0.06    0.05
  -2   3  -4    0.07    0.06
  -2   3  -4    0.12    0.07
   2   3   4    0.12    0.05
   2   3   4    0.06    0.04
  -2   3  -4    0.07    0.04
  -2  -3  -4    0.05    0.04
  -2  -3  -4    0.02    0.05
   2  -3   4    0.02    0.06
  -2  -3  -4    0.04    0.05
   2  -3   4    0.06    0.04
   2  -3   4   -0.02    0.06
  -2  -3  -4    0.04    0.05
   2  -3   4    0.04    0.05
   2   3   5    2.59    0.17
   2   3   5    2.66    0.19
  -2   3  -5    2.69    0.18
  -2   3  -5    2.82    0.20
   2   3   5    2.83    0.18
  -2   3  -5    2.59    0.20
  -2  -3  -5    2.73    0.19
   2  -3   5    2.48    0.20
  -2  -3  -5    2.44    0.19
   2  -3   5    1.99    0.20
  -2  -3  -5    2.59    0.19
   2  -3   5    2.49    0.18
  -2  -3  -5    2.81    0.16
  -2   3  -6    0.72    0.11
   2   3   6    1.02    0.09
  -2   3  -6    1.07    0.12
   2   3   6    0.99    0.12
   2   3   6    0.89    0.12
   2   3   6    0.96    0.08
   2  -3   6    1.05    0.14
  -2  -3  -6    0.82    0.11
  -2  -3  -6    1.01    0.11
  -2  -3  -6    0.95    0.08
   2  -3   6    0.81    0.13
   2  -3   6    1.08    0.11
  -2   3  -7    1.10    0.13
  -2   3  -7    0.80    0.12
   2   3   7    1.15    0.14
   2   3   7    1.13    0.15
  -2  -3  -7    0.89    0.13
   2  -3   7    1.17    0.15
   2  -3   7    0.95    0.14
   2  -3   7    0.97    0.12
  -2  -3  -7    0.91    0.12
   2   3   8   14.94    0.81
   2   3   8   14.89    0.83
  -2   3  -8   14.39    0.81
  -2   3  -8   15.53    0.84
  -2  -3  -8   13.13    0.82
   2  -3   8   14.79    0.79
  -2  -3  -8   14.61    0.82
   2  -3   8   12.58    0.82
   2  -3   8   15.16    0.84
   2   3   9    3.13    0.27
  -2   3  -9    3.07    0.27
  -2   3  -9    3.19    0.27
   2   3   9    3.60    0.28
   2  -3   9    2.91    0.29
   2  -3   9    3.06    0.23
   2  -3   9    3.30    0.30
  -2  -3  -9    3.26    0.28
  -2  -3  -9    3.24    0.28
  -2   3 -10   10.78    0.64
   2   3  10   10.78    0.61
   2   3  10    9.33    0.62
  -2   3 -10    9.96    0.61
  -2  -3 -10   10.80    0.62
  -2  -3 -10    9.96    0.63
   2  -3  10    8.66    0.63
   2  -3  10    9.36    0.64
   2   3  11    0.34    0.20
  -2   3 -11    0.21    0.16
  -2   3 -11    0.43    0.19
   2  -3  11    0.29    0.18
  -2  -3 -11    0.34    0.17
  -2  -3 -11    0.30    0.17
   2  -3  11    0.49    0.19
   2   3  12    3.21    0.39
  -2   3 -12    3.19    0.39
  -2   3 -12    3.31    0.38
   2  -3  12    3.39    0.41
   2  -3  12    2.88    0.35
  -2  -3 -12    3.49    0.38
  -2  -3 -12    3.37    0.38
   2   4 -12   -0.14    0.17
   2   4 -12    0.43    0.21
  -2   4  12    0.26    0.20
   2  -4 -12    0.51    0.19
  -2  -4  12    0.33    0.21
  -2  -4  12    0.00    0.22
   2  -4 -12    0.40    0.20
   2   4 -11    5.78    0.45
   2   4 -11    5.44    0.42
  -2   4  11    5.63    0.45
   2  -4 -11    5.56    0.44
   2  -4 -11    5.47    0.45
  -2  -4  11    6.78    0.47
  -2  -4  11    6.24    0.47
   2   4 -10    3.52    0.29
   2   4 -10    3.36    0.31
  -2   4  10    3.28    0.31
   2  -4 -10    3.05    0.31
  -2  -4  10    3.69    0.33
   2  -4 -10    3.62    0.30
  -2  -4  10    3.51    0.32
  -2  -4  10    3.03    0.26
   2   4  -9    7.31    0.48
  -2   4   9    7.77    0.48
   2   4  -9    7.44    0.45
  -2  -4   9    7.52    0.48
  -2  -4   9    7.95    0.45
  -2  -4   9    5.45    0.59
   2  -4  -9    7.28    0.50
   2  -4  -9    6.68    0.46
   2   4  -8   48.31    2.50
   2   4  -8   45.50    2.52
  -2   4   8   45.66    2.47
  -2   4   8   45.63    2.52
   2   4  -8   47.89    2.48
  -2  -4   8   47.68    2.50
   2  -4  -8   48.05    2.52
  -2  -4   8   49.04    2.53
   2  -4  -8   46.15    2.48
   2  -4  -8   44.15    2.52
  -2  -4   8   51.69    2.54
   2   4  -7   10.88    0.61
  -2   4   7   11.31    0.64
   2   4  -7   11.68    0.61
  -2   4   7   10.94    0.60
  -2   4   7   10.79    0.60
   2   4  -7   10.95    0.62
  -2   4   7   10.86    0.61
   2   4  -7   11.49    0.65
  -2  -4   7   10.28    0.65
   2  -4  -7   11.50    0.65
   2  -4  -7   11.87    0.64
  -2  -4   7   11.27    0.63
  -2  -4   7   10.23    0.65
   2  -4  -7   11.24    0.60
   2   4  -6    0.14    0.06
   2   4  -6    0.08    0.07
   2   4  -6    0.03    0.08
  -2   4   6    0.23    0.08
  -2   4   6    0.21    0.06
   2   4  -6    0.13    0.06
  -2   4   6    0.07    0.04
  -2   4   6    0.13    0.07
   2   4  -6    0.08    0.06
   2  -4  -6    0.16    0.05
   2  -4  -6    0.00    0.06
   2  -4  -6    0.23    0.08
  -2  -4   6    0.10    0.06
  -2  -4   6    0.05    0.07
   2  -4  -6    0.10    0.06
  -2  -4   6    0.11    0.08
  -2  -4   6   -0.05    0.08
  -2   4   5    1.42    0.14
   2   4  -5    1.22    0.11
   2   4  -5    1.59    0.12
   2   4  -5    1.69    0.13
  -2   4   5    1.08    0.11
  -2   4   5    1.33    0.10
   2   4  -5    1.48    0.14
  -2   4   5    1.24    0.14
   2  -4  -5    1.48    0.13
   2  -4  -5    1.40    0.14
   2  -4  -5    1.58    0.14
  -2  -4   5    1.20    0.14
  -2  -4   5    1.33    0.14
  -2  -4   5    1.19    0.12
  -2   4   4   15.85    0.86
   2   4  -4   15.92    0.84
   2   4  -4   16.37    0.84
  -2   4   4   15.45    0.86
   2   4  -4   15.26    0.87
   2   4  -4   15.20    0.84
  -2   4   4   16.34    0.84
  -2   4   4   16.03    0.84
   2  -4  -4   15.23    0.85
  -2  -4   4   17.61    0.88
   2  -4  -4   14.39    0.85
  -2  -4   4   16.01    0.86
  -2  -4   4   15.24    0.84
   2  -4  -4   16.48    0.86
   2  -4  -4   15.24    0.86
  -2   4   3   -0.06    0.05
  -2   4   3    0.04    0.06
   2   4  -3    0.02    0.05
   2   4  -3   -0.01    0.02
   2   4  -3   -0.01    0.03
   2   4  -3    0.03    0.05
  -2   4   3   -0.01    0.05
  -2   4   3    0.01    0.04
   2   4  -3    0.05    0.04
  -2  -4   3    0.07    0.04
  -2  -4   3    0.06    0.05
   2  -4  -3   -0.06    0.05
   2  -4  -3   -0.05    0.05
   2  -4  -3    0.05    0.04
  -2  -4   3   -0.02    0.05
   2  -4  -3   -0.03    0.05
  -2   4   2    3.90    0.23
  -2   4   2    3.88    0.22
   2   4  -2    3.46    0.24
  -2   4   2    3.82    0.26
   2   4  -2    3.59    0.24
   2   4  -2    3.48    0.22
  -2   4   2    3.75    0.22
  -2   4   2    3.72    0.24
   2  -4  -2    3.59    0.22
  -2  -4   2    3.45    0.22
   2  -4  -2    3.62    0.22
   2  -4  -2    3.99    0.24
   2  -4  -2    3.76    0.23
  -2  -4   2    3.39    0.24
  -2  -4   2    4.30    0.24
   2  -4  -2    3.77    0.22
  -2   4   1    6.13    0.34
  -2   4   1    5.91    0.32
  -2   4   1    5.50    0.34
   2   4  -1    5.53    0.34
  -2   4   1    5.94    0.34
   2   4  -1    5.60    0.33
   2   4  -1    5.67    0.34
  -2  -4   1    6.47    0.35
  -2  -4   1    5.81    0.34
   2  -4  -1    5.34    0.34
   2  -4  -1    6.11    0.32
  -2  -4   1    5.92    0.33
   2  -4  -1    5.44    0.33
   2  -4  -1    6.27    0.35
   2  -4  -1    5.70    0.33
   2   4   0   36.45    1.82
   2   4   0   36.35    1.79
  -2   4   0   29.89    1.81
   2   4   0   31.24    1.81
  -2   4   0   33.18    1.80
   2   4   0   33.73    1.82
  -2   4   0   35.51    1.79
  -2   4   0   34.49    1.81
   2   4   0   36.88    1.82
  -2  -4   0   33.84    1.81
  -2  -4   0   35.22    1.79
   2  -4   0   37.09    1.82
   2  -4   0   29.86    1.81
   2  -4   0   37.33    1.79
   2  -4   0   34.42    1.80
  -2  -4   0   32.61    1.81
   2   4   1   57.29    3.23
  -2   4  -1   63.56    3.22
   2   4   1   66.37    3.21
   2   4   1   63.89    3.23
   2   4   1   62.12    3.23
  -2   4  -1   63.14    3.21
   2   4   1   60.70    3.23
  -2   4  -1   62.60    3.23
  -2  -4  -1   59.97    3.23
   2  -4   1   52.53    3.23
   2  -4   1   62.79    3.21
   2  -4   1   54.99    3.23
   2  -4   1   65.46    3.22
  -2  -4  -1   65.17    3.23
  -2  -4  -1   59.11    3.23
  -2  -4  -1   64.40    3.21
   2   4   2    2.19    0.17
   2   4   2    2.24    0.16
   2   4   2    2.28    0.15
   2   4   2    2.18    0.17
   2   4   2    2.04    0.16
  -2   4  -2    2.52    0.15
  -2   4  -2    2.31    0.17
  -2   4  -2    2.22    0.14
  -2  -4  -2    2.39    0.15
   2  -4   2    1.78    0.16
  -2  -4  -2    2.71    0.16
  -2  -4  -2    2.14    0.16
   2  -4   2    2.21    0.14
   2  -4   2    2.35    0.17
   2  -4   2    2.36    0.14
  -2  -4  -2    2.31    0.17
  -2   4  -3    4.14    0.23
   2   4   3    3.90    0.25
   2   4   3    3.87    0.25
   2   4   3    3.89    0.24
  -2   4  -3    4.02    0.26
  -2   4  -3    3.91    0.22
   2   4   3    3.82    0.24
  -2  -4  -3    3.77    0.25
  -2  -4  -3    4.01    0.24
   2  -4   3    4.44    0.27
  -2  -4  -3    4.31    0.26
  -2  -4  -3    3.86    0.24
   2  -4   3    3.84    0.23
   2  -4   3    3.91    0.22
   2  -4   3    3.57    0.25
   2   4   4    3.99    0.25
  -2   4  -4    3.97    0.27
   2   4   4    3.93    0.26
  -2   4  -4    4.44    0.24
   2  -4   4    3.31    0.27
   2  -4   4    4.13    0.25
  -2  -4  -4    4.15    0.26
   2  -4   4    4.47    0.27
   2   4   5   12.95    0.79
   2   4   5   14.40    0.81
  -2   4  -5   15.03    0.79
   2   4   5   14.46    0.79
  -2   4  -5   14.61    0.81
   2  -4   5   13.79    0.79
  -2  -4  -5   14.13    0.81
  -2  -4  -5   14.44    0.78
   2  -4   5   14.93    0.82
   2  -4   5   15.46    0.80
   2  -4   5   15.19    0.82
  -2  -4  -5   15.09    0.80
  -2   4  -6    7.00    0.40
   2   4   6    6.53    0.42
  -2   4  -6    7.05    0.43
   2   4   6    7.73    0.39
   2   4   6    6.36    0.40
  -2  -4  -6    6.07    0.41
  -2  -4  -6    6.29    0.38
   2  -4   6    7.14    0.43
   2  -4   6    6.25    0.43
  -2  -4  -6    7.22    0.42
   2  -4   6    7.26    0.41
   2   4   7    5.66    0.39
  -2   4  -7    6.18    0.40
   2   4   7    6.57    0.37
  -2   4  -7    5.86    0.37
   2  -4   7    5.84    0.37
  -2  -4  -7    5.78    0.38
  -2  -4  -7    5.68    0.33
   2  -4   7    5.77    0.40
   2  -4   7    6.01    0.41
  -2  -4  -7    5.97    0.39
   2   4   8    8.58    0.51
  -2   4  -8    8.44    0.54
  -2   4  -8    9.23    0.52
   2   4   8    9.54    0.55
   2  -4   8    7.55    0.53
  -2  -4  -8    8.44    0.53
   2  -4   8    8.50    0.50
   2  -4   8    7.80    0.55
  -2  -4  -8    9.51    0.54
   2   4   9    3.40    0.30
  -2   4  -9    3.12    0.29
   2   4   9    3.29    0.27
  -2   4  -9    3.20    0.27
   2  -4   9    2.72    0.31
   2  -4   9    3.47    0.31
  -2  -4  -9    3.29    0.29
  -2  -4  -9    3.23    0.30
   2  -4   9    3.09    0.26
  -2   4 -10    5.99    0.48
   2   4  10    6.98    0.48
  -2   4 -10    6.79    0.46
  -2  -4 -10    6.20    0.47
   2  -4  10    7.05    0.50
   2  -4  10    6.51    0.49
  -2  -4 -10    6.68    0.48
  -2   4 -11    0.89    0.23
  -2   4 -11    1.45    0.21
   2   4  11    1.46    0.25
   2  -4  11    1.52    0.25
  -2  -4 -11    1.21    0.22
   2  -4  11    1.00    0.24
  -2  -4 -11    1.02    0.21
  -2   5  11    0.62    0.21
   2   5 -11    0.66    0.20
   2  -5 -11    0.64    0.19
   2  -5 -11    0.96    0.20
  -2  -5  11    0.39    0.22
  -2  -5  11    0.37    0.21
   2   5 -10    0.31    0.17
   2   5 -10    0.20    0.14
  -2   5  10    0.29    0.17
  -2  -5  10    0.36    0.18
  -2  -5  10    0.39    0.18
  -2  -5  10    0.63    0.14
   2  -5 -10    0.35    0.16
   2  -5 -10    0.40    0.16
  -2   5   9    0.07    0.14
   2   5  -9    0.06    0.12
   2   5  -9    0.14    0.11
  -2  -5   9   -0.07    0.15
  -2  -5   9    0.03    0.15
  -2  -5   9    0.17    0.12
   2  -5  -9    0.02    0.13
   2  -5  -9    0.20    0.13
   2   5  -8    0.03    0.09
   2   5  -8    0.05    0.11
  -2   5   8    0.12    0.12
  -2  -5   8    0.10    0.10
   2  -5  -8    0.02    0.09
   2  -5  -8    0.18    0.10
  -2  -5   8   -0.10    0.13
   2  -5  -8    0.06    0.11
  -2   5   7    7.52    0.47
   2   5  -7    8.02    0.44
   2   5  -7    8.00    0.48
   2   5  -7    7.18    0.44
  -2   5   7    7.63    0.42
   2  -5  -7    7.37    0.45
  -2  -5   7    7.69    0.49
   2  -5  -7    7.77    0.47
  -2  -5   7    7.39    0.46
   2  -5  -7    7.52    0.48
  -2   5   6    0.18    0.06
   2   5  -6    0.11    0.08
   2   5  -6    0.26    0.09
   2   5  -6    0.12    0.07
  -2   5   6    0.10    0.08
  -2   5   6    0.17    0.08
   2   5  -6    0.15    0.07
  -2  -5   6    0.14    0.09
   2  -5  -6    0.10    0.08
   2  -5  -6    0.07    0.08
  -2  -5   6    0.04    0.09
   2  -5  -6    0.18    0.10
  -2   5   5    4.28    0.29
   2   5  -5    4.15    0.26
   2   5  -5    4.53    0.26
   2   5  -5    4.03    0.27
  -2   5   5    3.81    0.27
  -2   5   5    4.42    0.26
   2   5  -5    4.83    0.31
   2  -5  -5    4.74    0.29
  -2  -5   5    4.73    0.31
  -2  -5   5    4.63    0.27
   2  -5  -5    4.82    0.31
   2  -5  -5    4.33    0.29
  -2  -5   5    5.00    0.30
  -2   5   4    1.01    0.12
   2   5  -4    0.88    0.12
   2   5  -4    0.99    0.08
  -2   5   4    0.97    0.10
  -2   5   4    0.98    0.12
   2   5  -4    0.82    0.12
   2   5  -4    0.77    0.09
   2   5  -4    0.95    0.08
  -2  -5   4    0.90    0.10
   2  -5  -4    1.08    0.12
   2  -5  -4    0.99    0.12
  -2  -5   4    1.11    0.13
  -2  -5   4    1.02    0.13
   2  -5  -4    0.95    0.11
   2   5  -3    0.20    0.07
   2   5  -3    0.15    0.07
   2   5  -3    0.39    0.09
  -2   5   3    0.30    0.08
  -2   5   3    0.26    0.06
  -2   5   3    0.17    0.07
   2  -5  -3    0.23    0.07
   2  -5  -3    0.25    0.08
  -2  -5   3    0.37    0.08
   2  -5  -3    0.22    0.07
  -2  -5   3    0.33    0.06
   2  -5  -3    0.27    0.07
  -2  -5   3    0.29    0.09
   2   5  -2   35.00    1.76
  -2   5   2   32.63    1.74
  -2   5   2   30.69    1.73
  -2   5   2   32.34    1.75
   2  -5  -2   32.00    1.72
  -2  -5   2   36.96    1.76
  -2  -5   2   32.93    1.73
   2  -5  -2   30.92    1.75
   2  -5  -2   31.79    1.74
   2  -5  -2   29.82    1.74
   2  -5  -2   33.48    1.72
  -2  -5   2   34.84    1.75
   2   5  -1   22.46    1.21
  -2   5   1   21.37    1.21
   2   5  -1   23.41    1.21
  -2   5   1   19.76    1.20
  -2   5   1   22.48    1.20
   2  -5  -1   23.12    1.18
   2  -5  -1   23.80    1.18
  -2  -5   1   22.48    1.21
  -2  -5   1   23.33    1.20
   2  -5  -1   21.43    1.20
   2  -5  -1   22.42    1.20
  -2   5   0   11.02    0.63
  -2   5   0   10.91    0.62
   2   5   0   10.93    0.63
  -2   5   0   11.76    0.60
   2   5   0   11.15    0.63
   2  -5   0   11.65    0.62
   2  -5   0   11.21    0.63
  -2  -5   0   12.01    0.63
   2  -5   0   11.40    0.60
  -2  -5   0   11.59    0.63
   2  -5   0   11.84    0.60
  -2  -5   0   11.72    0.59
   2  -5   0    9.76    0.63
  -2  -5   0   10.50    0.60
   2   5   1   -0.04    0.06
  -2   5  -1    0.02    0.06
   2   5   1   -0.01    0.06
  -2   5  -1    0.03    0.03
   2   5   1    0.02    0.04
  -2   5  -1    0.05    0.06
   2  -5   1    0.07    0.03
  -2  -5  -1   -0.01    0.06
  -2  -5  -1   -0.01    0.05
   2  -5   1    0.01    0.06
  -2  -5  -1    0.07    0.04
   2  -5   1    0.07    0.06
  -2  -5  -1    0.03    0.03
   2  -5   1    0.01    0.07
   2   5   2    3.71    0.27
   2   5   2    4.27    0.26
   2   5   2    4.14    0.25
  -2   5  -2    4.33    0.23
  -2   5  -2    4.11    0.25
  -2   5  -2    4.44    0.28
   2  -5   2    4.33    0.24
   2  -5   2    4.02    0.28
   2  -5   2    4.10    0.23
  -2  -5  -2    4.46    0.27
   2  -5   2    3.65    0.28
  -2  -5  -2    3.91    0.26
  -2  -5  -2    4.05    0.25
  -2  -5  -2    4.14    0.24
   2   5   3    0.10    0.06
   2   5   3    0.06    0.07
  -2   5  -3    0.00    0.06
  -2   5  -3    0.06    0.04
  -2   5  -3    0.16    0.05
   2   5   3    0.03    0.06
  -2  -5  -3    0.12    0.07
  -2  -5  -3    0.16    0.07
   2  -5   3    0.12    0.04
  -2  -5  -3    0.13    0.07
   2  -5   3    0.17    0.07
   2  -5   3    0.15    0.05
   2  -5   3    0.22    0.08
  -2  -5  -3    0.12    0.05
   2   5   4    0.20    0.09
  -2   5  -4    0.05    0.04
  -2   5  -4    0.12    0.08
   2   5   4    0.06    0.07
  -2   5  -4    0.06    0.05
   2  -5   4    0.04    0.04
  -2  -5  -4    0.01    0.07
   2  -5   4    0.17    0.10
   2  -5   4    0.14    0.06
  -2  -5  -4    0.04    0.06
   2  -5   4    0.12    0.08
  -2  -5  -4    0.20    0.07
  -2   5  -5    3.12    0.20
   2   5   5    3.02    0.24
   2   5   5    2.86    0.22
  -2   5  -5    3.02    0.24
   2  -5   5    3.10    0.25
  -2  -5  -5    3.30    0.23
  -2  -5  -5    2.61    0.21
   2  -5   5    3.20    0.23
  -2  -5  -5    2.92    0.22
   2  -5   5    3.07    0.21
   2   5   6   20.21    1.08
  -2   5  -6   19.16    1.04
  -2   5  -6   18.32    1.07
   2   5   6   20.32    1.05
   2  -5   6   19.16    1.09
  -2  -5  -6   19.49    1.07
   2  -5   6   18.38    1.06
  -2  -5  -6   19.53    1.04
  -2  -5  -6   19.39    1.06
   2   5   7    0.17    0.12
   2   5   7    0.06    0.09
  -2   5  -7    0.16    0.08
  -2   5  -7   -0.05    0.09
   2  -5   7    0.26    0.13
  -2  -5  -7    0.10    0.11
   2  -5   7    0.22    0.13
  -2  -5  -7    0.16    0.08
  -2  -5  -7    0.28    0.14
   2  -5   7    0.10    0.10
  -2   5  -8    0.33    0.11
   2   5   8    0.36    0.12
   2   5   8    0.43    0.11
  -2   5  -8    0.62    0.15
   2  -5   8    0.53    0.13
   2  -5   8    0.38    0.15
   2  -5   8    0.15    0.15
  -2  -5  -8    0.31    0.13
  -2  -5  -8    0.19    0.13
  -2   5  -9    3.28    0.31
   2   5   9    3.06    0.33
  -2   5  -9    3.07    0.28
   2  -5   9    3.10    0.34
  -2  -5  -9    3.11    0.32
  -2  -5  -9    3.45    0.30
   2  -5   9    3.55    0.34
   2  -5   9    3.50    0.29
  -2   5 -10   -0.02    0.15
  -2   5 -10   -0.15    0.15
   2   5  10    0.29    0.18
   2  -5  10    0.39    0.20
   2  -5  10    0.22    0.20
  -2  -5 -10    0.00    0.17
  -2  -5 -10    0.18    0.17
   2   6 -10    0.22    0.17
  -2   6  10    0.22    0.18
  -2  -6  10   -0.05    0.20
   2  -6 -10    0.26    0.17
   2  -6 -10    0.33    0.18
  -2  -6  10    0.21    0.16
   2   6  -9    3.90    0.37
  -2   6   9    4.38    0.37
  -2  -6   9    4.04    0.35
   2  -6  -9    4.83    0.36
   2  -6  -9    4.70    0.37
  -2  -6   9    4.09    0.40
   2   6  -8    7.41    0.51
  -2   6   8    7.49    0.50
   2  -6  -8    8.79    0.49
   2  -6  -8    7.73    0.49
  -2  -6   8    6.01    0.59
  -2  -6   8    7.27    0.51
   2  -6  -8    7.80    0.51
   2   6  -7    0.90    0.16
  -2   6   7    0.86    0.15
  -2  -6   7    0.51    0.14
   2  -6  -7    0.79    0.13
   2  -6  -7    0.63    0.13
  -2  -6   7    0.81    0.15
   2  -6  -7    0.90    0.16
  -2   6   6    1.18    0.14
   2   6  -6    1.27    0.25
  -2   6   6    1.70    0.19
   2   6  -6    1.48    0.13
   2  -6  -6    1.50    0.18
   2  -6  -6    1.25    0.14
  -2  -6   6    1.53    0.17
  -2  -6   6    1.55    0.16
   2   6  -5    2.06    0.13
   2   6  -5    2.01    0.20
  -2   6   5    1.85    0.17
  -2   6   5    2.11    0.21
   2   6  -5    1.91    0.21
  -2  -6   5    2.17    0.24
   2  -6  -5    2.33    0.21
   2  -6  -5    2.56    0.21
  -2  -6   5    2.21    0.21
   2  -6  -5    2.16    0.18
  -2  -6   5    2.15    0.17
   2   6  -4   14.89    0.85
  -2   6   4   15.58    0.84
  -2   6   4   14.41    0.81
   2   6  -4   14.89    0.84
  -2   6   4   13.81    0.82
   2  -6  -4   14.14    0.83
   2  -6  -4   15.27    0.81
  -2  -6   4   16.00    0.84
  -2  -6   4   14.19    0.85
  -2  -6   4   15.32    0.81
   2  -6  -4   15.26    0.84
   2   6  -3   33.56    1.83
  -2   6   3   33.54    1.80
  -2   6   3   34.64    1.83
   2   6  -3   33.42    1.83
   2  -6  -3   32.09    1.82
   2  -6  -3   35.22    1.82
   2  -6  -3   32.20    1.83
  -2  -6   3   38.44    1.84
  -2  -6   3   34.91    1.83
  -2  -6   3   33.58    1.81
   2  -6  -3   33.17    1.80
   2   6  -2    0.03    0.08
  -2   6   2    0.07    0.08
  -2   6   2    0.08    0.07
   2   6  -2    0.06    0.07
   2  -6  -2    0.17    0.05
  -2  -6   2    0.05    0.06
  -2  -6   2    0.03    0.07
   2  -6  -2    0.07    0.06
  -2  -6   2    0.04    0.09
   2  -6  -2    0.24    0.08
   2  -6  -2   -0.07    0.07
   2   6  -1    0.10    0.07
   2   6  -1    0.15    0.08
  -2   6   1    0.09    0.07
  -2   6   1    0.04    0.07
  -2  -6   1    0.11    0.08
   2  -6  -1    0.05    0.04
  -2  -6   1    0.22    0.09
  -2  -6   1    0.03    0.06
   2  -6  -1    0.02    0.08
   2  -6  -1   -0.07    0.07
   2  -6  -1    0.18    0.04
   2  -6  -1    0.09    0.08
   2   6   0    4.18    0.27
   2   6   0    3.93    0.27
  -2   6   0    3.82    0.26
  -2   6   0    3.47    0.26
  -2  -6   0    3.97    0.26
   2  -6   0    4.78    0.28
  -2  -6   0    3.14    0.25
   2  -6   0    3.53    0.27
   2  -6   0    3.56    0.24
   2   6   1    6.23    0.39
   2   6   1    6.18    0.38
  -2   6  -1    6.01    0.39
  -2  -6  -1    6.49    0.38
  -2  -6  -1    6.65    0.39
   2  -6   1    5.79    0.39
   2  -6   1    5.86    0.36
   2  -6   1    6.42    0.40
  -2  -6  -1    6.11    0.34
  -2  -6  -1    6.57    0.34
  -2   6  -2    0.45    0.09
  -2   6  -2    0.40    0.10
   2   6   2    0.46    0.09
   2   6   2    0.43    0.11
   2   6   2    0.48    0.07
   2  -6   2    0.42    0.11
  -2  -6  -2    0.39    0.09
  -2  -6  -2    0.61    0.08
  -2  -6  -2    0.54    0.10
   2  -6   2    0.41    0.10
  -2  -6  -2    0.50    0.07
   2  -6   2    0.54    0.08
  -2   6  -3    0.00    0.04
   2   6   3    0.05    0.09
   2   6   3    0.01    0.07
  -2   6  -3    0.12    0.07
   2   6   3    0.03    0.07
  -2   6  -3    0.02    0.04
  -2   6  -3    0.04    0.09
  -2  -6  -3    0.03    0.08
  -2  -6  -3   -0.03    0.05
  -2  -6  -3    0.18    0.08
  -2  -6  -3    0.19    0.08
   2  -6   3   -0.06    0.09
   2  -6   3   -0.14    0.08
   2  -6   3    0.04    0.06
   2  -6   3    0.08    0.04
  -2   6  -4    2.22    0.21
   2   6   4    2.07    0.20
  -2   6  -4    1.89    0.14
   2   6   4    2.13    0.19
   2  -6   4    1.95    0.22
   2  -6   4    1.98    0.14
  -2  -6  -4    2.09    0.17
   2  -6   4    1.60    0.20
  -2  -6  -4    2.08    0.18
  -2  -6  -4    2.27    0.20
  -2   6  -5    0.68    0.08
   2   6   5    0.40    0.13
   2   6   5    0.73    0.11
  -2   6  -5    0.61    0.14
   2  -6   5    0.66    0.15
  -2  -6  -5    0.76    0.12
  -2  -6  -5    0.52    0.14
   2  -6   5    0.65    0.12
  -2  -6  -5    0.60    0.10
   2   6   6    1.14    0.16
  -2   6  -6    1.07    0.17
   2   6   6    1.37    0.15
  -2   6  -6    1.23    0.13
  -2  -6  -6    1.25    0.15
  -2  -6  -6    1.07    0.16
  -2  -6  -6    1.00    0.14
   2  -6   6    0.82    0.16
   2  -6   6    1.12    0.16
   2   6   7    2.20    0.24
   2   6   7    1.79    0.21
  -2   6  -7    2.14    0.24
  -2  -6  -7    1.94    0.22
   2  -6   7    1.87    0.24
   2  -6   7    2.26    0.24
  -2  -6  -7    2.08    0.25
  -2   6  -8    1.14    0.20
   2   6   8    1.82    0.22
   2  -6   8    1.24    0.22
  -2  -6  -8    1.26    0.17
  -2  -6  -8    1.11    0.19
  -2   6  -9    0.12    0.16
   2   6   9    0.38    0.17
   2  -6   9    0.26    0.16
  -2  -6  -9   -0.09    0.16
   2  -6   9   -0.06    0.17
  -2  -6  -9   -0.19    0.15
   2   6  10    1.58    0.27
  -2   6 -10    1.12    0.23
   2  -6  10    2.09    0.30
  -2  -6 -10    1.31    0.23
  -2  -6 -10    1.29    0.22
   2   7  -9    1.65    0.27
  -2   7   9    2.07    0.26
   2   7  -9    2.04    0.27
   2  -7  -9    1.53    0.24
   2  -7  -9    1.69    0.23
  -2  -7   9    2.35    0.30
  -2  -7   9    2.15    0.25
   2   7  -8    4.34    0.41
  -2   7   8    4.99    0.40
   2   7  -8    4.66    0.39
  -2  -7   8    4.76    0.38
  -2  -7   8    4.43    0.43
   2  -7  -8    5.38    0.38
   2  -7  -8    5.19    0.38
  -2   7   7    4.81    0.38
   2   7  -7    4.90    0.38
   2   7  -7    5.46    0.42
   2  -7  -7    5.13    0.37
  -2  -7   7    4.24    0.38
   2  -7  -7    5.50    0.37
  -2  -7   7    5.01    0.43
   2  -7  -7    5.22    0.39
   2   7  -6    0.92    0.18
   2   7  -6    1.08    0.18
  -2   7   6    0.36    0.14
   2  -7  -6    0.80    0.15
   2  -7  -6    0.90    0.17
  -2  -7   6    0.74    0.16
  -2  -7   6    0.61    0.18
   2  -7  -6    0.81    0.13
   2   7  -5    2.01    0.24
  -2   7   5    1.87    0.23
  -2   7   5    2.22    0.19
   2   7  -5    2.65    0.27
   2  -7  -5    2.18    0.20
  -2  -7   5    2.65    0.24
   2  -7  -5    1.90    0.24
   2  -7  -5    2.09    0.23
  -2  -7   5    2.03    0.19
  -2  -7   5    1.98    0.25
   2   7  -4    0.83    0.15
  -2   7   4    0.53    0.13
  -2   7   4    0.64    0.10
   2   7  -4    0.62    0.18
   2  -7  -4    0.69    0.13
   2  -7  -4    0.62    0.10
  -2  -7   4    0.72    0.18
  -2  -7   4    0.57    0.10
   2  -7  -4    0.71    0.14
  -2   7   3    1.17    0.15
   2   7  -3    1.24    0.16
  -2   7   3    1.31    0.16
   2   7  -3    1.01    0.16
   2  -7  -3    1.22    0.15
  -2  -7   3    1.39    0.18
   2  -7  -3    1.19    0.16
  -2  -7   3    1.34    0.18
  -2  -7   3    1.30    0.14
  -2   7   2   15.95    0.88
   2   7  -2   15.15    0.88
  -2   7   2   14.91    0.86
   2   7  -2   15.67    0.89
  -2  -7   2   16.10    0.86
  -2  -7   2   16.31    0.89
   2  -7  -2   15.44    0.87
   2  -7  -2   15.34    0.83
  -2   7   1    2.22    0.21
  -2   7   1    2.12    0.20
   2   7  -1    1.74    0.21
   2   7  -1    1.86    0.19
   2  -7  -1    2.05    0.19
  -2  -7   1    2.15    0.20
   2  -7  -1    2.27    0.20
  -2  -7   1    2.39    0.20
   2  -7  -1    1.63    0.20
  -2   7   0    0.48    0.11
   2   7   0    0.41    0.11
  -2   7   0    0.21    0.10
   2   7   0    0.28    0.10
   2  -7   0    0.25    0.11
   2  -7   0    0.38    0.09
  -2  -7   0    0.47    0.11
   2  -7   0    0.41    0.11
  -2  -7   0    0.22    0.10
   2   7   1    1.92    0.19
  -2   7  -1    1.86    0.20
   2   7   1    1.87    0.20
  -2   7  -1    1.57    0.20
   2  -7   1    1.69    0.21
  -2  -7  -1    1.82    0.19
  -2  -7  -1    1.58    0.18
   2  -7   1    1.76    0.21
   2  -7   1    1.85    0.16
   2   7   2    2.86    0.24
   2   7   2    2.68    0.25
  -2   7  -2    2.80    0.25
  -2  -7  -2    3.65    0.25
   2  -7   2    2.87    0.25
   2  -7   2    2.92    0.26
  -2  -7  -2    2.57    0.19
   2  -7   2    2.68    0.21
  -2  -7  -2    3.03    0.24
   2   7   3    3.75    0.26
   2   7   3    3.37    0.32
  -2   7  -3    3.24    0.31
   2  -7   3    3.56    0.23
   2  -7   3    3.62    0.30
  -2  -7  -3    3.26    0.23
  -2  -7  -3    3.50    0.28
  -2  -7  -3    3.80    0.31
   2  -7   3    2.92    0.38
   2   7   4    0.69    0.12
  -2   7  -4    0.84    0.16
   2   7   4    0.57    0.13
  -2  -7  -4    0.51    0.13
   2  -7   4    0.60    0.15
   2  -7   4    0.61    0.15
  -2  -7  -4    1.00    0.14
  -2  -7  -4    0.54    0.10
  -2   7  -5    2.46    0.26
   2   7   5    2.45    0.23
   2   7   5    2.46    0.25
  -2  -7  -5    2.28    0.21
   2  -7   5    2.12    0.26
  -2  -7  -5    2.35    0.25
  -2  -7  -5    2.72    0.26
   2  -7   5    1.96    0.25
   2   7   6   19.68    1.10
  -2   7  -6   19.42    1.13
   2   7   6   20.79    1.13
  -2  -7  -6   19.32    1.12
   2  -7   6   20.62    1.13
  -2  -7  -6   19.35    1.10
   2  -7   6   21.13    1.16
  -2  -7  -6   19.46    1.10
   2   7   7    5.83    0.42
  -2   7  -7    5.11    0.42
   2  -7   7    4.85    0.40
  -2  -7  -7    5.45    0.37
  -2  -7  -7    5.40    0.41
   2  -7   7    4.37    0.43
  -2   7  -8    0.67    0.20
   2   7   8    0.33    0.19
   2  -7   8    0.78    0.19
  -2  -7  -8    0.23    0.15
  -2  -7  -8    0.50    0.18
   2  -7   8    0.04    0.18
   2   7   9    0.02    0.20
  -2   7  -9    0.18    0.21
  -2  -7  -9    0.04    0.20
   2  -7   9   -0.05    0.22
  -2  -7  -9    0.12    0.19
   2  -7   9    0.39    0.20
   2   8  -8    2.87    0.33
   2   8  -8    2.43    0.30
  -2   8   8    2.79    0.34
   2  -8  -8    2.02    0.27
  -2  -8   8    1.96    0.26
  -2  -8   8    1.91    0.29
   2   8  -7   10.55    0.67
  -2   8   7    9.84    0.66
   2   8  -7   10.38    0.67
  -2  -8   7   10.12    0.67
   2  -8  -7   11.11    0.66
   2  -8  -7    9.70    0.66
  -2  -8   7    9.93    0.66
   2   8  -6   10.78    0.71
  -2   8   6   10.18    0.70
   2   8  -6   11.57    0.73
  -2  -8   6   12.38    0.74
   2  -8  -6   10.27    0.70
   2  -8  -6   13.29    0.70
  -2  -8   6   11.47    0.71
  -2   8   5    0.46    0.16
   2   8  -5    0.55    0.17
   2   8  -5    0.48    0.17
  -2  -8   5    0.41    0.17
   2  -8  -5    0.59    0.16
   2  -8  -5    0.27    0.15
  -2  -8   5    0.58    0.17
   2   8  -4   -0.16    0.13
  -2   8   4    0.01    0.13
   2   8  -4   -0.13    0.14
  -2   8   4    0.14    0.11
  -2  -8   4    0.18    0.13
   2  -8  -4    0.14    0.12
   2  -8  -4    0.29    0.14
  -2  -8   4    0.01    0.15
  -2  -8   4    0.17    0.11
   2   8  -3    0.41    0.14
   2   8  -3    0.53    0.16
  -2   8   3    0.55    0.14
  -2   8   3    0.86    0.13
   2  -8  -3    0.59    0.15
   2  -8  -3    0.91    0.15
  -2  -8   3    0.73    0.16
  -2  -8   3    0.98    0.15
  -2  -8   3    0.80    0.16
  -2   8   2    1.37    0.16
   2   8  -2    1.19    0.18
  -2   8   2    1.06    0.17
   2   8  -2    0.95    0.15
   2  -8  -2    1.07    0.16
  -2  -8   2    1.14    0.18
  -2  -8   2    1.23    0.16
   2  -8  -2    1.26    0.18
  -2  -8   2    1.20    0.18
   2   8  -1    2.93    0.27
  -2   8   1    2.86    0.25
   2   8  -1    2.40    0.29
  -2   8   1    3.01    0.27
   2  -8  -1    3.02    0.26
  -2  -8   1    2.65    0.26
   2  -8  -1    2.96    0.25
  -2  -8   1    3.08    0.28
   2  -8  -1    3.07    0.28
  -2   8   0   -0.14    0.12
   2   8   0    0.13    0.12
   2   8   0    0.20    0.12
  -2   8   0    0.01    0.12
   2  -8   0   -0.10    0.12
  -2  -8   0   -0.03    0.11
   2  -8   0    0.09    0.10
   2  -8   0   -0.20    0.12
  -2  -8   0    0.04    0.13
  -2   8  -1    1.39    0.19
  -2   8  -1    1.22    0.18
   2   8   1    1.43    0.18
   2   8   1    1.34    0.18
  -2  -8  -1    1.50    0.19
  -2  -8  -1    1.12    0.19
   2  -8   1    1.30    0.19
   2  -8   1    1.79    0.18
   2  -8   1    1.79    0.21
  -2   8  -2    0.47    0.13
   2   8   2    0.28    0.14
   2   8   2    0.47    0.13
  -2   8  -2    0.63    0.14
  -2  -8  -2    0.55    0.14
  -2  -8  -2    0.75    0.15
   2  -8   2    0.63    0.16
   2  -8   2    0.30    0.14
   2  -8   2    0.36    0.10
  -2   8  -3    1.66    0.21
   2   8   3    1.71    0.20
  -2   8  -3    1.59    0.21
   2   8   3    1.79    0.22
   2  -8   3    1.49    0.20
  -2  -8  -3    1.38    0.19
  -2  -8  -3    2.05    0.24
   2  -8   3    1.00    0.19
  -2   8  -4    0.21    0.15
   2   8   4    0.15    0.13
   2   8   4    0.04    0.13
  -2  -8  -4    0.12    0.14
  -2  -8  -4    0.41    0.16
   2  -8   4    0.07    0.14
   2  -8   4    0.06    0.15
  -2   8  -5    0.23    0.16
   2   8   5    0.24    0.14
   2   8   5    0.38    0.14
  -2  -8  -5    0.07    0.15
   2  -8   5    0.17    0.18
   2  -8   5    0.20    0.16
  -2   8  -6    0.08    0.16
   2   8   6    0.16    0.16
  -2  -8  -6    0.02    0.16
   2  -8   6    0.16    0.19
  -2  -8  -6   -0.04    0.15
   2  -8   6    0.01    0.17
   2   8   7    0.36    0.19
  -2   8  -7   -0.12    0.18
   2  -8   7    0.55    0.19
  -2  -8  -7   -0.04    0.18
   2  -8   7    0.05    0.19
   2   9  -6    1.53    0.25
   2   9  -6    1.72    0.28
  -2   9   6    1.60    0.26
   2  -9  -6    2.10    0.26
  -2  -9   6    1.41    0.25
   2  -9  -6    2.43    0.28
  -2  -9   6    1.87    0.28
   2   9  -5    0.54    0.19
  -2   9   5    0.63    0.18
   2   9  -5    0.56    0.19
  -2  -9   5    0.95    0.23
   2  -9  -5    0.41    0.20
  -2  -9   5    0.28    0.20
   2  -9  -5    0.49    0.18
   2   9  -4    0.25    0.19
  -2   9   4   -0.13    0.16
   2   9  -4    0.26    0.18
   2  -9  -4    0.07    0.16
  -2  -9   4    0.38    0.18
   2  -9  -4   -0.01    0.17
  -2  -9   4   -0.04    0.18
  -2   9   3    0.24    0.17
   2   9  -3    0.41    0.18
  -2   9   3    0.49    0.17
   2   9  -3    0.11    0.17
  -2  -9   3    0.64    0.16
  -2  -9   3    0.57    0.18
  -2  -9   3    0.56    0.18
   2  -9  -3    0.51    0.18
   2  -9  -3    0.46    0.15
  -2   9   2    0.03    0.14
   2   9  -2   -0.16    0.15
  -2   9   2    0.01    0.16
   2   9  -2    0.09    0.15
   2  -9  -2    0.00    0.14
   2  -9  -2    0.05    0.16
  -2  -9   2    0.43    0.16
   2   9  -1    4.80    0.40
  -2   9   1    5.08    0.40
   2   9  -1    5.72    0.41
  -2   9   1    5.17    0.42
   2  -9  -1    5.20    0.39
  -2  -9   1    5.00    0.39
  -2  -9   1    5.71    0.42
   2  -9  -1    5.15    0.41
   2   9   0    0.07    0.14
  -2   9   0    0.17    0.15
  -2   9   0    0.20    0.16
   2   9   0   -0.01    0.15
   2  -9   0    0.13    0.15
  -2  -9   0    0.07    0.14
  -2  -9   0    0.27    0.15
   2  -9   0    0.00    0.13
   2  -9   0    0.08    0.16
  -2   9  -1    0.06    0.16
  -2   9  -1    0.16    0.15
   2   9   1    0.13    0.15
   2   9   1    0.03    0.14
   2  -9   1   -0.12    0.12
   2  -9   1    0.03    0.16
  -2  -9  -1    0.36    0.17
   2  -9   1    0.07    0.17
  -2  -9  -1   -0.01    0.14
  -2   9  -2   25.72    1.45
   2   9   2   25.98    1.43
  -2   9  -2   26.42    1.45
   2   9   2   26.07    1.44
   2  -9   2   25.31    1.45
   2  -9   2   26.97    1.45
  -2  -9  -2   24.35    1.44
  -2  -9  -2   26.32    1.44
  -2   9  -3    5.56    0.44
   2   9   3    5.38    0.39
   2   9   3    4.51    0.41
  -2   9  -3    4.58    0.40
   2  -9   3    4.65    0.42
  -2  -9  -3    5.49    0.40
   2  -9   3    4.83    0.42
  -2  -9  -3    4.88    0.41
   2   9   4    1.52    0.21
  -2   9  -4    1.36    0.24
   2   9   4    1.26    0.23
  -2   9  -4    1.35    0.23
  -2  -9  -4    1.23    0.24
  -2  -9  -4    1.31    0.22
   2  -9   4    1.25    0.26
   2  -9   4    1.37    0.23
  -2   9  -5    0.16    0.18
   2   9   5    0.65    0.20
  -2   9  -5    0.42    0.24
   2  -9   5   -0.05    0.19
  -2  -9  -5   -0.03    0.20
  -2  -9  -5    0.68    0.20
   2  -9   5    0.22    0.23
  -2  10   3   -0.19    0.20
   2  10  -3    0.12    0.21
   2 -10  -3   -0.11    0.22
  -2 -10   3   -0.20    0.25
   2  10  -2    1.98    0.28
  -2  10   2    2.13    0.28
   2  10  -2    2.10    0.29
  -2 -10   2    2.97    0.36
   2 -10  -2    2.70    0.33
   2 -10  -2    2.31    0.31
  -2 -10   2    3.12    0.37
   2  10  -1   -0.01    0.18
  -2  10   1    0.01    0.19
   2  10  -1    0.14    0.18
  -2  10   1   -0.21    0.18
  -2 -10   1    0.13    0.21
   2 -10  -1   -0.03    0.17
   2 -10  -1    0.22    0.21
  -2 -10   1   -0.13    0.16
   2  10   0    1.73    0.24
  -2  10   0    1.35    0.23
   2  10   0    1.53    0.26
  -2  10   0    1.19    0.24
   2 -10   0    1.44    0.27
  -2 -10   0    1.75    0.26
  -2 -10   0    1.38    0.23
  -2  10  -1   14.26    0.83
   2  10   1   12.40    0.82
   2  10   1   12.96    0.80
  -2  10  -1   13.25    0.82
  -2 -10  -1   12.85    0.80
   2 -10   1   14.14    0.84
   2 -10   1   10.96    0.82
  -2 -10  -1   14.27    0.85
  -2  10  -2    2.31    0.29
  -2  10  -2    1.92    0.27
   2  10   2    1.90    0.29
   2  10   2    2.46    0.27
  -2 -10  -2    1.92    0.30
  -2 -10  -2    2.42    0.28
   2 -10   2    2.29    0.32
   2 -10   2    2.21    0.28
   3   0 -13    0.39    0.18
  -3   0  13    0.42    0.20
  -3   0  12    0.10    0.15
   3   0 -12   -0.02    0.15
   3   0 -12   -0.01    0.15
   3   0 -11    0.20    0.12
  -3   0  11   -0.04    0.13
  -3   0  11    0.06    0.12
   3   0 -11    0.03    0.12
   3   0 -10    1.35    0.16
   3   0 -10    1.22    0.18
  -3   0  10    1.51    0.18
  -3   0  10    1.40    0.18
   3   0  -9   -0.08    0.08
  -3   0   9    0.10    0.09
  -3   0   9   -0.09    0.08
   3   0  -9   -0.02    0.05
   3   0  -9   -0.11    0.08
   3   0  -9    0.11    0.07
   3   0  -8    7.45    0.46
   3   0  -8    8.43    0.44
  -3   0   8    7.89    0.46
  -3   0   8    9.06    0.49
   3   0  -8    8.05    0.47
   3   0  -8    7.93    0.44
   3   0  -8    7.92    0.48
   3   0  -7   -0.06    0.06
   3   0  -7    0.04    0.04
  -3   0   7    0.00    0.05
   3   0  -7    0.03    0.06
   3   0  -7    0.04    0.05
   3   0  -7    0.13    0.06
  -3   0   7   -0.07    0.06
   3   0  -6    0.93    0.11
   3   0  -6    1.12    0.12
   3   0  -6    1.05    0.09
   3   0  -6    1.07    0.10
  -3   0   6    1.19    0.11
   3   0  -6    0.95    0.12
   3   0  -6    1.28    0.09
  -3   0   6    1.14    0.12
  -3   0   6    1.19    0.10
   3   0  -5   -0.01    0.03
   3   0  -5   -0.04    0.04
   3   0  -5   -0.09    0.04
   3   0  -5    0.08    0.05
   3   0  -5   -0.02    0.04
  -3   0   5   -0.01    0.05
  -3   0   5   -0.03    0.04
  -3   0   5   -0.05    0.03
   3   0  -5   -0.04    0.03
  -3   0   5    0.06    0.04
   3   0  -5    0.03    0.04
   3   0  -5    0.00    0.03
   3   0  -4   57.16    2.97
  -3   0   4   57.03    2.97
  -3   0   4   55.18    2.98
  -3   0   4   60.07    2.97
   3   0  -4   57.29    2.98
   3   0  -4   57.94    2.97
  -3   0   4   55.91    2.98
   3   0  -4   53.90    2.98
   3   0  -4   60.26    2.97
   3   0  -4   57.71    2.98
   3   0  -4   52.94    2.98
  -3   0   4   55.53    2.98
   3   0  -4   59.04    2.98
   3   0  -3    0.00    0.02
   3   0  -3   -0.04    0.03
  -3   0   3   -0.05    0.02
   3   0  -3    0.01    0.02
  -3   0   3   -0.02    0.02
   3   0  -3   -0.03    0.02
   3   0  -3    0.00    0.03
   3   0  -3    0.02    0.03
   3   0  -3   -0.04    0.02
  -3   0   3    0.04    0.03
  -3   0   3    0.00    0.03
  -3   0   3    0.01    0.02
   3   0  -3   -0.01    0.02
  -3   0   2    6.40    0.34
  -3   0   2    6.28    0.34
   3   0  -2    6.26    0.35
   3   0  -2    6.37    0.34
   3   0  -2    6.08    0.34
   3   0  -2    6.39    0.34
   3   0  -2    6.63    0.35
  -3   0   2    6.83    0.35
   3   0  -2    6.40    0.35
  -3   0   2    6.37    0.34
   3   0  -2    5.58    0.34
  -3   0   1   -0.08    0.02
   3   0  -1   -0.09    0.02
   3   0  -1   -0.08    0.02
   3   0  -1   -0.08    0.01
  -3   0   1   -0.10    0.02
  -3   0   1   -0.09    0.02
   3   0  -1   -0.10    0.02
  -3   0   1   -0.11    0.01
   3   0   0  312.14   16.65
   3   0   0  330.65   16.67
  -3   0   0  325.66   16.66
   3   0   0  305.15   16.63
  -3   0   0  306.14   16.65
  -3   0   0  331.63   16.66
  -3   0   0  312.66   16.66
   3   0   0  335.39   16.68
  -3   0   0  319.14   16.63
  -3   0  -1   -0.02    0.02
   3   0   1   -0.09    0.02
  -3   0  -1   -0.07    0.02
  -3   0  -1   -0.05    0.02
   3   0   1   -0.04    0.02
  -3   0  -1   -0.05    0.02
   3   0   1   -0.05    0.02
   3   0   1   -0.09    0.02
   3   0   1   -0.08    0.02
  -3   0  -1   -0.08    0.02
  -3   0  -2    1.15    0.08
   3   0   2    1.15    0.08
   3   0   2    0.97    0.08
  -3   0  -2    1.17    0.09
   3   0   2    1.13    0.08
  -3   0  -2    1.23    0.08
   3   0   2    1.06    0.08
  -3   0  -2    1.13    0.09
   3   0   2    1.19    0.09
  -3   0  -2    1.19    0.08
  -3   0  -3    0.04    0.04
   3   0   3    0.07    0.04
   3   0   3   -0.02    0.02
  -3   0  -3    0.02    0.03
  -3   0  -3    0.00    0.02
   3   0   3    0.01    0.03
   3   0   3   -0.01    0.03
  -3   0  -3    0.04    0.03
   3   0   3   -0.02    0.03
  -3   0  -3   -0.01    0.02
  -3   0  -4    0.53    0.07
   3   0   4    0.45    0.05
  -3   0  -4    0.49    0.05
   3   0   4    0.46    0.06
  -3   0  -4    0.60    0.06
   3   0   4    0.55    0.07
   3   0   4    0.59    0.08
   3   0   4    0.60    0.08
  -3   0  -4    0.51    0.07
  -3   0  -4    0.69    0.08
  -3   0  -5    0.02    0.02
   3   0   5   -0.03    0.03
   3   0   5    0.01    0.05
   3   0   5    0.01    0.06
   3   0   5   -0.03    0.05
  -3   0  -5   -0.06    0.03
  -3   0  -5   -0.04    0.05
  -3   0  -6    0.22    0.05
  -3   0  -6    0.23    0.07
   3   0   6    0.21    0.06
   3   0   6    0.23    0.08
   3   0   6    0.16    0.07
  -3   0  -7   -0.03    0.05
  -3   0  -7   -0.10    0.06
   3   0   7    0.03    0.08
   3   0   7    0.01    0.07
   3   0   7   -0.02    0.08
  -3   0  -8    2.25    0.19
   3   0   8    2.21    0.21
  -3   0  -8    2.15    0.17
   3   0   8    1.91    0.21
   3   0   9   -0.03    0.10
  -3   0  -9   -0.02    0.07
   3   0   9    0.00    0.11
  -3   0  -9    0.05    0.11
   3   0  10    1.78    0.22
   3   0  10    2.17    0.25
  -3   0 -10    1.89    0.19
  -3   0 -10    1.65    0.21
   3   0  11    0.04    0.17
  -3   0 -11    0.00    0.14
   3   0  11   -0.13    0.16
   3   0  12    0.58    0.20
  -3   0 -12    0.51    0.18
   3   0  12    0.42    0.21
  -3   1  13    0.09    0.19
   3   1 -13    0.21    0.19
  -3  -1  13    0.32    0.21
   3  -1 -13   -0.33    0.15
   3  -1 -13    0.21    0.20
  -3   1  12    1.83    0.23
   3   1 -12    1.49    0.21
   3   1 -12    2.01    0.26
   3  -1 -12    1.44    0.20
   3  -1 -12    1.72    0.22
  -3  -1  12    1.78    0.24
  -3  -1  12    2.00    0.22
   3   1 -11    7.37    0.50
   3   1 -11    7.73    0.47
  -3   1  11    7.07    0.53
  -3   1  11    7.72    0.50
   3  -1 -11    7.37    0.49
  -3  -1  11    7.20    0.48
   3  -1 -11    7.38    0.50
  -3  -1  11    7.80    0.51
  -3   1  10    4.87    0.32
   3   1 -10    4.52    0.34
   3   1 -10    4.65    0.33
  -3   1  10    5.36    0.35
   3   1 -10    5.42    0.30
   3  -1 -10    4.49    0.35
  -3  -1  10    5.68    0.36
   3  -1 -10    4.25    0.34
  -3  -1  10    4.51    0.34
  -3   1   9    2.50    0.20
  -3   1   9    2.04    0.17
   3   1  -9    1.92    0.17
   3   1  -9    2.14    0.15
   3   1  -9    1.95    0.19
   3   1  -9    2.06    0.20
   3  -1  -9    2.00    0.14
   3  -1  -9    2.23    0.19
   3  -1  -9    1.91    0.20
  -3  -1   9    1.75    0.20
  -3  -1   9    1.73    0.19
   3  -1  -9    1.75    0.14
   3  -1  -9    2.01    0.20
   3   1  -8   -0.01    0.07
   3   1  -8    0.02    0.07
   3   1  -8    0.12    0.07
  -3   1   8    0.01    0.08
  -3   1   8    0.10    0.06
   3   1  -8    0.01    0.05
   3  -1  -8    0.07    0.05
   3  -1  -8    0.05    0.07
   3  -1  -8    0.05    0.05
  -3  -1   8    0.17    0.08
   3  -1  -8    0.11    0.08
   3  -1  -8   -0.01    0.07
  -3  -1   8    0.03    0.07
   3   1  -7    1.35    0.10
   3   1  -7    1.12    0.13
  -3   1   7    1.21    0.10
   3   1  -7    1.02    0.12
   3   1  -7    0.91    0.11
  -3   1   7    1.16    0.13
   3  -1  -7    1.11    0.12
   3  -1  -7    1.04    0.11
  -3  -1   7    0.94    0.12
   3  -1  -7    1.25    0.09
   3  -1  -7    1.23    0.14
   3  -1  -7    1.22    0.10
  -3  -1   7    1.24    0.14
   3   1  -6    4.67    0.29
  -3   1   6    5.27    0.30
   3   1  -6    5.06    0.28
  -3   1   6    5.58    0.28
   3   1  -6    4.82    0.29
   3   1  -6    5.06    0.30
  -3   1   6    4.63    0.28
   3   1  -6    4.85    0.28
   3  -1  -6    4.69    0.28
   3  -1  -6    5.01    0.27
   3  -1  -6    4.49    0.30
  -3  -1   6    4.08    0.30
  -3  -1   6    4.38    0.30
   3  -1  -6    4.80    0.30
   3  -1  -6    5.52    0.28
  -3  -1   6    5.03    0.28
   3   1  -5   54.18    2.81
   3   1  -5   52.05    2.82
   3   1  -5   57.49    2.82
   3   1  -5   48.11    2.81
  -3   1   5   50.91    2.80
  -3   1   5   50.87    2.82
   3   1  -5   54.35    2.80
  -3   1   5   51.22    2.82
   3   1  -5   53.78    2.81
   3   1  -5   55.04    2.81
   3   1  -5   54.28    2.81
  -3   1   5   60.19    2.80
  -3  -1   5   54.82    2.80
   3  -1  -5   55.93    2.81
   3  -1  -5   53.33    2.80
  -3  -1   5   49.58    2.81
  -3  -1   5   47.94    2.81
   3  -1  -5   52.81    2.82
  -3  -1   5   60.71    2.82
   3  -1  -5   54.91    2.80
   3   1  -4   23.78    1.28
  -3   1   4   25.95    1.27
   3   1  -4   24.92    1.28
   3   1  -4   23.76    1.27
   3   1  -4   22.80    1.28
   3   1  -4   23.84    1.28
  -3   1   4   25.36    1.29
   3   1  -4   24.74    1.27
  -3   1   4   25.08    1.27
  -3   1   4   24.80    1.26
  -3   1   4   23.11    1.28
   3   1  -4   24.40    1.27
   3   1  -4   23.73    1.28
   3  -1  -4   23.94    1.28
  -3  -1   4   26.50    1.28
   3  -1  -4   24.62    1.27
   3  -1  -4   24.54    1.26
  -3  -1   4   22.74    1.28
   3  -1  -4   23.00    1.26
  -3  -1   4   20.15    1.27
  -3  -1   4   23.53    1.27
   3  -1  -4   25.82    1.27
   3  -1  -4   25.47    1.28
   3  -1  -4   23.62    1.28
  -3  -1   4   21.98    1.27
   3   1  -3  111.35    5.87
  -3   1   3   98.83    5.87
   3   1  -3  117.20    5.87
   3   1  -3  108.95    5.87
   3   1  -3  112.80    5.87
  -3   1   3  111.93    5.87
   3   1  -3  109.14    5.87
   3   1  -3  128.65    5.87
  -3   1   3  113.09    5.88
  -3   1   3  114.96    5.87
   3   1  -3  111.85    5.87
   3   1  -3  113.03    5.87
   3   1  -3  115.74    5.87
   3  -1  -3  114.36    5.87
   3  -1  -3  106.17    5.88
  -3  -1   3  109.29    5.87
  -3  -1   3  120.54    5.87
  -3  -1   3  108.54    5.87
   3  -1  -3  120.53    5.87
  -3  -1   3  107.77    5.87
  -3  -1   3  108.72    5.87
   3  -1  -3  116.74    5.88
  -3   1   2   21.51    1.08
   3   1  -2   19.76    1.09
  -3   1   2   20.87    1.09
  -3   1   2   21.49    1.08
  -3   1   2   19.92    1.09
   3   1  -2   17.81    1.09
   3   1  -2   22.61    1.09
  -3   1   2   20.38    1.09
   3   1  -2   22.82    1.09
   3   1  -2   19.68    1.09
   3   1  -2   20.40    1.09
   3   1  -2   20.33    1.09
   3   1  -2   20.90    1.09
   3  -1  -2   20.27    1.09
   3  -1  -2   20.79    1.09
  -3  -1   2   19.06    1.09
   3  -1  -2   20.91    1.08
  -3  -1   2   21.39    1.09
  -3  -1   2   22.91    1.09
   3  -1  -2   20.73    1.09
   3  -1  -2   20.69    1.08
  -3  -1   2   20.02    1.09
   3  -1  -2   20.27    1.09
  -3   1   1   22.07    1.18
  -3   1   1   22.92    1.18
   3   1  -1   24.23    1.18
   3   1  -1   21.89    1.18
  -3   1   1   22.49    1.18
   3   1  -1   21.07    1.18
  -3   1   1   22.21    1.18
   3   1  -1   22.15    1.18
   3   1  -1   22.28    1.18
  -3   1   1   22.99    1.18
   3   1  -1   22.03    1.18
  -3  -1   1   23.31    1.18
  -3  -1   1   22.06    1.18
   3  -1  -1   21.09    1.18
   3  -1  -1   21.82    1.18
   3  -1  -1   21.73    1.18
  -3  -1   1   22.92    1.18
  -3  -1   1   23.31    1.18
   3  -1  -1   21.63    1.18
  -3  -1   1   25.73    1.19
   3  -1  -1   22.27    1.18
   3   1   0   34.75    1.70
  -3   1   0   32.60    1.70
  -3   1   0   32.41    1.69
  -3   1   0   32.77    1.70
   3   1   0   31.75    1.70
   3   1   0   33.30    1.70
  -3   1   0   32.57    1.69
   3   1   0   31.43    1.70
   3   1   0   35.94    1.69
   3   1   0   32.34    1.70
  -3   1   0   31.69    1.70
  -3   1   0   31.86    1.69
   3  -1   0   31.45    1.70
   3  -1   0   32.72    1.70
  -3  -1   0   32.62    1.69
  -3  -1   0   34.23    1.70
  -3  -1   0   30.55    1.70
  -3  -1   0   30.82    1.70
   3  -1   0   31.66    1.70
  -3  -1   0   32.56    1.70
   3  -1   0   30.74    1.69
  -3   1  -1    1.50    0.10
  -3   1  -1    1.57    0.09
   3   1   1    1.31    0.09
  -3   1  -1    1.46    0.09
   3   1   1    1.59    0.09
  -3   1  -1    1.30    0.09
   3   1   1    1.50    0.09
   3   1   1    1.51    0.09
  -3   1  -1    1.26    0.10
   3   1   1    1.47    0.10
   3  -1   1    1.38    0.10
   3  -1   1    1.32    0.10
   3  -1   1    1.43    0.09
  -3  -1  -1    1.63    0.10
   3  -1   1    1.50    0.09
  -3  -1  -1    1.41    0.10
  -3  -1  -1    1.44    0.10
  -3  -1  -1    1.65    0.09
  -3  -1  -1    1.51    0.09
   3  -1   1    1.29    0.08
  -3   1  -2   95.76    5.14
  -3   1  -2  102.37    5.13
  -3   1  -2  100.17    5.12
  -3   1  -2   86.59    5.14
   3   1   2   92.37    5.14
   3   1   2  102.78    5.14
  -3   1  -2   98.15    5.14
   3   1   2  104.83    5.13
   3   1   2  102.04    5.14
   3   1   2  101.43    5.14
   3  -1   2  102.20    5.14
   3  -1   2   97.16    5.14
  -3  -1  -2   95.73    5.14
   3  -1   2   97.38    5.14
  -3  -1  -2   98.95    5.14
  -3  -1  -2   92.04    5.14
  -3  -1  -2   97.47    5.14
   3  -1   2  106.55    5.14
   3   1   3    0.06    0.03
  -3   1  -3    0.05    0.03
  -3   1  -3   -0.01    0.02
  -3   1  -3    0.00    0.04
   3   1   3   -0.02    0.02
  -3   1  -3    0.00    0.03
   3   1   3    0.01    0.03
  -3   1  -3   -0.03    0.04
   3   1   3    0.01    0.03
   3   1   3    0.01    0.02
   3   1   3   -0.02    0.03
   3  -1   3   -0.03    0.03
  -3  -1  -3   -0.03    0.04
   3  -1   3   -0.01    0.03
  -3  -1  -3   -0.02    0.03
   3  -1   3    0.02    0.02
   3  -1   3    0.02    0.03
  -3  -1  -3   -0.02    0.03
   3   1   4    7.23    0.40
   3   1   4    6.87    0.37
   3   1   4    7.09    0.37
  -3   1  -4    7.10    0.40
  -3   1  -4    6.56    0.40
  -3   1  -4    7.56    0.38
   3   1   4    6.10    0.39
   3   1   4    6.54    0.40
  -3   1  -4    7.42    0.37
  -3  -1  -4    6.50    0.41
   3  -1   4    6.33    0.38
   3  -1   4    8.12    0.41
   3  -1   4    6.75    0.40
   3  -1   4    7.02    0.38
  -3  -1  -4    7.60    0.39
  -3  -1  -4    6.95    0.40
   3  -1   4    7.13    0.40
  -3  -1  -4    6.98    0.40
   3   1   5   -0.01    0.05
   3   1   5    0.05    0.06
   3   1   5    0.04    0.05
  -3   1  -5    0.06    0.04
  -3   1  -5   -0.02    0.05
  -3   1  -5   -0.01    0.03
   3  -1   5   -0.03    0.05
  -3  -1  -5    0.00    0.04
   3  -1   5    0.00    0.06
  -3  -1  -5   -0.02    0.04
   3  -1   5    0.00    0.04
   3  -1   5    0.06    0.04
  -3   1  -6   13.21    0.74
   3   1   6   12.05    0.73
   3   1   6   13.21    0.74
  -3   1  -6   13.50    0.71
  -3   1  -6   13.68    0.71
   3  -1   6   12.12    0.74
  -3  -1  -6   13.18    0.72
   3  -1   6   13.55    0.71
  -3  -1  -6   15.06    0.75
   3  -1   6   13.28    0.71
   3  -1   6   13.38    0.75
   3   1   7    2.52    0.21
  -3   1  -7    2.63    0.16
  -3   1  -7    2.71    0.17
  -3   1  -7    2.75    0.21
   3   1   7    2.44    0.22
  -3  -1  -7    2.48    0.19
   3  -1   7    2.59    0.18
   3  -1   7    2.63    0.22
   3  -1   7    2.44    0.22
   3  -1   7    2.50    0.16
  -3  -1  -7    2.96    0.22
  -3   1  -8   20.15    1.11
   3   1   8   19.38    1.12
   3   1   8   20.65    1.11
  -3   1  -8   21.07    1.07
  -3  -1  -8   19.98    1.12
  -3  -1  -8   21.09    1.09
   3  -1   8   20.00    1.12
   3  -1   8   18.86    1.12
  -3   1  -9    4.39    0.32
   3   1   9    4.85    0.35
   3   1   9    4.62    0.35
  -3   1  -9    4.88    0.47
   3  -1   9    5.74    0.37
  -3  -1  -9    4.76    0.35
  -3  -1  -9    4.81    0.32
   3  -1   9    5.09    0.36
   3   1  10    0.14    0.13
  -3   1 -10   -0.12    0.11
   3   1  10    0.00    0.13
  -3  -1 -10    0.05    0.11
   3  -1  10    0.03    0.15
  -3  -1 -10   -0.04    0.13
   3  -1  10   -0.23    0.14
   3   1  11    0.40    0.17
   3   1  11   -0.12    0.16
  -3   1 -11    0.07    0.14
   3  -1  11    0.11    0.18
  -3  -1 -11    0.26    0.15
   3  -1  11    0.22    0.17
   3   1  12   -0.12    0.20
  -3   1 -12   -0.11    0.17
   3   1  12    0.35    0.19
  -3  -1 -12   -0.27    0.17
   3  -1  12   -0.04    0.20
   3  -1  12   -0.23    0.20
  -3   2  13   -0.22    0.18
   3   2 -13    0.07    0.19
  -3  -2  13   -0.04    0.22
   3  -2 -13    0.10    0.17
  -3  -2  13    0.10    0.21
   3  -2 -13    0.19    0.21
   3   2 -12    3.35    0.33
  -3   2  12    2.94    0.32
   3  -2 -12    3.13    0.35
  -3  -2  12    3.09    0.35
   3  -2 -12    3.03    0.30
  -3  -2  12    3.47    0.35
   3   2 -11    0.19    0.12
   3   2 -11   -0.11    0.12
  -3   2  11    0.35    0.15
  -3  -2  11    0.12    0.14
   3  -2 -11    0.17    0.13
  -3  -2  11    0.25    0.14
   3  -2 -11   -0.13    0.13
   3   2 -10    0.08    0.11
  -3   2  10    0.18    0.18
   3   2 -10   -0.18    0.09
   3   2 -10    0.04    0.08
  -3  -2  10    0.01    0.14
   3  -2 -10   -0.03    0.11
   3  -2 -10    0.16    0.11
  -3  -2  10    0.22    0.11
  -3   2   9   17.84    0.98
   3   2  -9   18.55    0.95
   3   2  -9   17.80    0.98
  -3   2   9   17.23    0.94
   3   2  -9   17.47    0.96
  -3  -2   9   16.01    0.94
   3  -2  -9   17.57    0.98
  -3  -2   9   17.40    0.99
   3  -2  -9   17.23    0.93
   3  -2  -9   17.53    0.99
  -3  -2   9   18.69    0.98
   3   2  -8    2.43    0.19
  -3   2   8    2.38    0.16
   3   2  -8    2.25    0.20
   3   2  -8    2.45    0.17
  -3   2   8    2.36    0.20
  -3   2   8    2.32    0.16
   3   2  -8    2.23    0.20
  -3  -2   8    2.21    0.20
   3  -2  -8    2.67    0.21
  -3  -2   8    2.23    0.21
   3  -2  -8    2.42    0.16
   3  -2  -8    2.43    0.15
   3  -2  -8    2.54    0.21
   3  -2  -8    2.31    0.16
  -3  -2   8    2.13    0.17
   3   2  -7    8.67    0.49
   3   2  -7    9.14    0.49
  -3   2   7    8.51    0.47
   3   2  -7    8.54    0.50
  -3   2   7    8.74    0.48
   3   2  -7    8.80    0.50
  -3   2   7    8.95    0.50
   3   2  -7    9.15    0.49
   3  -2  -7    8.86    0.47
  -3  -2   7    8.60    0.48
   3  -2  -7    8.50    0.48
   3  -2  -7    8.89    0.51
  -3  -2   7    8.52    0.51
  -3  -2   7    8.28    0.51
   3  -2  -7    8.56    0.51
  -3   2   6    2.99    0.18
   3   2  -6    2.72    0.20
   3   2  -6    2.59    0.19
  -3   2   6    3.28    0.20
   3   2  -6    2.75    0.19
   3   2  -6    2.63    0.20
   3   2  -6    2.72    0.19
  -3   2   6    2.78    0.16
   3  -2  -6    3.16    0.21
  -3  -2   6    3.05    0.21
   3  -2  -6    3.02    0.21
  -3  -2   6    2.94    0.18
   3  -2  -6    2.78    0.18
  -3  -2   6    3.00    0.21
   3  -2  -6    2.85    0.16
   3   2  -5    0.71    0.08
   3   2  -5    0.59    0.09
   3   2  -5    0.68    0.08
  -3   2   5    0.81    0.08
   3   2  -5    0.74    0.09
   3   2  -5    0.71    0.10
  -3   2   5    0.86    0.09
   3   2  -5    0.86    0.09
   3   2  -5    0.82    0.08
  -3   2   5    0.59    0.08
  -3  -2   5    0.63    0.09
   3  -2  -5    0.82    0.10
   3  -2  -5    1.03    0.11
  -3  -2   5    0.60    0.07
   3  -2  -5    0.65    0.08
  -3  -2   5    0.73    0.08
   3  -2  -5    0.54    0.08
  -3  -2   5    0.64    0.09
  -3   2   4   22.80    1.17
  -3   2   4   21.49    1.16
  -3   2   4   22.01    1.18
   3   2  -4   22.23    1.17
   3   2  -4   22.81    1.17
   3   2  -4   21.66    1.17
   3   2  -4   21.47    1.17
   3   2  -4   21.42    1.18
  -3   2   4   20.40    1.17
   3   2  -4   24.04    1.18
   3   2  -4   23.97    1.17
  -3  -2   4   22.66    1.17
   3  -2  -4   22.74    1.17
  -3  -2   4   21.20    1.17
   3  -2  -4   19.07    1.17
  -3  -2   4   20.84    1.17
   3  -2  -4   22.38    1.18
   3  -2  -4   21.64    1.17
   3  -2  -4   22.21    1.17
  -3  -2   4   22.67    1.19
   3   2  -3    0.73    0.07
   3   2  -3    0.65    0.07
  -3   2   3    0.76    0.07
   3   2  -3    0.66    0.07
  -3   2   3    0.66    0.07
   3   2  -3    0.62    0.07
   3   2  -3    0.60    0.07
   3   2  -3    0.57    0.07
  -3   2   3    0.64    0.07
  -3   2   3    0.60    0.08
  -3  -2   3    0.74    0.07
   3  -2  -3    0.62    0.07
  -3  -2   3    0.66    0.07
  -3  -2   3    0.68    0.07
   3  -2  -3    0.64    0.07
   3  -2  -3    0.74    0.08
  -3  -2   3    0.68    0.07
   3  -2  -3    0.76    0.07
   3  -2  -3    0.69    0.07
   3   2  -2    2.41    0.15
  -3   2   2    2.44    0.15
   3   2  -2    2.27    0.15
   3   2  -2    2.42    0.15
   3   2  -2    2.72    0.16
   3   2  -2    2.75    0.15
   3   2  -2    2.66    0.16
  -3   2   2    2.61    0.15
   3   2  -2    2.40    0.16
  -3   2   2    2.47    0.15
  -3  -2   2    2.57    0.15
  -3  -2   2    2.39    0.15
   3  -2  -2    2.53    0.16
  -3  -2   2    2.34    0.16
   3  -2  -2    2.45    0.15
   3  -2  -2    2.42    0.16
   3  -2  -2    2.43    0.15
   3  -2  -2    2.47    0.14
  -3  -2   2    2.53    0.15
  -3  -2   2    2.36    0.15
  -3   2   1   56.83    2.90
   3   2  -1   51.24    2.89
   3   2  -1   61.68    2.91
   3   2  -1   53.32    2.90
  -3   2   1   55.53    2.90
  -3   2   1   56.97    2.90
  -3   2   1   58.04    2.90
   3   2  -1   55.33    2.91
  -3   2   1   53.18    2.91
   3   2  -1   54.25    2.90
   3  -2  -1   53.46    2.90
  -3  -2   1   53.42    2.90
  -3  -2   1   54.80    2.90
  -3  -2   1   59.22    2.90
   3  -2  -1   57.18    2.90
   3  -2  -1   56.13    2.90
  -3  -2   1   55.12    2.90
   3  -2  -1   56.00    2.90
  -3  -2   1   58.52    2.91
   3  -2  -1   50.87    2.91
  -3   2   0    0.03    0.03
   3   2   0    0.01    0.02
  -3   2   0    0.03    0.02
   3   2   0    0.03    0.02
   3   2   0    0.02    0.03
   3   2   0    0.02    0.03
  -3   2   0    0.02    0.02
   3   2   0    0.00    0.03
  -3   2   0    0.05    0.03
  -3   2   0    0.03    0.03
  -3   2   0    0.03    0.03
  -3  -2   0    0.07    0.03
  -3  -2   0    0.03    0.03
   3  -2   0    0.00    0.03
   3  -2   0    0.04    0.03
   3  -2   0    0.01    0.02
   3  -2   0    0.07    0.03
  -3  -2   0    0.02    0.03
  -3  -2   0    0.05    0.03
  -3  -2   0    0.06    0.02
   3  -2   0    0.03    0.03
   3   2   1    0.51    0.06
  -3   2  -1    0.44    0.05
   3   2   1    0.52    0.05
   3   2   1    0.36    0.05
  -3   2  -1    0.63    0.06
  -3   2  -1    0.42    0.04
  -3   2  -1    0.46    0.05
  -3   2  -1    0.46    0.06
   3   2   1    0.52    0.06
   3   2   1    0.34    0.05
  -3   2  -1    0.51    0.06
   3  -2   1    0.49    0.06
   3  -2   1    0.49    0.04
  -3  -2  -1    0.43    0.05
   3  -2   1    0.49    0.05
  -3  -2  -1    0.54    0.05
  -3  -2  -1    0.53    0.06
   3  -2   1    0.45    0.05
  -3  -2  -1    0.57    0.05
  -3  -2  -1    0.44    0.05
   3  -2   1    0.45    0.04
   3   2   2    8.90    0.54
  -3   2  -2   10.12    0.54
  -3   2  -2   10.48    0.54
  -3   2  -2    9.56    0.54
   3   2   2    9.86    0.54
  -3   2  -2   10.10    0.54
   3   2   2    8.86    0.53
   3   2   2    8.74    0.54
   3   2   2    9.80    0.54
  -3   2  -2   10.66    0.55
  -3  -2  -2    9.86    0.54
  -3  -2  -2   10.07    0.54
   3  -2   2   10.12    0.53
   3  -2   2   11.36    0.54
  -3  -2  -2    9.77    0.54
   3  -2   2    8.41    0.54
  -3  -2  -2    9.84    0.54
  -3  -2  -2   10.86    0.53
   3  -2   2   10.62    0.54
  -3   2  -3    1.88    0.13
  -3   2  -3    1.72    0.13
   3   2   3    1.89    0.13
  -3   2  -3    1.94    0.14
   3   2   3    1.78    0.13
   3   2   3    1.84    0.11
  -3   2  -3    1.98    0.13
   3   2   3    1.64    0.12
   3   2   3    1.53    0.12
   3   2   3    1.80    0.13
   3  -2   3    2.04    0.14
   3  -2   3    1.84    0.13
  -3  -2  -3    1.60    0.11
  -3  -2  -3    1.88    0.13
  -3  -2  -3    1.74    0.13
  -3  -2  -3    1.70    0.13
   3  -2   3    1.83    0.13
  -3  -2  -3    2.06    0.14
   3  -2   3    1.79    0.14
   3   2   4    0.01    0.05
   3   2   4    0.06    0.03
   3   2   4    0.04    0.05
   3   2   4   -0.01    0.06
  -3   2  -4    0.12    0.06
   3   2   4    0.03    0.03
  -3   2  -4    0.02    0.04
   3  -2   4    0.06    0.06
   3  -2   4    0.05    0.05
   3  -2   4   -0.01    0.04
  -3  -2  -4    0.00    0.05
  -3  -2  -4   -0.03    0.05
  -3  -2  -4    0.06    0.03
  -3  -2  -4    0.05    0.04
   3  -2   4   -0.01    0.05
  -3   2  -5    0.66    0.09
   3   2   5    0.70    0.06
   3   2   5    0.78    0.09
  -3   2  -5    0.72    0.09
   3   2   5    0.75    0.10
   3   2   5    0.73    0.07
  -3  -2  -5    0.67    0.08
  -3  -2  -5    0.58    0.08
   3  -2   5    0.70    0.08
   3  -2   5    0.77    0.10
   3  -2   5    0.81    0.10
   3   2   6    6.52    0.42
   3   2   6    7.15    0.42
  -3   2  -6    6.68    0.40
  -3   2  -6    7.05    0.42
   3  -2   6    8.09    0.44
  -3  -2  -6    7.50    0.42
   3  -2   6    7.34    0.44
   3  -2   6    6.87    0.40
  -3  -2  -6    6.62    0.42
  -3   2  -7    5.56    0.35
  -3   2  -7    5.46    0.29
  -3   2  -7    5.55    0.30
  -3   2  -7    5.58    0.32
   3   2   7    5.26    0.34
   3   2   7    5.02    0.35
   3  -2   7    5.61    0.32
  -3  -2  -7    5.16    0.35
   3  -2   7    5.06    0.36
  -3  -2  -7    5.58    0.35
   3  -2   7    5.93    0.37
  -3   2  -8    8.21    0.43
   3   2   8    7.99    0.49
   3   2   8    7.34    0.48
  -3   2  -8    8.74    0.48
   3  -2   8    8.18    0.50
  -3  -2  -8    7.63    0.47
   3  -2   8    7.20    0.50
   3  -2   8    7.74    0.44
  -3  -2  -8    8.35    0.49
  -3   2  -9    6.30    0.49
   3   2   9    5.50    0.41
   3   2   9    6.90    0.45
  -3  -2  -9    7.08    0.44
   3  -2   9    6.45    0.45
  -3  -2  -9    6.80    0.41
   3   2  10    1.66    0.22
  -3   2 -10    1.89    0.22
   3   2  10    1.69    0.23
  -3  -2 -10    1.74    0.19
   3  -2  10    1.93    0.24
   3  -2  10    1.58    0.23
  -3  -2 -10    1.69    0.20
  -3   2 -11    0.61    0.15
   3   2  11    0.67    0.17
   3   2  11    1.08    0.20
  -3  -2 -11    0.69    0.18
  -3  -2 -11    0.49    0.18
   3  -2  11    0.50    0.19
   3  -2  11    0.60    0.18
   3   2  12    0.24    0.20
  -3   2 -12    0.08    0.19
   3  -2  12    0.31    0.24
  -3  -2 -12    0.32    0.21
   3  -2  12    0.64    0.23
  -3   3  12    7.42    0.56
   3   3 -12    8.58    0.57
   3   3 -12    7.31    0.54
  -3  -3  12    7.37    0.57
   3  -3 -12    9.00    0.57
  -3  -3  12    8.58    0.57
   3  -3 -12    8.18    0.55
   3   3 -11    0.70    0.16
  -3   3  11    0.42    0.16
   3   3 -11    0.47    0.16
  -3  -3  11    0.14    0.15
   3  -3 -11    0.25    0.16
  -3  -3  11    0.62    0.17
   3  -3 -11    0.32    0.13
   3   3 -10    2.90    0.27
  -3   3  10    2.77    0.27
   3   3 -10    3.04    0.25
   3   3 -10    2.64    0.22
   3   3 -10    2.29    0.23
  -3  -3  10    2.59    0.21
  -3  -3  10    2.34    0.28
   3  -3 -10    2.83    0.27
   3  -3 -10    2.80    0.27
  -3  -3  10    3.10    0.28
   3   3  -9   10.70    0.65
   3   3  -9   10.97    0.62
  -3   3   9   10.26    0.62
   3   3  -9   11.40    0.64
   3   3  -9   11.10    0.62
  -3   3   9   10.08    0.65
  -3  -3   9   10.66    0.62
  -3  -3   9   12.55    0.67
   3  -3  -9   10.74    0.65
   3  -3  -9   10.79    0.60
   3  -3  -9   11.08    0.65
  -3  -3   9   13.08    0.68
   3   3  -8   16.95    0.90
   3   3  -8   16.65    0.92
  -3   3   8   16.25    0.87
   3   3  -8   17.13    0.91
  -3   3   8   17.48    0.92
  -3   3   8   16.39    0.88
  -3  -3   8   16.73    0.89
   3  -3  -8   16.27    0.87
  -3  -3   8   15.83    0.93
   3  -3  -8   15.92    0.88
   3  -3  -8   17.53    0.93
  -3  -3   8   14.13    0.92
   3  -3  -8   16.49    0.92
   3   3  -7    0.90    0.13
  -3   3   7    0.83    0.09
   3   3  -7    0.95    0.11
  -3   3   7    0.84    0.07
  -3   3   7    0.89    0.12
   3   3  -7    1.02    0.13
   3   3  -7    0.94    0.11
   3  -3  -7    0.86    0.10
  -3  -3   7    1.03    0.14
   3  -3  -7    0.93    0.13
   3  -3  -7    0.91    0.07
  -3  -3   7    0.97    0.11
   3  -3  -7    0.86    0.11
  -3  -3   7    0.85    0.13
   3   3  -6    1.51    0.14
   3   3  -6    1.80    0.16
  -3   3   6    1.97    0.16
  -3   3   6    1.68    0.14
   3   3  -6    1.81    0.14
   3   3  -6    1.83    0.16
   3  -3  -6    1.92    0.14
  -3  -3   6    1.77    0.15
  -3  -3   6    1.96    0.17
  -3  -3   6    1.96    0.17
   3  -3  -6    1.71    0.17
   3  -3  -6    1.65    0.15
   3   3  -5    2.96    0.21
   3   3  -5    3.11    0.20
  -3   3   5    3.31    0.21
   3   3  -5    3.38    0.22
  -3   3   5    3.02    0.21
   3   3  -5    3.22    0.20
   3  -3  -5    3.06    0.22
   3  -3  -5    3.12    0.21
  -3  -3   5    3.46    0.21
  -3  -3   5    3.06    0.21
   3  -3  -5    3.37    0.21
  -3  -3   5    3.66    0.23
  -3  -3   5    3.19    0.22
   3   3  -4    1.46    0.11
  -3   3   4    1.60    0.12
   3   3  -4    1.41    0.11
  -3   3   4    1.35    0.08
  -3   3   4    1.39    0.12
  -3   3   4    1.33    0.12
  -3   3   4    1.38    0.08
   3   3  -4    1.41    0.13
   3   3  -4    1.33    0.11
   3  -3  -4    1.28    0.12
   3  -3  -4    1.28    0.12
   3  -3  -4    1.32    0.13
   3  -3  -4    1.41    0.12
  -3  -3   4    1.42    0.12
  -3  -3   4    1.60    0.11
   3  -3  -4    1.36    0.12
  -3  -3   4    1.45    0.11
  -3  -3   4    1.67    0.13
   3   3  -3    3.24    0.22
  -3   3   3    3.39    0.19
   3   3  -3    3.70    0.22
   3   3  -3    3.62    0.20
  -3   3   3    3.59    0.21
   3   3  -3    3.43    0.20
  -3   3   3    3.31    0.19
   3   3  -3    3.85    0.22
   3   3  -3    3.38    0.21
  -3   3   3    2.96    0.21
  -3   3   3    3.60    0.21
  -3   3   3    3.41    0.22
  -3  -3   3    3.48    0.20
   3  -3  -3    3.61    0.22
   3  -3  -3    3.65    0.21
  -3  -3   3    3.20    0.21
   3  -3  -3    3.39    0.22
  -3  -3   3    3.63    0.22
  -3  -3   3    3.20    0.21
   3  -3  -3    3.56    0.22
  -3  -3   3    3.32    0.22
   3  -3  -3    3.32    0.21
  -3   3   2    0.03    0.03
   3   3  -2   -0.01    0.02
   3   3  -2    0.09    0.04
   3   3  -2    0.13    0.04
  -3   3   2    0.02    0.03
   3   3  -2    0.02    0.05
   3   3  -2    0.02    0.04
  -3   3   2    0.00    0.04
  -3   3   2    0.02    0.04
   3   3  -2    0.03    0.04
  -3   3   2    0.01    0.04
   3  -3  -2   -0.01    0.04
  -3  -3   2    0.07    0.04
   3  -3  -2    0.03    0.03
   3  -3  -2    0.06    0.04
  -3  -3   2    0.00    0.03
  -3  -3   2    0.03    0.03
   3  -3  -2    0.04    0.03
  -3  -3   2    0.02    0.03
   3  -3  -2   -0.02    0.04
  -3  -3   2    0.06    0.04
  -3   3   1    4.34    0.24
   3   3  -1    4.91    0.26
   3   3  -1    3.80    0.24
  -3   3   1    4.22    0.24
  -3   3   1    4.35    0.24
   3   3  -1    4.44    0.23
  -3   3   1    4.16    0.25
   3   3  -1    4.11    0.26
  -3   3   1    4.06    0.25
   3  -3  -1    4.28    0.25
  -3  -3   1    4.28    0.23
   3  -3  -1    4.03    0.25
   3  -3  -1    4.14    0.24
  -3  -3   1    4.58    0.25
   3  -3  -1    3.92    0.24
  -3  -3   1    3.76    0.24
  -3  -3   1    3.97    0.25
  -3   3   0    6.28    0.37
   3   3   0    7.03    0.37
   3   3   0    7.10    0.39
  -3   3   0    6.86    0.38
   3   3   0    5.63    0.38
   3   3   0    5.93    0.38
  -3   3   0    7.73    0.39
   3   3   0    6.33    0.38
  -3   3   0    7.07    0.38
   3  -3   0    7.58    0.39
   3  -3   0    6.77    0.38
  -3  -3   0    7.36    0.39
  -3  -3   0    6.95    0.38
  -3  -3   0    7.11    0.39
   3  -3   0    5.79    0.39
   3  -3   0    7.10    0.37
   3  -3   0    7.16    0.38
  -3  -3   0    6.47    0.37
   3   3   1    1.06    0.10
  -3   3  -1    1.11    0.11
  -3   3  -1    1.16    0.09
   3   3   1    1.29    0.09
  -3   3  -1    1.06    0.08
  -3   3  -1    0.96    0.10
  -3   3  -1    1.22    0.10
  -3   3  -1    1.17    0.10
   3   3   1    0.99    0.10
  -3  -3  -1    1.18    0.10
  -3  -3  -1    1.00    0.10
  -3  -3  -1    1.46    0.10
   3  -3   1    1.05    0.10
   3  -3   1    1.08    0.08
   3  -3   1    1.14    0.08
  -3  -3  -1    1.17    0.09
  -3  -3  -1    1.06    0.10
   3  -3   1    1.02    0.10
   3  -3   1    0.99    0.10
  -3   3  -2   12.56    0.67
   3   3   2   12.25    0.67
  -3   3  -2   11.84    0.67
  -3   3  -2   12.92    0.65
   3   3   2   12.64    0.66
  -3   3  -2   12.63    0.66
   3   3   2   14.38    0.68
  -3   3  -2   10.84    0.67
   3   3   2   14.00    0.67
   3  -3   2   11.33    0.65
   3  -3   2   12.95    0.66
  -3  -3  -2   12.74    0.66
  -3  -3  -2   10.23    0.66
   3  -3   2   12.92    0.68
  -3  -3  -2   10.90    0.67
  -3  -3  -2   12.17    0.67
  -3  -3  -2   11.50    0.67
   3  -3   2   12.35    0.65
   3  -3   2   12.96    0.68
   3   3   3    1.39    0.12
   3   3   3    1.51    0.13
   3   3   3    1.64    0.13
   3   3   3    1.71    0.12
  -3   3  -3    1.61    0.14
  -3   3  -3    1.59    0.12
  -3   3  -3    1.35    0.13
   3  -3   3    1.49    0.12
  -3  -3  -3    1.51    0.13
  -3  -3  -3    1.59    0.11
   3  -3   3    1.75    0.14
  -3  -3  -3    1.57    0.12
   3  -3   3    1.34    0.13
  -3  -3  -3    1.42    0.13
   3   3   4    0.31    0.07
  -3   3  -4    0.35    0.08
  -3   3  -4    0.39    0.06
   3   3   4    0.37    0.07
  -3   3  -4    0.38    0.07
   3   3   4    0.33    0.06
   3  -3   4    0.32    0.08
   3  -3   4    0.29    0.06
   3  -3   4    0.40    0.07
   3  -3   4    0.37    0.08
  -3  -3  -4    0.29    0.05
  -3  -3  -4    0.36    0.07
  -3  -3  -4    0.26    0.06
   3   3   5    0.08    0.07
   3   3   5   -0.03    0.05
   3   3   5    0.07    0.04
  -3   3  -5    0.11    0.07
   3   3   5    0.01    0.06
  -3   3  -5    0.06    0.05
   3  -3   5   -0.04    0.08
  -3  -3  -5    0.02    0.06
  -3  -3  -5   -0.02    0.04
  -3  -3  -5    0.02    0.06
   3  -3   5    0.05    0.06
   3  -3   5    0.07    0.07
  -3   3  -6    6.45    0.36
   3   3   6    5.86    0.37
   3   3   6    5.69    0.33
  -3   3  -6    6.17    0.37
   3   3   6    5.76    0.32
   3   3   6    6.04    0.36
  -3  -3  -6    6.58    0.37
   3  -3   6    4.93    0.38
   3  -3   6    5.62    0.38
  -3  -3  -6    6.20    0.37
   3  -3   6    6.05    0.35
  -3   3  -7    1.91    0.20
   3   3   7    1.76    0.17
   3   3   7    1.60    0.20
  -3   3  -7    1.77    0.17
   3  -3   7    1.52    0.15
   3  -3   7    2.05    0.21
  -3  -3  -7    1.69    0.17
  -3  -3  -7    1.76    0.18
   3  -3   7    1.89    0.20
   3   3   8    5.57    0.36
   3   3   8    5.28    0.48
  -3   3  -8    5.24    0.35
  -3  -3  -8    5.67    0.36
   3  -3   8    5.36    0.32
   3  -3   8    4.82    0.38
  -3  -3  -8    5.06    0.36
   3   3   9   10.38    0.63
   3   3   9    9.90    0.60
  -3   3  -9   10.51    0.63
  -3   3  -9    9.74    0.61
  -3  -3  -9    9.65    0.62
   3  -3   9   10.29    0.64
  -3  -3  -9   10.39    0.61
   3  -3   9    9.72    0.63
  -3   3 -10    8.33    0.52
  -3   3 -10    8.54    0.54
   3   3  10    7.14    0.53
   3   3  10    7.12    0.51
  -3  -3 -10    8.82    0.51
  -3  -3 -10    7.61    0.52
   3  -3  10    7.65    0.54
   3  -3  10    7.38    0.53
  -3   3 -11    2.93    0.33
  -3   3 -11    3.03    0.35
   3   3  11    3.48    0.36
   3  -3  11    3.12    0.34
  -3  -3 -11    3.55    0.32
  -3  -3 -11    2.64    0.32
   3  -3  11    2.89    0.37
   3   4 -12    0.02    0.19
  -3   4  12    0.34    0.21
   3   4 -12    0.25    0.18
  -3  -4  12    0.35    0.22
  -3  -4  12   -0.05    0.21
   3  -4 -12    0.12    0.20
   3  -4 -12   -0.18    0.16
  -3   4  11    1.16    0.21
   3   4 -11    1.25    0.19
   3   4 -11    1.41    0.22
   3  -4 -11    1.28    0.21
   3  -4 -11    0.97    0.20
  -3  -4  11    1.15    0.22
  -3  -4  11    1.31    0.22
   3   4 -10    0.12    0.14
   3   4 -10    0.08    0.11
   3   4 -10    0.09    0.12
  -3   4  10    0.24    0.14
  -3  -4  10    0.20    0.11
   3  -4 -10    0.12    0.13
  -3  -4  10   -0.12    0.15
   3  -4 -10    0.21    0.14
  -3  -4  10   -0.10    0.14
   3   4  -9    9.56    0.53
   3   4  -9    8.49    0.57
   3   4  -9    9.23    0.54
  -3  -4   9    9.78    0.58
  -3  -4   9    9.46    0.58
   3  -4  -9    9.24    0.56
  -3  -4   9    9.10    0.53
   3  -4  -9    8.05    0.59
   3   4  -8    3.98    0.25
   3   4  -8    3.34    0.25
   3   4  -8    3.52    0.28
  -3   4   8    3.40    0.27
  -3  -4   8    3.54    0.26
  -3  -4   8    3.48    0.29
   3  -4  -8    3.39    0.24
   3  -4  -8    3.47    0.28
  -3  -4   8    3.88    0.30
   3  -4  -8    3.42    0.28
   3   4  -7    0.72    0.10
   3   4  -7    0.88    0.10
  -3   4   7    0.82    0.12
  -3   4   7    0.63    0.10
   3   4  -7    0.82    0.10
   3   4  -7    0.93    0.13
   3  -4  -7    0.69    0.12
   3  -4  -7    0.64    0.12
   3  -4  -7    0.85    0.10
  -3  -4   7    0.74    0.11
  -3  -4   7    0.79    0.10
  -3  -4   7    0.91    0.13
  -3  -4   7    0.92    0.14
   3   4  -6    0.14    0.06
  -3   4   6    0.17    0.07
   3   4  -6    0.03    0.06
   3   4  -6   -0.03    0.08
   3   4  -6   -0.07    0.07
   3   4  -6    0.08    0.07
  -3   4   6    0.01    0.07
  -3  -4   6    0.07    0.07
  -3  -4   6    0.07    0.07
   3  -4  -6   -0.04    0.07
   3  -4  -6    0.05    0.07
   3  -4  -6   -0.02    0.07
  -3  -4   6   -0.04    0.06
   3   4  -5    0.34    0.08
   3   4  -5    0.58    0.07
   3   4  -5    0.50    0.07
   3   4  -5    0.34    0.07
  -3   4   5    0.42    0.08
  -3   4   5    0.49    0.05
  -3   4   5    0.53    0.05
   3   4  -5    0.40    0.09
   3  -4  -5    0.44    0.08
   3  -4  -5    0.31    0.08
  -3  -4   5    0.41    0.07
  -3  -4   5    0.40    0.09
   3  -4  -5    0.60    0.09
  -3  -4   5    0.44    0.08
   3   4  -4    0.37    0.05
  -3   4   4    0.31    0.04
   3   4  -4    0.22    0.07
  -3   4   4    0.26    0.07
   3   4  -4    0.20    0.08
  -3   4   4    0.29    0.07
   3   4  -4    0.19    0.04
  -3   4   4    0.34    0.05
   3   4  -4    0.30    0.06
   3  -4  -4    0.22    0.06
  -3  -4   4    0.28    0.07
  -3  -4   4    0.26    0.06
  -3  -4   4    0.19    0.08
   3  -4  -4    0.29    0.07
   3  -4  -4    0.29    0.09
   3  -4  -4    0.13    0.07
   3   4  -3    3.48    0.23
   3   4  -3    3.89    0.25
   3   4  -3    3.60    0.21
   3   4  -3    3.88    0.21
  -3   4   3    3.80    0.22
  -3   4   3    3.47    0.23
  -3   4   3    3.51    0.22
  -3   4   3    3.63    0.23
   3  -4  -3    4.00    0.24
  -3  -4   3    4.36    0.26
  -3  -4   3    3.70    0.24
   3  -4  -3    3.72    0.24
   3  -4  -3    3.55    0.24
   3  -4  -3    3.69    0.23
  -3  -4   3    3.95    0.23
  -3   4   2    0.23    0.06
  -3   4   2    0.39    0.06
  -3   4   2    0.30    0.05
   3   4  -2    0.34    0.04
  -3   4   2    0.27    0.05
   3   4  -2    0.27    0.06
   3   4  -2    0.22    0.07
   3   4  -2    0.28    0.03
   3   4  -2    0.32    0.06
   3  -4  -2    0.54    0.07
   3  -4  -2    0.36    0.06
   3  -4  -2    0.26    0.07
   3  -4  -2    0.34    0.05
  -3  -4   2    0.33    0.05
  -3  -4   2    0.34    0.07
  -3  -4   2    0.35    0.04
  -3  -4   2    0.29    0.07
   3  -4  -2    0.20    0.07
   3  -4  -2    0.39    0.06
   3   4  -1   56.75    2.92
  -3   4   1   55.56    2.94
  -3   4   1   58.08    2.94
   3   4  -1   50.24    2.94
  -3   4   1   58.13    2.93
   3   4  -1   52.26    2.95
  -3   4   1   55.70    2.94
   3   4  -1   56.18    2.94
   3  -4  -1   53.47    2.94
   3  -4  -1   55.56    2.93
   3  -4  -1   54.69    2.94
  -3  -4   1   61.15    2.95
  -3  -4   1   64.87    2.92
   3  -4  -1   51.12    2.95
   3   4   0    0.90    0.11
  -3   4   0    0.87    0.08
  -3   4   0    0.91    0.11
   3   4   0    1.11    0.11
   3   4   0    0.89    0.07
  -3   4   0    0.97    0.10
   3  -4   0    0.80    0.10
   3  -4   0    0.83    0.08
  -3  -4   0    0.83    0.09
  -3  -4   0    0.85    0.07
   3  -4   0    0.90    0.11
  -3  -4   0    0.83    0.10
   3  -4   0    0.73    0.10
   3   4   1   18.47    1.00
  -3   4  -1   18.48    1.00
  -3   4  -1   18.53    0.98
   3   4   1   19.10    0.98
  -3   4  -1   20.43    0.98
   3   4   1   17.91    1.00
  -3  -4  -1   18.84    0.98
  -3  -4  -1   17.58    0.99
   3  -4   1   18.55    0.98
   3  -4   1   18.87    0.98
   3  -4   1   16.52    1.00
   3   4   2   11.88    0.62
  -3   4  -2   11.13    0.60
   3   4   2   11.28    0.60
  -3   4  -2   10.94    0.62
  -3   4  -2   12.21    0.59
   3   4   2   11.49    0.61
   3   4   2    9.81    0.61
   3  -4   2   10.48    0.62
  -3  -4  -2   11.15    0.60
   3  -4   2   11.33    0.59
  -3  -4  -2    9.69    0.61
  -3  -4  -2   10.76    0.61
   3  -4   2   11.77    0.60
   3   4   3    3.02    0.23
  -3   4  -3    3.19    0.23
  -3   4  -3    3.34    0.21
   3   4   3    3.18    0.22
   3   4   3    3.47    0.22
   3   4   3    3.14    0.23
   3  -4   3    3.39    0.19
   3  -4   3    3.49    0.21
   3  -4   3    3.88    0.24
  -3  -4  -3    3.24    0.23
   3  -4   3    3.78    0.24
  -3  -4  -3    3.66    0.22
  -3  -4  -3    3.95    0.22
  -3   4  -4    3.82    0.23
   3   4   4    3.79    0.24
   3   4   4    3.31    0.23
   3   4   4    3.66    0.25
  -3   4  -4    3.51    0.24
   3  -4   4    3.46    0.23
   3  -4   4    3.96    0.26
   3  -4   4    3.65    0.25
  -3  -4  -4    3.85    0.24
   3  -4   4    4.00    0.25
  -3  -4  -4    3.88    0.24
  -3  -4  -4    3.02    0.23
   3   4   5    0.16    0.07
   3   4   5    0.24    0.08
  -3   4  -5    0.15    0.06
   3   4   5    0.08    0.07
  -3   4  -5    0.24    0.07
   3  -4   5    0.14    0.07
  -3  -4  -5    0.12    0.08
  -3  -4  -5    0.16    0.07
  -3  -4  -5    0.10    0.06
   3  -4   5    0.20    0.09
   3  -4   5    0.09    0.08
   3   4   6    9.03    0.52
   3   4   6    8.26    0.48
  -3   4  -6    8.57    0.50
   3   4   6    8.32    0.50
  -3   4  -6    8.60    0.52
  -3  -4  -6    8.39    0.48
  -3  -4  -6    8.46    0.51
   3  -4   6    8.80    0.50
   3  -4   6    8.19    0.52
   3  -4   6    9.50    0.54
  -3  -4  -6    8.97    0.51
  -3   4  -7    4.57    0.30
   3   4   7    4.05    0.30
  -3   4  -7    4.83    0.33
   3   4   7    4.28    0.31
   3   4   7    4.61    0.26
  -3  -4  -7    4.56    0.32
   3  -4   7    3.97    0.33
  -3  -4  -7    4.60    0.26
  -3  -4  -7    4.71    0.32
   3  -4   7    4.38    0.33
   3  -4   7    5.10    0.31
  -3   4  -8    1.25    0.18
   3   4   8    1.71    0.20
  -3   4  -8    1.51    0.18
   3   4   8    1.31    0.18
   3  -4   8    1.55    0.21
  -3  -4  -8    1.16    0.24
  -3  -4  -8    1.32    0.17
   3  -4   8    1.23    0.19
   3  -4   8    1.42    0.18
  -3   4  -9    0.90    0.19
   3   4   9    0.72    0.16
   3   4   9    1.03    0.16
  -3   4  -9    0.64    0.14
  -3  -4  -9    0.81    0.17
   3  -4   9    1.10    0.19
   3  -4   9    0.78    0.18
  -3  -4  -9    1.02    0.17
   3   4  10    1.21    0.21
  -3   4 -10    1.07    0.18
  -3   4 -10    0.69    0.19
   3  -4  10    0.80    0.22
   3  -4  10    1.24    0.22
  -3  -4 -10    0.74    0.18
  -3  -4 -10    0.90    0.18
  -3   4 -11   -0.22    0.17
  -3   4 -11   -0.18    0.19
   3   4  11   -0.20    0.21
   3  -4  11   -0.17    0.20
  -3  -4 -11   -0.19    0.15
  -3  -4 -11    0.09    0.20
   3  -4  11    0.03    0.22
  -3   5  11   -0.07    0.18
   3   5 -11    0.21    0.18
  -3  -5  11    0.05    0.20
  -3  -5  11    0.34    0.19
   3  -5 -11    0.28    0.18
   3  -5 -11    0.02    0.17
   3   5 -10    1.59    0.22
   3   5 -10    1.85    0.23
  -3   5  10    1.44    0.22
   3  -5 -10    1.59    0.22
  -3  -5  10    1.62    0.24
  -3  -5  10    1.49    0.20
  -3  -5  10    2.01    0.26
   3  -5 -10    1.90    0.23
   3   5  -9    0.06    0.11
  -3   5   9    0.26    0.14
   3   5  -9    0.14    0.13
   3  -5  -9   -0.07    0.12
  -3  -5   9    0.23    0.15
  -3  -5   9    0.17    0.12
   3  -5  -9    0.31    0.14
  -3   5   8    4.24    0.34
   3   5  -8    3.91    0.28
   3   5  -8    4.09    0.32
   3   5  -8    4.11    0.28
   3  -5  -8    4.09    0.31
  -3  -5   8    4.27    0.31
  -3  -5   8    4.36    0.33
   3  -5  -8    3.65    0.32
   3  -5  -8    4.62    0.29
  -3   5   7   10.31    0.64
   3   5  -7   11.11    0.61
   3   5  -7   10.16    0.64
   3   5  -7   10.71    0.60
  -3  -5   7   11.82    0.66
   3  -5  -7   10.41    0.62
  -3  -5   7   11.89    0.61
  -3  -5   7   10.79    0.63
   3  -5  -7   10.90    0.63
   3  -5  -7   10.44    0.64
  -3   5   6    0.00    0.08
  -3   5   6    0.04    0.05
   3   5  -6   -0.19    0.08
  -3   5   6    0.06    0.04
   3   5  -6    0.14    0.10
   3   5  -6   -0.03    0.06
   3   5  -6   -0.04    0.09
   3  -5  -6    0.01    0.08
   3  -5  -6    0.12    0.08
  -3  -5   6    0.04    0.11
   3  -5  -6    0.16    0.09
  -3  -5   6   -0.13    0.08
  -3  -5   6   -0.02    0.07
  -3   5   5    0.88    0.11
   3   5  -5    0.94    0.09
   3   5  -5    0.83    0.12
  -3   5   5    0.84    0.09
  -3   5   5    1.15    0.13
   3   5  -5    1.16    0.15
   3   5  -5    1.00    0.11
   3  -5  -5    1.10    0.14
  -3  -5   5    1.11    0.14
   3  -5  -5    0.85    0.13
   3  -5  -5    0.83    0.11
  -3  -5   5    0.98    0.13
  -3  -5   5    0.81    0.10
   3   5  -4    6.62    0.35
  -3   5   4    6.42    0.36
   3   5  -4    6.23    0.40
   3   5  -4    6.81    0.36
  -3   5   4    7.07    0.37
   3   5  -4    6.73    0.40
  -3   5   4    6.24    0.39
   3  -5  -4    6.21    0.39
   3  -5  -4    6.40    0.40
   3  -5  -4    6.99    0.38
  -3  -5   4    6.46    0.38
  -3  -5   4    6.49    0.40
  -3  -5   4    5.90    0.41
   3   5  -3    9.76    0.55
  -3   5   3    9.40    0.53
  -3   5   3    9.65    0.53
  -3   5   3    9.18    0.53
   3   5  -3    8.81    0.55
  -3   5   3    9.56    0.55
   3  -5  -3    9.67    0.55
  -3  -5   3    9.34    0.56
  -3  -5   3   10.09    0.53
   3  -5  -3    9.81    0.53
   3  -5  -3    9.86    0.53
   3  -5  -3   10.25    0.55
  -3  -5   3    8.73    0.55
  -3   5   2   10.10    0.51
   3   5  -2    8.32    0.52
   3   5  -2    9.33    0.52
  -3   5   2    9.15    0.52
  -3   5   2    9.75    0.50
   3  -5  -2    9.05    0.50
  -3  -5   2    8.33    0.52
   3  -5  -2    8.30    0.52
   3  -5  -2    9.69    0.50
   3  -5  -2    9.59    0.52
  -3  -5   2    8.82    0.51
  -3  -5   2    7.90    0.52
  -3   5   1    8.99    0.45
   3   5  -1    8.26    0.48
  -3   5   1    8.11    0.47
  -3   5   1    8.41    0.47
   3   5  -1    8.32    0.47
   3  -5  -1    8.22    0.44
  -3  -5   1    6.91    0.46
  -3  -5   1    7.76    0.46
   3  -5  -1    8.59    0.47
   3  -5  -1    7.31    0.47
   3  -5  -1    8.33    0.46
   3   5   0    4.43    0.27
  -3   5   0    4.30    0.26
   3   5   0    4.44    0.23
   3   5   0    3.76    0.26
  -3   5   0    4.11    0.24
  -3   5   0    4.33    0.27
  -3  -5   0    3.44    0.26
   3  -5   0    4.21    0.27
   3  -5   0    4.14    0.24
  -3  -5   0    3.94    0.26
  -3  -5   0    3.83    0.23
   3  -5   0    4.03    0.27
   3  -5   0    4.32    0.25
  -3   5  -1   34.58    1.81
   3   5   1   30.28    1.81
   3   5   1   35.75    1.79
  -3   5  -1   35.47    1.78
   3   5   1   35.36    1.81
  -3   5  -1   33.42    1.80
  -3  -5  -1   36.19    1.81
   3  -5   1   35.02    1.78
   3  -5   1   32.97    1.82
  -3  -5  -1   32.74    1.79
   3  -5   1   35.00    1.79
  -3  -5  -1   31.58    1.81
   3   5   2    3.34    0.21
   3   5   2    3.30    0.23
  -3   5  -2    3.37    0.21
  -3   5  -2    3.62    0.24
   3   5   2    3.28    0.23
  -3   5  -2    3.57    0.20
  -3  -5  -2    3.00    0.23
   3  -5   2    2.89    0.23
   3  -5   2    3.58    0.20
  -3  -5  -2    3.25    0.23
   3  -5   2    3.46    0.25
   3  -5   2    3.49    0.20
  -3  -5  -2    3.55    0.21
   3   5   3    0.46    0.09
   3   5   3    0.55    0.10
  -3   5  -3    0.74    0.08
  -3   5  -3    0.51    0.10
  -3   5  -3    0.45    0.07
   3   5   3    0.56    0.09
   3  -5   3    0.72    0.07
  -3  -5  -3    0.56    0.08
  -3  -5  -3    0.47    0.08
   3  -5   3    0.55    0.11
   3  -5   3    0.54    0.10
   3  -5   3    0.69    0.08
  -3  -5  -3    0.65    0.09
   3   5   4    7.44    0.45
  -3   5  -4    7.07    0.45
  -3   5  -4    6.91    0.42
   3   5   4    7.72    0.44
   3  -5   4    7.50    0.46
  -3  -5  -4    8.63    0.43
  -3  -5  -4    6.86    0.43
   3  -5   4    7.77    0.45
  -3  -5  -4    6.82    0.44
   3  -5   4    6.83    0.42
   3   5   5    3.53    0.27
  -3   5  -5    3.49    0.26
  -3   5  -5    3.46    0.23
   3   5   5    3.64    0.25
  -3  -5  -5    3.35    0.24
   3  -5   5    3.49    0.26
   3  -5   5    2.91    0.28
  -3  -5  -5    3.31    0.25
  -3  -5  -5    3.93    0.24
   3   5   6    1.15    0.14
  -3   5  -6    1.17    0.14
   3   5   6    1.52    0.18
  -3   5  -6    1.19    0.16
  -3  -5  -6    1.34    0.16
   3  -5   6    1.23    0.17
   3  -5   6    1.31    0.16
  -3  -5  -6    1.25    0.14
  -3  -5  -6    0.97    0.13
  -3   5  -7    1.32    0.18
   3   5   7    1.65    0.17
  -3   5  -7    1.66    0.18
   3   5   7    1.67    0.19
  -3  -5  -7    1.56    0.19
   3  -5   7    1.54    0.20
   3  -5   7    1.90    0.23
   3  -5   7    1.55    0.20
  -3  -5  -7    1.32    0.17
   3   5   8   12.21    0.71
   3   5   8   10.10    0.67
  -3   5  -8   12.14    0.68
  -3   5  -8   11.72    0.71
   3  -5   8   11.54    0.68
  -3  -5  -8   12.12    0.70
   3  -5   8   11.64    0.72
  -3  -5  -8   11.64    0.70
   3  -5   8   12.82    0.74
  -3   5  -9    0.03    0.15
   3   5   9   -0.07    0.16
  -3   5  -9   -0.02    0.13
  -3  -5  -9   -0.19    0.13
   3  -5   9    0.14    0.18
  -3  -5  -9   -0.08    0.14
   3  -5   9    0.00    0.18
  -3   5 -10    0.16    0.16
   3   5  10    0.35    0.18
  -3   5 -10    0.12    0.18
  -3  -5 -10    0.14    0.18
   3  -5  10    0.09    0.20
   3  -5  10   -0.06    0.20
  -3  -5 -10    0.18    0.18
  -3   6  11   -0.34    0.20
   3   6 -10    0.02    0.17
  -3   6  10   -0.14    0.18
   3   6 -10   -0.05    0.19
   3  -6 -10    0.11    0.16
   3  -6 -10   -0.13    0.17
  -3  -6  10    0.55    0.21
  -3  -6  10    0.18    0.16
  -3   6   9    7.41    0.53
   3   6  -9    8.07    0.54
   3   6  -9    7.53    0.55
   3  -6  -9    8.14    0.53
  -3  -6   9    8.67    0.57
  -3  -6   9    7.85    0.51
   3  -6  -9    7.51    0.52
   3   6  -8   -0.05    0.13
  -3   6   8    0.09    0.13
   3   6  -8    0.21    0.14
   3  -6  -8    0.15    0.13
  -3  -6   8    0.03    0.15
   3  -6  -8    0.14    0.12
  -3  -6   8   -0.04    0.16
   3  -6  -8   -0.01    0.11
   3   6  -7    2.70    0.20
   3   6  -7    2.07    0.24
  -3   6   7    2.27    0.23
   3   6  -7    2.29    0.24
   3  -6  -7    2.26    0.24
   3  -6  -7    1.80    0.21
  -3  -6   7    1.86    0.22
  -3  -6   7    2.12    0.27
   3  -6  -7    1.75    0.22
  -3  -6   7    2.14    0.20
   3   6  -6    5.55    0.31
   3   6  -6    5.51    0.37
  -3   6   6    5.59    0.36
  -3   6   6    5.12    0.31
  -3  -6   6    5.29    0.33
  -3  -6   6    4.70    0.35
   3  -6  -6    5.05    0.35
   3  -6  -6    5.48    0.35
   3   6  -5    1.61    0.18
   3   6  -5    1.79    0.11
   3   6  -5    1.48    0.19
  -3   6   5    1.69    0.14
  -3   6   5    1.68    0.19
   3  -6  -5    1.53    0.17
  -3  -6   5    1.68    0.20
   3  -6  -5    1.58    0.18
  -3  -6   5    2.18    0.17
  -3  -6   5    1.66    0.19
   3  -6  -5    1.71    0.18
  -3   6   4    3.03    0.25
   3   6  -4    3.72    0.27
  -3   6   4    3.02    0.23
  -3   6   4    2.91    0.25
   3   6  -4    3.22    0.25
  -3  -6   4    3.18    0.23
   3  -6  -4    3.69    0.26
   3  -6  -4    3.34    0.22
   3  -6  -4    3.65    0.26
  -3  -6   4    3.12    0.27
  -3  -6   4    2.91    0.25
   3   6  -3    7.00    0.42
  -3   6   3    6.46    0.38
  -3   6   3    6.78    0.40
  -3   6   3    6.52    0.41
   3   6  -3    6.54    0.42
   3  -6  -3    6.41    0.39
   3  -6  -3    5.66    0.41
   3  -6  -3    6.84    0.38
   3  -6  -3    6.46    0.41
  -3  -6   3    6.80    0.41
  -3  -6   3    7.00    0.42
  -3  -6   3    6.95    0.39
   3   6  -2    8.75    0.53
   3   6  -2    8.85    0.53
  -3   6   2    8.13    0.51
  -3   6   2    8.43    0.52
  -3  -6   2    8.96    0.51
   3  -6  -2    9.19    0.49
   3  -6  -2    9.62    0.53
  -3  -6   2    9.76    0.53
   3  -6  -2    8.16    0.49
   3  -6  -2    8.77    0.51
  -3  -6   2    8.78    0.53
   3  -6  -2    9.39    0.51
   3   6  -1   -0.10    0.08
   3   6  -1   -0.01    0.07
  -3   6   1    0.08    0.08
  -3   6   1    0.10    0.05
  -3   6   1    0.10    0.07
   3  -6  -1   -0.11    0.08
   3  -6  -1    0.09    0.04
   3  -6  -1    0.04    0.07
   3  -6  -1    0.03    0.07
  -3  -6   1    0.19    0.08
   3  -6  -1    0.15    0.05
  -3  -6   1   -0.01    0.07
   3   6   0    6.27    0.42
   3   6   0    6.92    0.42
  -3   6   0    6.80    0.37
  -3   6   0    6.41    0.41
   3  -6   0    7.13    0.37
  -3  -6   0    6.65    0.41
  -3  -6   0    6.65    0.41
   3  -6   0    6.89    0.37
   3  -6   0    7.08    0.43
   3  -6   0    6.69    0.40
   3  -6   0    6.79    0.42
   3   6   1   10.86    0.69
   3   6   1   12.02    0.65
   3   6   1   11.76    0.68
  -3   6  -1   11.95    0.64
  -3   6  -1   11.93    0.69
   3  -6   1   11.99    0.64
  -3  -6  -1   12.93    0.69
  -3  -6  -1   12.47    0.69
  -3  -6  -1   11.87    0.65
   3  -6   1   11.88    0.66
  -3  -6  -1   12.01    0.65
   3  -6   1   11.75    0.69
   3  -6   1   14.36    0.71
   3   6   2    1.25    0.15
   3   6   2    1.61    0.16
  -3   6  -2    1.53    0.15
  -3   6  -2    1.45    0.16
  -3   6  -2    1.30    0.11
   3   6   2    1.58    0.13
  -3  -6  -2    1.45    0.16
  -3  -6  -2    1.56    0.16
  -3  -6  -2    1.52    0.13
  -3  -6  -2    1.47    0.15
   3  -6   2    1.90    0.19
   3  -6   2    1.03    0.15
   3  -6   2    1.55    0.11
  -3   6  -3    0.43    0.11
  -3   6  -3    0.40    0.08
  -3   6  -3    0.34    0.06
   3   6   3    0.22    0.10
   3   6   3    0.43    0.09
  -3  -6  -3    0.42    0.10
   3  -6   3    0.43    0.11
  -3  -6  -3    0.34    0.07
   3  -6   3    0.45    0.11
  -3  -6  -3    0.61    0.10
   3  -6   3    0.49    0.07
   3   6   4    0.06    0.09
  -3   6  -4    0.04    0.09
   3   6   4    0.07    0.09
  -3   6  -4    0.05    0.06
   3  -6   4   -0.02    0.04
   3  -6   4    0.14    0.11
  -3  -6  -4    0.02    0.09
  -3  -6  -4    0.05    0.09
   3  -6   4    0.07    0.11
  -3  -6  -4    0.12    0.07
  -3   6  -5    0.03    0.12
   3   6   5    0.07    0.09
  -3   6  -5    0.07    0.07
   3   6   5    0.05    0.11
   3  -6   5   -0.08    0.13
  -3  -6  -5    0.06    0.09
  -3  -6  -5   -0.03    0.09
   3  -6   5   -0.04    0.10
  -3  -6  -5   -0.08    0.10
  -3   6  -6    0.09    0.08
   3   6   6    0.13    0.10
  -3   6  -6    0.12    0.13
   3   6   6    0.15    0.11
  -3  -6  -6    0.16    0.10
   3  -6   6   -0.13    0.14
  -3  -6  -6    0.14    0.11
  -3  -6  -6    0.31    0.10
   3  -6   6    0.07    0.11
  -3   6  -7    0.33    0.15
   3   6   7    0.36    0.15
   3   6   7    0.42    0.13
  -3  -6  -7    0.37    0.13
   3  -6   7    0.09    0.16
  -3  -6  -7    0.61    0.16
   3  -6   7    0.37    0.14
   3   6   8    0.05    0.16
  -3   6  -8    0.17    0.15
   3  -6   8    0.00    0.18
  -3  -6  -8   -0.11    0.12
  -3  -6  -8   -0.07    0.16
   3  -6   8    0.10    0.15
  -3   6  -9    7.25    0.54
   3   6   9    8.24    0.56
   3  -6   9    7.76    0.58
  -3  -6  -9    7.67    0.53
  -3  -6  -9    7.74    0.55
   3   7  -9    2.51    0.30
   3   7  -9    2.30    0.30
  -3   7   9    3.47    0.34
  -3  -7   9    1.64    0.28
   3  -7  -9    2.44    0.26
   3  -7  -9    2.85    0.34
  -3  -7   9    2.95    0.31
   3   7  -8    0.77    0.20
  -3   7   8    0.55    0.18
   3   7  -8    0.42    0.17
  -3  -7   8    0.49    0.20
   3  -7  -8    0.74    0.17
  -3  -7   8    0.61    0.17
   3  -7  -8    0.55    0.17
  -3   7   7    6.13    0.45
   3   7  -7    6.49    0.48
   3   7  -7    5.92    0.46
   3  -7  -7    7.53    0.44
  -3  -7   7    6.87    0.48
   3  -7  -7    6.58    0.43
   3  -7  -7    5.95    0.44
  -3  -7   7    6.34    0.44
   3   7  -6    0.06    0.13
   3   7  -6    0.23    0.13
  -3   7   6   -0.13    0.12
  -3  -7   6    0.09    0.10
   3  -7  -6    0.08    0.11
   3  -7  -6    0.09    0.10
  -3  -7   6   -0.07    0.12
  -3  -7   6   -0.13    0.14
   3  -7  -6    0.03    0.13
  -3   7   5    0.73    0.16
   3   7  -5    0.59    0.15
  -3   7   5    0.67    0.10
   3   7  -5    0.55    0.15
  -3  -7   5    0.51    0.14
  -3  -7   5    0.63    0.14
   3  -7  -5    0.80    0.15
  -3  -7   5    0.63    0.11
   3  -7  -5    0.60    0.11
   3  -7  -5    0.56    0.14
  -3   7   4    0.01    0.08
   3   7  -4   -0.03    0.12
  -3   7   4   -0.02    0.10
   3   7  -4   -0.06    0.11
   3  -7  -4    0.11    0.11
   3  -7  -4    0.02    0.07
  -3  -7   4    0.13    0.12
  -3  -7   4    0.09    0.09
   3  -7  -4    0.00    0.11
  -3  -7   4    0.18    0.12
   3   7  -3    0.72    0.13
   3   7  -3    0.68    0.13
  -3   7   3    0.48    0.10
  -3   7   3    0.50    0.13
   3  -7  -3    0.42    0.13
   3  -7  -3    0.43    0.11
  -3  -7   3    0.65    0.11
  -3  -7   3    0.48    0.13
  -3  -7   3    0.56    0.15
   3  -7  -3    0.33    0.08
   3   7  -2    2.09    0.22
   3   7  -2    2.10    0.23
  -3   7   2    2.64    0.23
  -3   7   2    2.33    0.21
   3  -7  -2    2.51    0.21
  -3  -7   2    2.80    0.21
   3  -7  -2    2.60    0.21
  -3  -7   2    2.11    0.23
   3  -7  -2    2.37    0.24
   3  -7  -2    2.76    0.18
  -3   7   1    3.82    0.29
   3   7  -1    3.70    0.29
  -3   7   1    3.83    0.28
   3   7  -1    3.83    0.30
  -3  -7   1    3.77    0.28
   3  -7  -1    3.92    0.30
   3  -7  -1    3.97    0.23
  -3  -7   1    4.71    0.30
   3  -7  -1    3.87    0.27
   3  -7  -1    3.88    0.28
  -3   7   0   -0.11    0.09
   3   7   0   -0.05    0.09
  -3   7   0    0.05    0.10
   3   7   0    0.00    0.10
   3  -7   0    0.13    0.08
   3  -7   0   -0.01    0.10
  -3  -7   0    0.08    0.10
   3  -7   0    0.16    0.11
  -3  -7   0    0.01    0.08
  -3   7  -1    0.35    0.11
   3   7   1    0.35    0.11
   3   7   1    0.31    0.10
   3  -7   1    0.28    0.08
  -3  -7  -1    0.45    0.11
  -3  -7  -1    0.28    0.11
   3  -7   1    0.34    0.12
   3  -7   1    0.13    0.10
  -3  -7  -1    0.19    0.06
  -3   7  -2    1.45    0.17
   3   7   2    1.46    0.20
   3   7   2    1.59    0.18
   3  -7   2    1.77    0.15
  -3  -7  -2    1.80    0.20
  -3  -7  -2    1.35    0.16
   3  -7   2    1.62    0.19
  -3  -7  -2    1.37    0.14
   3  -7   2    1.09    0.19
   3   7   3    7.12    0.44
   3   7   3    7.39    0.46
  -3  -7  -3    6.12    0.44
   3  -7   3    8.13    0.49
  -3  -7  -3    6.93    0.41
  -3  -7  -3    7.36    0.45
   3  -7   3    7.42    0.41
   3  -7   3    5.56    0.48
  -3   7  -4    2.14    0.24
   3   7   4    2.41    0.24
   3   7   4    1.94    0.21
  -3  -7  -4    1.76    0.18
   3  -7   4    1.97    0.23
   3  -7   4    1.61    0.22
  -3  -7  -4    2.08    0.23
  -3  -7  -4    2.10    0.23
   3   7   5    0.43    0.13
   3   7   5    0.22    0.13
  -3   7  -5    0.15    0.14
  -3  -7  -5    0.27    0.12
  -3  -7  -5    0.32    0.14
   3  -7   5    0.44    0.16
  -3  -7  -5    0.33    0.11
   3  -7   5    0.39    0.15
   3   7   6    4.06    0.30
   3   7   6    3.42    0.32
  -3   7  -6    3.16    0.31
  -3  -7  -6    3.34    0.29
  -3  -7  -6    3.29    0.28
  -3  -7  -6    3.54    0.30
   3  -7   6    3.17    0.34
   3  -7   6    3.29    0.32
   3   7   7    0.45    0.18
  -3   7  -7    0.15    0.17
  -3  -7  -7    0.15    0.15
  -3  -7  -7    0.28    0.17
   3  -7   7    0.28    0.17
   3  -7   7    0.44    0.17
   3   7   8    0.82    0.21
  -3   7  -8    1.33    0.23
   3  -7   8    0.98    0.22
   3  -7   8    1.36    0.21
  -3  -7  -8    1.16    0.20
  -3  -7  -8    1.29    0.24
  -3   8   8    0.23    0.19
   3   8  -8    0.17    0.21
   3   8  -8    0.06    0.20
  -3  -8   8    0.35    0.19
   3  -8  -8   -0.03    0.19
  -3  -8   8   -0.06    0.19
   3   8  -7    2.44    0.29
   3   8  -7    2.55    0.31
  -3   8   7    2.72    0.30
  -3  -8   7    2.44    0.31
  -3  -8   7    1.98    0.28
   3  -8  -7    2.72    0.31
   3   8  -6   23.04    1.25
   3   8  -6   23.19    1.26
  -3   8   6   22.35    1.23
  -3  -8   6   22.44    1.26
   3  -8  -6   20.35    1.22
   3  -8  -6   21.98    1.23
  -3  -8   6   19.36    1.22
   3   8  -5    2.30    0.28
   3   8  -5    2.31    0.29
  -3   8   5    2.19    0.27
  -3  -8   5    2.27    0.26
  -3  -8   5    2.51    0.28
   3  -8  -5    2.40    0.27
  -3  -8   5    2.22    0.24
   3  -8  -5    3.33    0.29
   3   8  -4    1.85    0.22
  -3   8   4    1.82    0.21
   3   8  -4    2.13    0.24
   3  -8  -4    1.87    0.23
  -3  -8   4    2.38    0.28
  -3  -8   4    1.64    0.22
  -3  -8   4    1.76    0.21
   3  -8  -4    1.54    0.20
   3   8  -3   -0.03    0.12
  -3   8   3    0.03    0.13
   3   8  -3   -0.22    0.11
  -3   8   3    0.08    0.11
   3  -8  -3    0.01    0.13
  -3  -8   3    0.23    0.13
  -3  -8   3    0.05    0.14
   3  -8  -3   -0.08    0.12
  -3  -8   3    0.10    0.12
  -3   8   2    0.19    0.13
   3   8  -2    0.23    0.13
   3   8  -2    0.55    0.14
  -3   8   2    0.15    0.12
   3  -8  -2    0.34    0.12
   3  -8  -2    0.39    0.15
  -3  -8   2    0.41    0.12
  -3  -8   2    0.48    0.15
  -3   8   1    1.62    0.19
  -3   8   1    1.82    0.20
   3   8  -1    2.14    0.23
   3   8  -1    1.90    0.23
   3  -8  -1    1.26    0.19
   3  -8  -1    1.76    0.20
   3  -8  -1    2.16    0.22
  -3  -8   1    1.80    0.22
  -3  -8   1    1.61    0.20
  -3   8   0    0.31    0.13
   3   8   0    0.36    0.15
   3   8   0    0.58    0.14
  -3   8   0    0.57    0.14
   3  -8   0    0.59    0.14
  -3  -8   0    0.67    0.16
   3  -8   0    0.44    0.11
   3  -8   0    0.25    0.14
  -3   8  -1    2.02    0.22
  -3   8  -1    2.52    0.25
   3   8   1    1.89    0.23
   3   8   1    2.01    0.22
   3  -8   1    2.19    0.25
   3  -8   1    1.68    0.20
  -3  -8  -1    1.59    0.19
  -3  -8  -1    2.20    0.25
   3  -8   1    1.60    0.21
  -3   8  -2   12.91    0.76
   3   8   2   12.96    0.75
   3   8   2   12.34    0.76
   3  -8   2   13.47    0.78
  -3  -8  -2   14.97    0.77
   3  -8   2   12.56    0.77
  -3  -8  -2   12.92    0.76
   3  -8   2   11.55    0.72
   3   8   3    1.53    0.21
  -3   8  -3    1.28    0.19
   3   8   3    1.40    0.18
  -3  -8  -3    1.80    0.21
  -3  -8  -3    1.75    0.21
   3  -8   3    1.84    0.23
   3  -8   3    1.96    0.24
   3   8   4    0.52    0.14
   3   8   4    0.25    0.15
  -3   8  -4    0.25    0.14
   3  -8   4    0.48    0.17
  -3  -8  -4   -0.03    0.14
   3  -8   4    0.43    0.16
  -3  -8  -4    0.45    0.16
   3   8   5    1.75    0.24
   3   8   5    2.23    0.23
  -3   8  -5    2.69    0.30
  -3  -8  -5    2.52    0.26
   3  -8   5    2.02    0.25
   3  -8   5    2.07    0.27
  -3   8  -6    0.66    0.19
   3   8   6    0.70    0.21
  -3  -8  -6    0.81    0.21
   3  -8   6    0.49    0.22
   3  -8   6    0.81    0.20
  -3   8  -7   -0.21    0.18
   3   8   7   -0.01    0.20
   3  -8   7   -0.06    0.19
   3  -8   7    0.02    0.21
  -3  -8  -7    0.27    0.20
  -3   9   6    1.98    0.26
   3   9  -6    1.37    0.27
   3   9  -6    1.52    0.26
   3  -9  -6    1.66    0.24
   3  -9  -6    1.47    0.24
  -3  -9   6    2.03    0.28
  -3  -9   6    1.19    0.24
   3   9  -5    0.30    0.19
  -3   9   5   -0.15    0.15
   3   9  -5    0.36    0.18
   3  -9  -5   -0.05    0.18
  -3  -9   5    0.10    0.19
  -3  -9   5   -0.15    0.18
   3  -9  -5    0.14    0.18
   3   9  -4    0.70    0.20
  -3   9   4    0.58    0.17
   3   9  -4    0.39    0.19
   3  -9  -4    0.69    0.18
   3  -9  -4    0.88    0.20
  -3  -9   4    0.66    0.21
   3   9  -3    0.18    0.15
   3   9  -3   -0.06    0.15
  -3   9   3    0.25    0.15
   3  -9  -3    0.10    0.15
  -3  -9   3    0.07    0.18
   3  -9  -3   -0.25    0.18
  -3  -9   3    0.27    0.18
  -3   9   2    0.33    0.16
  -3   9   2    0.06    0.14
   3   9  -2    0.33    0.16
   3   9  -2    0.31    0.16
   3  -9  -2    0.33    0.17
   3  -9  -2    0.29    0.13
  -3  -9   2    0.41    0.15
  -3  -9   2    0.01    0.17
   3   9  -1    1.03    0.19
  -3   9   1    1.54    0.21
  -3   9   1    1.10    0.32
   3   9  -1    1.33    0.20
   3  -9  -1    1.12    0.17
  -3  -9   1    1.01    0.21
   3  -9  -1    0.99    0.21
  -3  -9   1    1.08    0.18
  -3   9   0    3.83    0.33
   3   9   0    2.79    0.31
  -3   9   0    3.22    0.33
   3   9   0    2.81    0.32
   3  -9   0    3.37    0.28
  -3  -9   0    3.46    0.34
   3  -9   0    2.51    0.32
  -3  -9   0    3.22    0.31
   3  -9   0    3.16    0.33
   3   9   1    0.14    0.16
  -3   9  -1    0.17    0.16
   3   9   1    0.33    0.16
  -3   9  -1    0.06    0.15
   3  -9   1    0.11    0.15
  -3  -9  -1   -0.20    0.17
   3  -9   1   -0.02    0.16
  -3  -9  -1    0.11    0.14
   3   9   2    0.59    0.17
  -3   9  -2    0.55    0.19
   3   9   2    0.36    0.16
  -3   9  -2    0.30    0.17
   3  -9   2    0.58    0.20
  -3  -9  -2    0.48    0.17
  -3  -9  -2    0.49    0.18
   3  -9   2    0.53    0.18
   3   9   3    0.14    0.15
  -3   9  -3   -0.22    0.18
   3   9   3   -0.12    0.17
  -3   9  -3    0.25    0.17
   3  -9   3    0.13    0.18
  -3  -9  -3    0.22    0.18
   3  -9   3    0.02    0.16
  -3  -9  -3   -0.17    0.18
   3   9   4    0.62    0.18
  -3   9  -4    0.19    0.21
   3   9   4    0.61    0.19
  -3   9  -4    0.30    0.19
  -3  -9  -4    0.47    0.19
  -3  -9  -4    0.69    0.21
   3  -9   4    0.56    0.19
   3  -9   4    0.29    0.22
   3   9   5    0.45    0.21
  -3   9  -5    0.59    0.20
  -3  -9  -5    0.57    0.20
   3  -9   5    0.77    0.23
  -3  -9  -5    0.43    0.21
   3  -9   5    0.23    0.24
   3  10  -2   -0.04    0.19
   3  10  -2    0.25    0.20
  -3  10   2   -0.21    0.20
  -3 -10   2    0.21    0.20
   3 -10  -2    0.26    0.18
  -3 -10   2   -0.15    0.22
   3 -10  -2    0.00    0.20
   3  10  -1    0.08    0.20
  -3  10   1    0.02    0.19
  -3  10   1   -0.22    0.18
   3  10  -1    0.03    0.18
  -3 -10   1   -0.30    0.21
   3 -10  -1    0.09    0.18
  -3 -10   1    0.29    0.19
   3 -10  -1    0.24    0.20
  -3  10   0    0.26    0.20
   3  10   0    0.55    0.21
  -3  10   0    0.80    0.21
   3  10   0    0.35    0.19
   3 -10   0    0.50    0.22
  -3 -10   0    0.30    0.23
  -3 -10   0    0.25    0.19
   3 -10   0    0.53    0.21
  -3  10  -1    0.19    0.21
   3  10   1    0.39    0.20
  -3  10  -1    0.31    0.19
   3  10   1    0.02    0.20
   3 -10   1    0.51    0.23
  -3 -10  -1   -0.06    0.20
   3 -10   1   -0.02    0.20
  -3 -10  -1   -0.19    0.18
   4   0 -13    0.02    0.18
  -4   0  13   -0.25    0.19
   4   0 -13   -0.20    0.17
   4   0 -12    8.05    0.58
  -4   0  12    9.27    0.58
   4   0 -12    8.56    0.57
  -4   0  11    0.01    0.11
  -4   0  11   -0.02    0.12
   4   0 -11    0.07    0.12
   4   0 -11    0.10    0.13
   4   0 -10    2.11    0.15
   4   0 -10    1.37    0.20
  -4   0  10    2.04    0.22
  -4   0  10    1.74    0.19
   4   0 -10    1.73    0.20
  -4   0   9    0.08    0.09
  -4   0   9    0.08    0.08
   4   0  -9   -0.09    0.07
   4   0  -9   -0.05    0.09
   4   0  -9   -0.01    0.08
   4   0  -9   -0.07    0.06
   4   0  -8    2.29    0.16
   4   0  -8    1.96    0.17
  -4   0   8    2.04    0.16
   4   0  -8    1.95    0.15
  -4   0   8    1.98    0.18
   4   0  -8    1.82    0.17
   4   0  -8    2.03    0.19
  -4   0   7    0.03    0.05
   4   0  -7   -0.03    0.06
  -4   0   7    0.00    0.06
   4   0  -7    0.02    0.04
   4   0  -7   -0.09    0.06
   4   0  -7    0.03    0.05
   4   0  -7    0.11    0.06
   4   0  -6   17.91    0.91
  -4   0   6   17.16    0.91
   4   0  -6   17.42    0.93
   4   0  -6   17.38    0.91
  -4   0   6   15.96    0.93
   4   0  -6   17.69    0.93
  -4   0   6   16.41    0.93
   4   0  -6   17.10    0.91
   4   0  -5   -0.01    0.04
  -4   0   5   -0.01    0.05
  -4   0   5   -0.04    0.04
   4   0  -5   -0.12    0.04
   4   0  -5   -0.04    0.03
  -4   0   5   -0.03    0.03
   4   0  -5    0.00    0.03
   4   0  -5    0.00    0.05
   4   0  -5   -0.02    0.03
   4   0  -5    0.01    0.05
   4   0  -5    0.00    0.04
   4   0  -5    0.02    0.04
  -4   0   5   -0.07    0.04
  -4   0   5    0.06    0.04
  -4   0   4   11.46    0.59
   4   0  -4   10.66    0.59
  -4   0   4   10.67    0.59
   4   0  -4   11.29    0.59
   4   0  -4   10.88    0.59
   4   0  -4   10.73    0.59
  -4   0   4   10.95    0.59
   4   0  -4   10.85    0.59
   4   0  -4   12.21    0.61
   4   0  -4    9.82    0.60
   4   0  -4   11.09    0.60
  -4   0   4   10.54    0.60
  -4   0   4   11.49    0.61
  -4   0   3    0.00    0.02
  -4   0   3    0.02    0.03
  -4   0   3    0.03    0.03
   4   0  -3    0.00    0.02
   4   0  -3   -0.03    0.03
  -4   0   3   -0.01    0.03
   4   0  -3    0.01    0.03
   4   0  -3   -0.02    0.02
   4   0  -3   -0.03    0.02
   4   0  -3   -0.01    0.02
   4   0  -3   -0.01    0.03
  -4   0   3   -0.04    0.02
   4   0  -3   -0.03    0.03
  -4   0   2    1.42    0.08
   4   0  -2    1.34    0.10
  -4   0   2    1.43    0.10
  -4   0   2    1.38    0.09
  -4   0   2    1.34    0.09
  -4   0   2    1.34    0.10
   4   0  -2    1.49    0.08
   4   0  -2    1.39    0.10
   4   0  -2    1.38    0.10
   4   0  -2    1.31    0.10
   4   0  -2    1.42    0.09
  -4   0   1   -0.12    0.02
   4   0  -1   -0.12    0.02
  -4   0   1   -0.12    0.02
   4   0  -1   -0.12    0.02
   4   0  -1   -0.12    0.02
   4   0  -1   -0.11    0.02
  -4   0   1   -0.14    0.03
  -4   0   1   -0.08    0.03
   4   0   0    0.17    0.03
   4   0   0    0.10    0.02
   4   0   0    0.08    0.03
  -4   0   0    0.14    0.03
  -4   0   0    0.12    0.03
  -4   0   0    0.08    0.02
   4   0   0    0.16    0.03
   4   0   0    0.13    0.03
  -4   0   0    0.14    0.03
   4   0   1   -0.01    0.03
  -4   0  -1   -0.01    0.03
   4   0   1   -0.02    0.03
  -4   0  -1   -0.03    0.02
  -4   0  -1   -0.01    0.02
   4   0   1    0.00    0.02
  -4   0  -1   -0.05    0.03
   4   0   1   -0.07    0.02
   4   0   1    0.00    0.02
  -4   0  -1    0.00    0.02
   4   0   2  161.40    7.57
  -4   0  -2  144.94    7.57
  -4   0  -2  148.12    7.56
  -4   0  -2  136.26    7.55
   4   0   2  146.03    7.57
   4   0   2  149.50    7.56
   4   0   2  142.05    7.56
   4   0   2  144.84    7.56
  -4   0  -2  135.42    7.56
  -4   0  -2  144.20    7.57
  -4   0  -3    0.01    0.03
  -4   0  -3    0.06    0.05
   4   0   3    0.00    0.04
   4   0   3   -0.01    0.03
  -4   0  -3   -0.01    0.03
  -4   0  -3   -0.04    0.04
   4   0   3   -0.02    0.03
  -4   0  -3   -0.01    0.04
   4   0   3    0.07    0.04
   4   0   3    0.03    0.03
   4   0   4  170.86    9.18
   4   0   4  182.55    9.19
  -4   0  -4  174.78    9.18
  -4   0  -4  176.64    9.18
   4   0   4  161.00    9.20
  -4   0  -4  186.48    9.20
   4   0   4  183.54    9.20
  -4   0  -5   -0.01    0.05
   4   0   5   -0.02    0.05
  -4   0  -5   -0.01    0.03
   4   0   5    0.02    0.05
   4   0   5   -0.03    0.03
   4   0   5   -0.04    0.06
  -4   0  -5    0.01    0.04
   4   0   6   19.21    1.03
  -4   0  -6   20.16    1.03
   4   0   6   21.03    1.03
   4   0   6   18.46    1.07
   4   0   6   19.52    1.05
  -4   0  -6   19.47    1.05
  -4   0  -6   18.93    1.07
   4   0   6   20.48    1.08
   4   0   7   -0.08    0.08
   4   0   7   -0.08    0.08
  -4   0  -7    0.08    0.05
  -4   0  -7   -0.03    0.08
   4   0   7    0.04    0.08
  -4   0  -8    0.79    0.09
   4   0   8    0.50    0.12
  -4   0  -8    0.61    0.12
   4   0   8    0.50    0.13
   4   0   9   -0.01    0.12
  -4   0  -9    0.12    0.11
  -4   0  -9    0.03    0.08
   4   0   9    0.15    0.13
   4   0  10    5.42    0.43
  -4   0 -10    5.77    0.42
   4   0  10    6.48    0.45
   4   0  11   -0.41    0.16
  -4   0 -11    0.11    0.16
   4   0  11   -0.09    0.18
   4   0  12    8.43    0.61
   4   1 -13   17.59    1.08
  -4   1  13   20.84    1.11
   4  -1 -13   18.02    1.09
   4  -1 -13   18.08    1.08
  -4  -1  13   18.62    1.10
   4   1 -12    1.94    0.24
   4   1 -12    2.54    0.29
  -4   1  12    2.30    0.28
  -4  -1  12    2.54    0.30
  -4  -1  12    1.97    0.23
   4  -1 -12    1.66    0.22
   4  -1 -12    1.98    0.24
   4   1 -11   -0.03    0.11
  -4   1  11    0.01    0.13
   4   1 -11    0.02    0.12
  -4  -1  11   -0.25    0.12
   4  -1 -11    0.04    0.13
  -4  -1  11   -0.01    0.13
   4  -1 -11    0.11    0.14
  -4   1  10   10.51    0.62
  -4   1  10   12.61    0.66
   4   1 -10   12.37    0.63
   4   1 -10   10.88    0.66
   4   1 -10   10.47    0.64
   4  -1 -10   10.05    0.65
  -4  -1  10   10.82    0.64
   4  -1 -10   10.56    0.66
  -4  -1  10   11.49    0.67
   4   1  -9    2.05    0.21
   4   1  -9    2.23    0.21
  -4   1   9    1.93    0.20
   4   1  -9    2.51    0.17
  -4   1   9    2.13    0.17
   4   1  -9    2.18    0.19
   4  -1  -9    2.40    0.17
   4  -1  -9    2.23    0.17
  -4  -1   9    2.36    0.20
   4  -1  -9    2.14    0.18
  -4  -1   9    2.56    0.22
   4  -1  -9    2.68    0.22
   4  -1  -9    2.11    0.20
   4   1  -8    6.45    0.36
  -4   1   8    6.32    0.37
   4   1  -8    5.68    0.35
   4   1  -8    5.81    0.38
  -4   1   8    5.94    0.34
   4   1  -8    6.18    0.37
   4  -1  -8    6.27    0.34
   4  -1  -8    6.35    0.34
  -4  -1   8    5.73    0.37
   4  -1  -8    5.47    0.37
   4  -1  -8    5.93    0.38
  -4  -1   8    5.78    0.38
   4  -1  -8    5.91    0.34
   4   1  -7    3.23    0.22
  -4   1   7    3.16    0.19
  -4   1   7    3.28    0.22
   4   1  -7    2.69    0.20
   4   1  -7    3.31    0.22
  -4   1   7    3.26    0.20
   4   1  -7    3.10    0.22
   4  -1  -7    3.07    0.20
   4  -1  -7    3.07    0.19
   4  -1  -7    2.93    0.22
   4  -1  -7    3.35    0.19
  -4  -1   7    3.12    0.22
   4  -1  -7    2.89    0.22
  -4  -1   7    3.07    0.21
   4   1  -6   13.94    0.78
  -4   1   6   13.50    0.79
   4   1  -6   14.74    0.79
   4   1  -6   15.02    0.79
  -4   1   6   14.47    0.76
  -4   1   6   14.27    0.78
   4   1  -6   14.85    0.79
  -4   1   6   15.23    0.77
   4   1  -6   14.12    0.79
   4   1  -6   14.53    0.78
   4  -1  -6   16.59    0.77
   4  -1  -6   13.82    0.80
  -4  -1   6   14.16    0.79
   4  -1  -6   14.31    0.76
  -4  -1   6   14.58    0.77
   4  -1  -6   14.41    0.77
  -4  -1   6   14.15    0.79
   4  -1  -6   14.05    0.79
   4  -1  -6   13.21    0.76
   4  -1  -6   14.17    0.79
  -4   1   5  131.83    6.74
  -4   1   5  131.70    6.69
   4   1  -5  108.52    6.68
   4   1  -5  132.46    6.68
   4   1  -5  135.26    6.68
   4   1  -5  123.61    6.68
  -4   1   5  131.08    6.66
  -4   1   5  132.74    6.67
  -4   1   5  122.95    6.68
   4   1  -5  125.74    6.69
   4   1  -5  132.55    6.69
   4   1  -5  132.80    6.68
   4   1  -5  130.27    6.68
   4   1  -5  131.80    6.68
   4  -1  -5  129.85    6.66
  -4  -1   5  129.82    6.68
  -4  -1   5  131.63    6.68
   4  -1  -5  134.01    6.68
   4  -1  -5  124.26    6.66
  -4  -1   5  121.77    6.70
   4  -1  -5  131.00    6.68
   4  -1  -5  127.31    6.69
  -4  -1   5  120.78    6.68
   4  -1  -5  126.84    6.69
  -4  -1   5  123.19    6.69
   4   1  -4   14.96    0.75
  -4   1   4   13.83    0.75
   4   1  -4   13.78    0.74
   4   1  -4   13.23    0.74
   4   1  -4   13.46    0.74
   4   1  -4   15.44    0.74
  -4   1   4   13.66    0.74
   4   1  -4   14.20    0.74
  -4   1   4   13.86    0.74
   4   1  -4   13.66    0.74
   4   1  -4   13.52    0.74
  -4   1   4   13.39    0.75
   4  -1  -4   14.77    0.72
   4  -1  -4   14.07    0.74
  -4  -1   4   13.37    0.74
   4  -1  -4   12.79    0.75
  -4  -1   4   14.31    0.74
   4  -1  -4   13.00    0.75
  -4  -1   4   14.13    0.74
   4  -1  -4   11.56    0.74
   4  -1  -4   14.21    0.74
  -4  -1   4   13.48    0.74
  -4  -1   4   13.77    0.74
   4  -1  -4   13.80    0.72
   4   1  -3    5.56    0.32
  -4   1   3    5.66    0.33
   4   1  -3    5.62    0.33
   4   1  -3    6.14    0.32
  -4   1   3    5.73    0.33
   4   1  -3    6.18    0.33
  -4   1   3    5.75    0.32
  -4   1   3    6.03    0.31
   4   1  -3    5.99    0.33
   4   1  -3    5.81    0.32
   4   1  -3    5.62    0.33
  -4   1   3    5.72    0.32
   4  -1  -3    5.82    0.31
   4  -1  -3    5.89    0.31
  -4  -1   3    5.97    0.33
   4  -1  -3    5.89    0.33
  -4  -1   3    5.29    0.32
   4  -1  -3    6.06    0.32
  -4  -1   3    5.85    0.33
   4  -1  -3    5.82    0.33
   4  -1  -3    5.80    0.33
  -4  -1   3    5.98    0.33
  -4  -1   3    5.28    0.32
   4  -1  -3    5.60    0.33
  -4   1   2    1.23    0.10
   4   1  -2    1.34    0.10
  -4   1   2    1.45    0.10
   4   1  -2    1.49    0.10
   4   1  -2    1.53    0.09
  -4   1   2    1.38    0.08
   4   1  -2    1.26    0.10
  -4   1   2    1.28    0.10
   4   1  -2    1.43    0.10
  -4   1   2    1.50    0.08
   4   1  -2    1.68    0.09
   4   1  -2    1.40    0.09
   4  -1  -2    1.38    0.09
  -4  -1   2    1.27    0.09
  -4  -1   2    1.43    0.10
   4  -1  -2    1.35    0.10
   4  -1  -2    1.48    0.10
  -4  -1   2    1.51    0.09
   4  -1  -2    1.41    0.10
   4  -1  -2    1.45    0.10
  -4  -1   2    1.24    0.10
  -4  -1   2    1.28    0.10
   4  -1  -2    1.48    0.08
   4   1  -1    1.91    0.12
   4   1  -1    1.68    0.12
   4   1  -1    1.87    0.12
  -4   1   1    1.95    0.10
  -4   1   1    1.94    0.12
  -4   1   1    1.76    0.12
  -4   1   1    1.83    0.11
   4   1  -1    1.87    0.12
  -4   1   1    1.73    0.12
   4   1  -1    2.01    0.11
   4   1  -1    1.90    0.12
  -4   1   1    2.16    0.12
  -4  -1   1    1.75    0.11
   4  -1  -1    2.00    0.11
   4  -1  -1    1.89    0.12
  -4  -1   1    1.58    0.12
  -4  -1   1    1.75    0.12
   4  -1  -1    1.78    0.10
   4  -1  -1    1.71    0.12
  -4  -1   1    1.90    0.12
   4  -1  -1    1.82    0.12
  -4  -1   1    1.82    0.12
  -4   1   0   19.30    1.13
  -4   1   0   22.66    1.13
  -4   1   0   21.47    1.14
  -4   1   0   18.94    1.13
   4   1   0   21.97    1.14
   4   1   0   22.04    1.14
  -4   1   0   21.97    1.13
   4   1   0   21.99    1.14
  -4   1   0   22.12    1.14
   4   1   0   22.06    1.14
   4   1   0   22.02    1.14
   4  -1   0   20.46    1.13
  -4  -1   0   21.41    1.14
  -4  -1   0   18.39    1.13
  -4  -1   0   22.20    1.14
   4  -1   0   21.70    1.14
  -4  -1   0   22.19    1.14
   4  -1   0   21.14    1.14
   4  -1   0   21.87    1.13
   4  -1   0   22.52    1.14
  -4  -1   0   22.65    1.14
   4  -1   0   21.78    1.13
  -4  -1   0   22.21    1.13
  -4   1  -1    2.83    0.16
  -4   1  -1    2.77    0.17
   4   1   1    2.65    0.17
  -4   1  -1    2.60    0.17
  -4   1  -1    2.93    0.17
   4   1   1    2.88    0.17
   4   1   1    2.83    0.17
   4   1   1    2.81    0.17
   4   1   1    2.96    0.17
  -4   1  -1    2.65    0.17
   4  -1   1    2.67    0.17
  -4  -1  -1    3.02    0.17
   4  -1   1    2.93    0.17
  -4  -1  -1    2.76    0.17
   4  -1   1    3.24    0.18
   4  -1   1    2.76    0.16
  -4  -1  -1    2.93    0.17
   4  -1   1    2.92    0.17
  -4  -1  -1    2.94    0.17
   4   1   2    9.37    0.49
   4   1   2    8.88    0.49
   4   1   2    9.66    0.50
   4   1   2    9.04    0.49
   4   1   2    9.52    0.49
  -4   1  -2    8.55    0.49
  -4   1  -2    9.19    0.49
  -4   1  -2    9.78    0.48
  -4   1  -2    9.35    0.50
  -4   1  -2    9.37    0.50
   4   1   2    8.65    0.50
  -4  -1  -2    8.42    0.50
   4  -1   2    9.45    0.48
   4  -1   2    9.09    0.50
  -4  -1  -2    7.69    0.49
   4  -1   2    9.98    0.50
  -4  -1  -2    8.75    0.50
   4  -1   2    8.16    0.49
  -4  -1  -2    8.67    0.49
   4  -1   2   10.45    0.50
  -4  -1  -2    8.25    0.49
   4   1   3   54.69    2.51
   4   1   3   49.56    2.51
  -4   1  -3   48.67    2.51
  -4   1  -3   40.07    2.52
   4   1   3   43.25    2.52
   4   1   3   41.61    2.52
   4   1   3   49.19    2.51
  -4   1  -3   51.27    2.50
  -4   1  -3   50.31    2.52
  -4   1  -3   47.70    2.52
  -4  -1  -3   47.99    2.51
  -4  -1  -3   48.32    2.52
   4  -1   3   45.08    2.52
   4  -1   3   50.84    2.50
   4  -1   3   47.73    2.52
   4  -1   3   47.47    2.53
   4  -1   3   54.63    2.51
  -4  -1  -3   44.91    2.52
  -4  -1  -3   47.88    2.52
   4   1   4    0.92    0.07
  -4   1  -4    0.87    0.07
   4   1   4    0.95    0.10
   4   1   4    1.12    0.11
  -4   1  -4    0.88    0.09
   4   1   4    1.05    0.10
   4   1   4    0.73    0.07
  -4   1  -4    0.96    0.10
   4  -1   4    1.04    0.08
   4  -1   4    0.87    0.08
  -4  -1  -4    0.88    0.10
   4  -1   4    0.76    0.10
   4  -1   4    0.82    0.10
  -4   1  -5    4.48    0.31
   4   1   5    4.71    0.30
  -4   1  -5    5.02    0.29
   4   1   5    4.82    0.31
   4   1   5    4.93    0.27
   4   1   5    5.21    0.27
  -4   1  -5    5.26    0.28
   4   1   5    5.64    0.31
  -4  -1  -5    5.07    0.31
   4  -1   5    4.28    0.31
   4  -1   5    4.88    0.31
   4  -1   5    5.25    0.29
  -4  -1  -5    5.10    0.30
   4  -1   5    5.21    0.28
   4   1   6    0.07    0.08
  -4   1  -6    0.07    0.05
   4   1   6    0.01    0.08
  -4   1  -6    0.06    0.04
  -4   1  -6    0.08    0.06
  -4  -1  -6    0.04    0.06
   4  -1   6    0.04    0.08
   4  -1   6    0.08    0.05
  -4  -1  -6    0.01    0.06
   4  -1   6    0.03    0.08
   4  -1   6    0.05    0.05
  -4   1  -7    0.48    0.06
   4   1   7    0.25    0.09
  -4   1  -7    0.31    0.08
   4   1   7    0.30    0.09
  -4   1  -7    0.43    0.06
  -4  -1  -7    0.28    0.07
   4  -1   7    0.32    0.08
   4  -1   7    0.38    0.10
   4  -1   7    0.40    0.06
   4  -1   7    0.36    0.11
  -4  -1  -7    0.28    0.08
   4   1   8   16.40    0.90
  -4   1  -8   16.08    0.86
  -4   1  -8   16.06    0.90
   4   1   8   16.27    0.91
  -4  -1  -8   15.90    0.88
   4  -1   8   16.04    0.91
  -4  -1  -8   15.02    0.90
   4  -1   8   15.85    0.91
  -4   1  -9    0.90    0.14
   4   1   9    1.22    0.17
   4   1   9    0.83    0.15
   4  -1   9    1.07    0.17
  -4  -1  -9    0.81    0.14
  -4  -1  -9    1.06    0.14
  -4   1 -10    0.95    0.17
   4   1  10    0.72    0.16
   4   1  10    1.09    0.19
   4  -1  10    1.15    0.20
   4  -1  10    1.16    0.20
  -4  -1 -10    1.23    0.16
  -4  -1 -10    0.96    0.18
   4   1  11    7.98    0.59
  -4   1 -11    8.00    0.56
   4   1  11    8.45    0.59
   4  -1  11    9.56    0.61
  -4  -1 -11    9.08    0.57
   4  -1  11    9.26    0.60
   4   2 -13    0.36    0.19
  -4   2  13    0.04    0.19
   4   2 -13    0.30    0.19
  -4  -2  13    0.50    0.22
   4  -2 -13    0.50    0.20
   4  -2 -13    0.32    0.21
   4   2 -12    0.15    0.16
  -4   2  12    0.09    0.15
   4  -2 -12    0.36    0.17
  -4  -2  12   -0.06    0.17
   4  -2 -12    0.28    0.16
  -4   2  11    2.34    0.26
   4   2 -11    2.00    0.23
   4   2 -11    2.55    0.26
  -4  -2  11    2.17    0.25
  -4  -2  11    2.40    0.28
   4  -2 -11    2.52    0.27
   4  -2 -11    1.85    0.23
   4   2 -10    0.85    0.11
   4   2 -10    0.73    0.12
  -4   2  10    0.55    0.14
   4   2 -10    0.80    0.14
   4  -2 -10    0.75    0.14
   4  -2 -10    0.56    0.14
  -4  -2  10    0.73    0.16
  -4  -2  10    0.69    0.15
   4   2  -9    8.64    0.50
   4   2  -9    8.87    0.48
  -4   2   9    8.72    0.51
  -4   2   9    8.46    0.46
   4   2  -9    8.79    0.51
   4  -2  -9    9.01    0.47
   4  -2  -9    8.78    0.52
  -4  -2   9    7.82    0.50
   4  -2  -9    7.57    0.51
  -4  -2   9    8.58    0.48
  -4  -2   9    6.90    0.51
  -4   2   8    0.91    0.09
   4   2  -8    0.83    0.12
  -4   2   8    0.67    0.11
  -4   2   8    0.85    0.09
   4   2  -8    0.93    0.11
   4   2  -8    0.78    0.11
   4  -2  -8    0.72    0.12
   4  -2  -8    0.82    0.09
   4  -2  -8    0.83    0.08
   4  -2  -8    0.79    0.09
   4  -2  -8    0.65    0.13
  -4  -2   8    0.75    0.09
  -4  -2   8    0.81    0.12
  -4  -2   8    0.97    0.13
   4   2  -7    0.06    0.07
  -4   2   7    0.16    0.06
   4   2  -7    0.17    0.07
   4   2  -7    0.09    0.05
  -4   2   7    0.12    0.07
   4   2  -7   -0.03    0.06
   4  -2  -7    0.16    0.06
  -4  -2   7    0.12    0.08
  -4  -2   7    0.14    0.08
   4  -2  -7    0.11    0.07
   4  -2  -7    0.08    0.07
  -4  -2   7    0.05    0.05
   4   2  -6    0.52    0.08
  -4   2   6    0.40    0.06
   4   2  -6    0.24    0.07
   4   2  -6    0.40    0.07
  -4   2   6    0.51    0.09
   4   2  -6    0.42    0.08
   4   2  -6    0.36    0.07
   4   2  -6    0.42    0.07
  -4   2   6    0.39    0.07
  -4  -2   6    0.42    0.07
  -4  -2   6    0.42    0.07
  -4  -2   6    0.44    0.06
   4  -2  -6    0.36    0.08
   4  -2  -6    0.33    0.07
  -4  -2   6    0.34    0.08
   4  -2  -6    0.38    0.06
  -4  -2   6    0.23    0.07
  -4   2   5   25.67    1.32
   4   2  -5   22.93    1.32
   4   2  -5   25.18    1.32
   4   2  -5   21.92    1.32
   4   2  -5   22.11    1.32
  -4   2   5   24.75    1.33
   4   2  -5   26.07    1.33
   4   2  -5   27.93    1.32
  -4   2   5   26.14    1.32
   4   2  -5   25.18    1.32
   4   2  -5   22.14    1.32
   4   2  -5   23.90    1.33
   4   2  -5   25.14    1.32
  -4  -2   5   22.63    1.32
  -4  -2   5   25.50    1.32
   4  -2  -5   25.83    1.33
  -4  -2   5   28.03    1.32
   4  -2  -5   26.11    1.33
  -4  -2   5   21.18    1.32
   4  -2  -5   25.18    1.32
   4  -2  -5   26.96    1.32
  -4  -2   5   25.93    1.33
  -4   2   4    5.61    0.32
   4   2  -4    5.13    0.32
   4   2  -4    6.08    0.33
   4   2  -4    5.50    0.32
   4   2  -4    5.89    0.32
  -4   2   4    5.84    0.32
  -4   2   4    6.08    0.33
   4   2  -4    5.08    0.33
   4   2  -4    5.42    0.33
  -4   2   4    5.78    0.34
   4   2  -4    5.33    0.33
   4   2  -4    5.57    0.32
  -4  -2   4    6.18    0.32
   4  -2  -4    6.02    0.33
  -4  -2   4    5.50    0.32
  -4  -2   4    4.86    0.32
   4  -2  -4    5.80    0.32
   4  -2  -4    6.18    0.33
   4  -2  -4    5.90    0.34
  -4  -2   4    5.56    0.32
  -4  -2   4    5.45    0.33
   4  -2  -4    5.50    0.33
   4   2  -3   63.21    3.51
   4   2  -3   70.46    3.51
  -4   2   3   67.38    3.50
  -4   2   3   64.46    3.51
   4   2  -3   65.63    3.51
   4   2  -3   71.60    3.50
   4   2  -3   63.87    3.50
  -4   2   3   66.84    3.51
   4   2  -3   75.18    3.51
  -4   2   3   67.10    3.51
   4   2  -3   67.31    3.50
  -4  -2   3   65.21    3.50
   4  -2  -3   69.05    3.51
   4  -2  -3   67.81    3.51
  -4  -2   3   67.68    3.50
  -4  -2   3   62.76    3.51
  -4  -2   3   63.02    3.51
   4  -2  -3   66.20    3.50
  -4  -2   3   67.02    3.50
  -4   2   2    1.03    0.08
  -4   2   2    1.06    0.09
   4   2  -2    1.16    0.09
   4   2  -2    0.94    0.08
  -4   2   2    1.06    0.09
  -4   2   2    1.03    0.07
   4   2  -2    0.91    0.09
   4   2  -2    1.02    0.08
   4   2  -2    0.99    0.08
   4   2  -2    0.94    0.08
  -4   2   2    1.08    0.09
  -4  -2   2    0.87    0.08
  -4  -2   2    1.13    0.09
   4  -2  -2    1.04    0.09
  -4  -2   2    1.21    0.09
   4  -2  -2    1.02    0.08
  -4  -2   2    1.14    0.09
  -4  -2   2    0.92    0.08
   4  -2  -2    1.09    0.07
   4  -2  -2    1.07    0.09
   4  -2  -2    1.06    0.09
   4   2  -1    7.55    0.42
  -4   2   1    7.72    0.43
  -4   2   1    7.96    0.42
   4   2  -1    7.90    0.43
  -4   2   1    7.98    0.43
  -4   2   1    7.87    0.42
   4   2  -1    8.27    0.42
  -4  -2   1    7.82    0.43
  -4  -2   1    6.95    0.42
   4  -2  -1    8.12    0.43
   4  -2  -1    8.14    0.42
   4  -2  -1    7.16    0.42
   4  -2  -1    7.82    0.42
   4  -2  -1    7.97    0.43
  -4  -2   1    8.07    0.42
  -4  -2   1    7.00    0.43
  -4  -2   1    7.31    0.42
   4  -2  -1    8.31    0.43
  -4   2   0   29.31    1.53
  -4   2   0   29.23    1.53
  -4   2   0   28.47    1.54
   4   2   0   29.42    1.54
  -4   2   0   30.57    1.54
   4   2   0   27.80    1.54
   4   2   0   30.09    1.53
  -4   2   0   29.54    1.53
  -4   2   0   32.42    1.54
   4   2   0   29.14    1.54
  -4  -2   0   25.60    1.53
   4  -2   0   28.81    1.53
   4  -2   0   30.04    1.54
   4  -2   0   28.75    1.54
  -4  -2   0   28.91    1.54
  -4  -2   0   28.97    1.54
   4  -2   0   29.10    1.53
   4  -2   0   28.80    1.53
  -4  -2   0   30.80    1.54
   4  -2   0   28.91    1.53
  -4  -2   0   28.51    1.54
   4   2   1   48.12    2.48
   4   2   1   45.64    2.49
  -4   2  -1   51.96    2.49
   4   2   1   48.33    2.48
  -4   2  -1   41.80    2.49
  -4   2  -1   47.10    2.48
   4   2   1   45.61    2.49
  -4   2  -1   46.52    2.48
  -4   2  -1   49.03    2.48
   4   2   1   46.86    2.48
   4   2   1   50.46    2.49
   4  -2   1   50.39    2.49
  -4  -2  -1   48.52    2.48
  -4  -2  -1   48.39    2.48
   4  -2   1   45.43    2.48
   4  -2   1   48.77    2.48
  -4  -2  -1   47.12    2.49
   4  -2   1   46.71    2.48
  -4  -2  -1   43.67    2.48
   4  -2   1   46.52    2.47
   4   2   2    8.40    0.46
  -4   2  -2    8.61    0.47
   4   2   2    8.33    0.47
  -4   2  -2    8.48    0.46
   4   2   2    7.94    0.46
  -4   2  -2    8.26    0.47
  -4   2  -2    8.77    0.47
  -4   2  -2    8.53    0.47
   4   2   2    8.14    0.47
   4   2   2    8.69    0.46
   4   2   2    8.74    0.47
  -4  -2  -2    8.07    0.46
   4  -2   2    8.04    0.47
   4  -2   2    8.85    0.47
   4  -2   2    8.72    0.45
   4  -2   2    7.20    0.45
  -4  -2  -2    8.35    0.47
  -4  -2  -2    8.78    0.47
   4  -2   2    9.36    0.48
   4  -2   2    8.78    0.47
  -4  -2  -2    8.20    0.47
   4   2   3    0.23    0.05
   4   2   3    0.22    0.05
  -4   2  -3    0.35    0.06
   4   2   3    0.26    0.04
  -4   2  -3    0.33    0.06
   4   2   3    0.29    0.05
   4   2   3    0.21    0.06
  -4   2  -3    0.27    0.06
   4   2   3    0.38    0.06
   4  -2   3    0.27    0.06
   4  -2   3    0.36    0.07
  -4  -2  -3    0.25    0.05
  -4  -2  -3    0.23    0.04
  -4  -2  -3    0.21    0.05
   4  -2   3    0.27    0.06
  -4  -2  -3    0.31    0.06
  -4  -2  -3    0.21    0.06
   4  -2   3    0.33    0.06
  -4   2  -4   18.43    0.97
  -4   2  -4   17.92    0.96
   4   2   4   18.19    0.97
   4   2   4   18.95    0.95
   4   2   4   16.99    0.97
   4   2   4   17.82    0.95
  -4  -2  -4   18.76    0.97
   4  -2   4   14.93    0.97
   4  -2   4   18.34    0.96
  -4  -2  -4   18.64    0.97
   4  -2   4   18.23    0.97
   4   2   5    1.14    0.13
   4   2   5    1.12    0.13
  -4   2  -5    1.15    0.12
  -4   2  -5    1.21    0.12
   4   2   5    1.19    0.09
   4   2   5    1.27    0.09
   4  -2   5    1.18    0.12
   4  -2   5    1.19    0.14
   4  -2   5    1.23    0.13
  -4  -2  -5    1.21    0.13
  -4  -2  -5    1.28    0.12
  -4   2  -6    1.59    0.16
  -4   2  -6    1.92    0.16
   4   2   6    2.08    0.17
   4   2   6    2.00    0.18
   4  -2   6    2.24    0.19
  -4  -2  -6    2.24    0.17
  -4  -2  -6    1.94    0.16
   4  -2   6    1.91    0.16
   4  -2   6    1.81    0.18
  -4   2  -7    9.49    0.51
   4   2   7    8.32    0.53
  -4   2  -7    9.10    0.54
   4   2   7    9.20    0.55
  -4  -2  -7    9.24    0.54
  -4  -2  -7    9.30    0.53
   4  -2   7   10.18    0.56
   4  -2   7    9.23    0.51
   4  -2   7    8.13    0.55
   4   2   8   44.09    2.23
   4   2   8   42.41    2.27
  -4   2  -8   41.29    2.23
   4  -2   8   38.95    2.24
   4  -2   8   40.44    2.19
  -4  -2  -8   42.31    2.22
   4  -2   8   45.74    2.25
  -4  -2  -8   37.82    2.32
   4   2   9    8.19    0.50
  -4   2  -9    7.68    0.50
   4   2   9    8.35    0.52
   4  -2   9    7.87    0.52
  -4  -2  -9    7.90    0.48
  -4  -2  -9    7.61    0.51
   4  -2   9    8.01    0.53
  -4   2 -10    0.02    0.14
   4   2  10    0.09    0.15
   4  -2  10   -0.04    0.16
   4  -2  10    0.19    0.17
  -4  -2 -10    0.07    0.12
  -4  -2 -10   -0.01    0.13
   4   2  11    0.41    0.18
   4   2  11    0.56    0.20
  -4   2 -11    0.46    0.18
   4  -2  11    0.23    0.20
   4  -2  11    0.81    0.22
  -4  -2 -11    0.54    0.18
  -4  -3  13    6.07    0.52
   4   3 -12    1.49    0.21
   4   3 -12    1.81    0.24
  -4   3  12    1.65    0.25
  -4  -3  12    1.38    0.23
  -4  -3  12    1.60    0.24
   4  -3 -12    1.68    0.22
   4  -3 -12    1.47    0.23
  -4   3  11    0.28    0.16
   4   3 -11    0.68    0.17
   4   3 -11    0.33    0.15
   4  -3 -11    0.23    0.15
  -4  -3  11    0.25    0.16
  -4  -3  11    0.36    0.16
   4  -3 -11    0.58    0.16
   4   3 -10    3.36    0.30
  -4   3  10    2.75    0.32
   4   3 -10    3.27    0.27
   4   3 -10    3.09    0.26
   4   3 -10    3.67    0.25
  -4  -3  10    3.08    0.24
  -4  -3  10    3.47    0.31
   4  -3 -10    3.08    0.29
   4  -3 -10    3.05    0.29
  -4  -3  10    3.38    0.30
   4   3  -9   10.27    0.56
   4   3  -9    9.43    0.56
   4   3  -9    9.68    0.58
  -4   3   9    9.48    0.58
   4   3  -9    9.38    0.57
   4  -3  -9    9.81    0.54
  -4  -3   9   10.08    0.59
   4  -3  -9    9.92    0.59
   4  -3  -9    9.23    0.58
  -4  -3   9    8.88    0.59
  -4  -3   9    9.64    0.55
   4   3  -8    2.55    0.20
   4   3  -8    2.53    0.19
  -4   3   8    2.09    0.18
  -4   3   8    2.32    0.22
   4   3  -8    2.12    0.20
   4   3  -8    2.05    0.21
  -4  -3   8    2.44    0.18
   4  -3  -8    2.31    0.21
  -4  -3   8    2.64    0.23
   4  -3  -8    2.38    0.22
  -4  -3   8    2.37    0.22
  -4   3   7    8.14    0.49
   4   3  -7    8.60    0.48
   4   3  -7    8.33    0.49
   4   3  -7    8.28    0.48
  -4   3   7    7.63    0.47
   4  -3  -7    8.50    0.47
  -4  -3   7    8.67    0.50
  -4  -3   7    9.10    0.51
   4  -3  -7    8.68    0.50
  -4  -3   7    8.12    0.48
  -4  -3   7    8.19    0.48
   4  -3  -7    8.06    0.50
  -4   3   6    0.72    0.10
  -4   3   6    0.62    0.09
   4   3  -6    0.59    0.10
   4   3  -6    0.54    0.09
   4   3  -6    0.75    0.09
   4   3  -6    0.64    0.08
  -4   3   6    0.72    0.10
   4   3  -6    0.63    0.10
   4  -3  -6    0.62    0.10
   4  -3  -6    0.57    0.10
  -4  -3   6    0.62    0.11
  -4  -3   6    0.84    0.12
  -4  -3   6    0.56    0.08
  -4  -3   6    0.80    0.09
   4  -3  -6    0.57    0.09
  -4   3   5   14.91    0.81
   4   3  -5   13.90    0.82
   4   3  -5   13.10    0.81
   4   3  -5   15.63    0.82
  -4   3   5   15.18    0.83
  -4   3   5   15.07    0.82
   4   3  -5   13.88    0.81
   4   3  -5   15.91    0.83
   4  -3  -5   16.18    0.82
   4  -3  -5   14.91    0.82
  -4  -3   5   14.24    0.83
  -4  -3   5   15.45    0.82
   4  -3  -5   15.77    0.83
  -4  -3   5   15.35    0.81
  -4  -3   5   16.04    0.83
  -4   3   4    3.61    0.25
   4   3  -4    4.18    0.26
   4   3  -4    4.27    0.24
   4   3  -4    3.66    0.24
  -4   3   4    4.04    0.25
   4   3  -4    4.04    0.25
   4   3  -4    3.96    0.24
  -4   3   4    4.15    0.26
  -4  -3   4    4.35    0.26
   4  -3  -4    4.18    0.25
   4  -3  -4    4.03    0.26
   4  -3  -4    4.16    0.25
  -4  -3   4    4.26    0.25
   4  -3  -4    3.90    0.25
  -4  -3   4    4.11    0.24
   4  -3  -4    3.70    0.25
  -4  -3   4    4.27    0.25
  -4   3   3    3.83    0.21
  -4   3   3    3.83    0.23
   4   3  -3    3.97    0.23
  -4   3   3    3.79    0.26
   4   3  -3    3.78    0.23
   4   3  -3    3.89    0.24
   4   3  -3    3.43    0.24
  -4   3   3    3.76    0.21
  -4   3   3    3.70    0.24
   4   3  -3    3.78    0.22
  -4  -3   3    4.03    0.23
  -4  -3   3    3.76    0.22
  -4  -3   3    3.62    0.23
   4  -3  -3    3.59    0.23
   4  -3  -3    3.83    0.21
  -4  -3   3    3.55    0.24
   4  -3  -3    3.91    0.23
   4  -3  -3    3.82    0.24
  -4  -3   3    3.55    0.24
   4  -3  -3    3.84    0.24
  -4   3   2   56.66    2.89
  -4   3   2   58.53    2.90
   4   3  -2   54.39    2.89
  -4   3   2   55.92    2.91
   4   3  -2   53.51    2.90
   4   3  -2   62.79    2.91
   4   3  -2   54.10    2.91
  -4   3   2   56.31    2.90
   4  -3  -2   54.02    2.90
  -4  -3   2   53.83    2.90
   4  -3  -2   53.88    2.90
  -4  -3   2   56.33    2.91
  -4  -3   2   53.45    2.89
   4  -3  -2   51.32    2.92
  -4  -3   2   56.24    2.90
  -4  -3   2   56.06    2.91
   4  -3  -2   52.75    2.89
   4  -3  -2   56.30    2.91
  -4   3   1  268.00   13.68
   4   3  -1  273.33   13.69
  -4   3   1  280.87   13.68
   4   3  -1  259.36   13.69
   4   3  -1  227.29   13.69
   4   3  -1  268.53   13.68
  -4   3   1  253.53   13.69
  -4   3   1  262.33   13.68
   4   3  -1  267.14   13.69
  -4   3   1  266.33   13.69
  -4  -3   1  247.15   13.69
   4  -3  -1  255.29   13.69
   4  -3  -1  272.02   13.69
  -4  -3   1  280.08   13.68
  -4  -3   1  267.91   13.69
   4  -3  -1  264.64   13.68
   4  -3  -1  258.35   13.68
   4  -3  -1  270.81   13.68
  -4  -3   1  256.52   13.69
  -4   3   0    0.26    0.05
   4   3   0    0.26    0.05
  -4   3   0    0.32    0.05
  -4   3   0    0.32    0.05
  -4   3   0    0.32    0.07
  -4   3   0    0.35    0.06
   4   3   0    0.23    0.05
   4   3   0    0.27    0.04
   4   3   0    0.40    0.06
  -4   3   0    0.37    0.05
   4   3   0    0.35    0.06
  -4  -3   0    0.30    0.06
   4  -3   0    0.35    0.06
   4  -3   0    0.35    0.06
  -4  -3   0    0.26    0.04
   4  -3   0    0.32    0.05
   4  -3   0    0.34    0.05
  -4  -3   0    0.20    0.04
  -4  -3   0    0.29    0.05
   4  -3   0    0.38    0.05
  -4  -3   0    0.33    0.06
   4   3   1    0.17    0.04
  -4   3  -1    0.04    0.06
   4   3   1    0.15    0.05
  -4   3  -1    0.14    0.05
  -4   3  -1    0.20    0.04
   4   3   1    0.09    0.05
   4   3   1    0.13    0.04
  -4   3  -1    0.20    0.04
  -4   3  -1    0.11    0.05
  -4   3  -1    0.10    0.04
   4  -3   1    0.14    0.04
   4  -3   1    0.09    0.05
  -4  -3  -1    0.10    0.04
  -4  -3  -1    0.16    0.04
   4  -3   1    0.14    0.03
  -4  -3  -1    0.08    0.05
   4  -3   1    0.09    0.05
   4  -3   1    0.12    0.05
  -4  -3  -1    0.20    0.06
   4  -3   1    0.18    0.04
   4   3   2   24.98    1.30
  -4   3  -2   23.07    1.31
  -4   3  -2   24.74    1.31
  -4   3  -2   24.33    1.33
   4   3   2   24.69    1.31
  -4   3  -2   26.32    1.30
   4   3   2   21.12    1.30
   4  -3   2   26.72    1.31
   4  -3   2   25.78    1.28
  -4  -3  -2   23.26    1.30
   4  -3   2   24.76    1.28
  -4  -3  -2   24.53    1.31
   4  -3   2   24.65    1.30
   4   3   3   -0.04    0.05
  -4   3  -3    0.04    0.05
   4   3   3    0.10    0.05
  -4   3  -3    0.05    0.04
   4   3   3   -0.04    0.05
  -4  -3  -3    0.04    0.04
   4  -3   3   -0.01    0.05
  -4  -3  -3    0.02    0.05
   4  -3   3    0.03    0.05
   4  -3   3    0.02    0.05
   4  -3   3   -0.04    0.05
  -4  -3  -3    0.00    0.04
   4   3   4    0.10    0.06
   4   3   4   -0.01    0.04
   4   3   4    0.00    0.06
   4   3   4    0.05    0.05
  -4   3  -4    0.00    0.05
  -4   3  -4   -0.05    0.06
  -4  -3  -4    0.01    0.04
   4  -3   4    0.01    0.06
   4  -3   4    0.09    0.07
  -4  -3  -4   -0.02    0.05
   4  -3   4   -0.10    0.06
  -4  -3  -4    0.00    0.05
   4   3   5   -0.04    0.07
  -4   3  -5    0.05    0.06
   4   3   5    0.12    0.07
   4   3   5    0.10    0.06
  -4   3  -5    0.16    0.07
   4   3   5    0.01    0.04
   4  -3   5   -0.02    0.07
  -4  -3  -5    0.00    0.06
  -4  -3  -5    0.01    0.04
   4  -3   5    0.04    0.08
   4  -3   5    0.00    0.06
  -4  -3  -5    0.21    0.08
   4   3   6    1.54    0.16
   4   3   6    1.48    0.16
   4   3   6    1.53    0.13
  -4   3  -6    1.79    0.18
   4   3   6    1.52    0.11
  -4   3  -6    1.68    0.15
   4  -3   6    1.49    0.19
   4  -3   6    1.56    0.15
  -4  -3  -6    1.58    0.17
  -4  -3  -6    1.53    0.16
   4  -3   6    1.69    0.18
   4   3   7    3.72    0.27
  -4   3  -7    3.53    0.28
   4   3   7    3.90    0.29
  -4   3  -7    3.73    0.27
  -4  -3  -7    3.49    0.27
   4  -3   7    4.24    0.31
  -4  -3  -7    3.89    0.27
   4  -3   7    3.58    0.29
   4  -3   7    3.88    0.25
   4   3   8    0.40    0.12
  -4   3  -8   -0.14    0.10
  -4   3  -8    0.12    0.09
   4   3   8    0.29    0.12
   4  -3   8    0.08    0.13
   4  -3   8    0.11    0.13
   4  -3   8    0.14    0.09
  -4  -3  -8    0.16    0.10
  -4  -3  -8    0.19    0.11
   4   3   9   12.21    0.71
   4   3   9   12.79    0.74
  -4   3  -9   12.30    0.71
  -4   3  -9   11.50    0.72
   4  -3   9   11.85    0.74
  -4  -3  -9   12.59    0.72
  -4  -3  -9   11.56    0.72
   4  -3   9   12.06    0.74
   4   3  10    9.73    0.63
  -4   3 -10    9.32    0.63
  -4   3 -10    9.11    0.61
  -4  -3 -10    9.51    0.62
   4  -3  10   10.82    0.65
   4  -3  10    9.66    0.64
  -4  -3 -10    9.98    0.60
   4   3  11    0.14    0.19
  -4   3 -11    0.03    0.18
  -4   3 -11   -0.05    0.18
  -4  -3 -11    0.13    0.19
   4  -3  11    0.32    0.22
  -4  -3 -11    0.02    0.17
   4  -3  11    0.15    0.20
   4   4 -12    0.35    0.20
   4   4 -12    0.56    0.19
  -4   4  12    0.61    0.21
  -4  -4  12    0.72    0.22
  -4  -4  12    0.33    0.21
   4  -4 -12    0.65    0.21
   4  -4 -12    0.74    0.21
   4   4 -11    1.16    0.22
   4   4 -11    1.61    0.20
  -4   4  11    1.70    0.24
  -4  -4  11    1.62    0.25
  -4  -4  11    1.64    0.24
   4  -4 -11    1.51    0.21
   4  -4 -11    1.93    0.23
   4   4 -10    2.66    0.30
  -4   4  10    3.47    0.32
   4   4 -10    3.31    0.28
   4   4 -10    3.42    0.28
  -4  -4  10    3.32    0.32
   4  -4 -10    3.73    0.31
   4  -4 -10    3.39    0.32
  -4  -4  10    3.50    0.27
  -4  -4  10    3.15    0.32
  -4   4   9   -0.04    0.11
   4   4  -9    0.27    0.10
   4   4  -9    0.10    0.11
   4   4  -9    0.05    0.10
   4   4  -9    0.20    0.10
  -4  -4   9    0.12    0.13
   4  -4  -9    0.07    0.13
  -4  -4   9    0.13    0.13
  -4  -4   9    0.16    0.10
   4  -4  -9    0.13    0.09
   4  -4  -9    0.01    0.13
   4   4  -8   39.72    2.01
  -4   4   8   37.38    2.00
   4   4  -8   37.23    1.98
   4   4  -8   36.20    1.98
  -4  -4   8   36.84    2.01
  -4  -4   8   40.69    2.01
   4  -4  -8   37.08    2.01
   4  -4  -8   34.22    1.97
   4  -4  -8   38.83    2.01
  -4  -4   8   34.56    1.98
   4   4  -7    8.01    0.48
   4   4  -7    7.60    0.45
   4   4  -7    7.66    0.45
   4   4  -7    7.83    0.47
  -4   4   7    7.53    0.46
  -4  -4   7    8.55    0.48
   4  -4  -7    7.84    0.45
   4  -4  -7    8.06    0.47
   4  -4  -7    7.06    0.47
  -4  -4   7    6.95    0.45
  -4  -4   7    7.48    0.45
  -4   4   6    2.98    0.22
   4   4  -6    2.55    0.22
   4   4  -6    3.12    0.23
   4   4  -6    3.79    0.25
   4   4  -6    3.07    0.20
   4  -4  -6    2.91    0.22
  -4  -4   6    3.00    0.24
  -4  -4   6    3.08    0.21
  -4  -4   6    2.79    0.21
   4  -4  -6    2.98    0.22
   4  -4  -6    3.02    0.24
   4   4  -5    0.70    0.09
   4   4  -5    0.84    0.11
   4   4  -5    0.95    0.12
  -4   4   5    0.87    0.10
  -4   4   5    0.72    0.09
   4   4  -5    1.03    0.10
   4  -4  -5    0.65    0.09
   4  -4  -5    0.75    0.10
  -4  -4   5    0.83    0.10
   4  -4  -5    0.70    0.10
  -4  -4   5    0.75    0.09
  -4  -4   5    0.67    0.11
   4   4  -4    3.66    0.24
  -4   4   4    3.72    0.21
   4   4  -4    3.73    0.21
   4   4  -4    3.27    0.24
   4   4  -4    3.43    0.22
  -4   4   4    3.56    0.24
  -4   4   4    4.06    0.24
  -4   4   4    3.73    0.20
   4  -4  -4    3.68    0.23
  -4  -4   4    3.55    0.22
  -4  -4   4    3.34    0.25
   4  -4  -4    4.02    0.25
   4  -4  -4    3.72    0.25
  -4  -4   4    3.50    0.23
  -4  -4   4    3.29    0.24
   4   4  -3    0.82    0.10
   4   4  -3    0.71    0.09
  -4   4   3    0.84    0.10
  -4   4   3    0.75    0.07
   4   4  -3    0.72    0.08
  -4   4   3    0.67    0.08
  -4   4   3    0.80    0.08
   4   4  -3    0.79    0.07
  -4  -4   3    0.72    0.10
   4  -4  -3    0.85    0.10
  -4  -4   3    0.80    0.09
   4  -4  -3    0.81    0.10
   4  -4  -3    0.80    0.08
  -4  -4   3    0.62    0.09
   4  -4  -3    1.00    0.11
   4  -4  -3    0.80    0.09
  -4  -4   3    0.78    0.07
  -4   4   2   22.74    1.19
   4   4  -2   21.38    1.20
   4   4  -2   21.96    1.18
   4   4  -2   22.59    1.21
  -4   4   2   21.45    1.19
  -4   4   2   23.61    1.20
   4  -4  -2   22.88    1.20
  -4  -4   2   22.63    1.20
  -4  -4   2   21.56    1.18
   4  -4  -2   20.27    1.20
   4  -4  -2   22.69    1.21
  -4  -4   2   23.40    1.21
   4  -4  -2   24.35    1.19
   4   4  -1   40.12    2.16
  -4   4   1   41.60    2.16
   4   4  -1   40.13    2.17
   4   4  -1   42.26    2.14
  -4   4   1   41.26    2.15
  -4   4   1   39.45    2.16
  -4   4   1   40.94    2.16
   4  -4  -1   40.38    2.15
  -4  -4   1   43.19    2.17
  -4  -4   1   38.22    2.14
   4  -4  -1   40.39    2.16
   4  -4  -1   42.09    2.17
   4  -4  -1   42.29    2.16
  -4  -4   1   43.52    2.16
   4  -4  -1   38.99    2.16
  -4   4   0  216.36   11.38
  -4   4   0  216.37   11.39
   4   4   0  228.18   11.38
  -4   4   0  225.32   11.39
   4   4   0  229.10   11.40
  -4   4   0  224.69   11.39
   4   4   0  224.56   11.40
   4  -4   0  221.80   11.38
   4  -4   0  200.64   11.39
   4  -4   0  203.90   11.39
   4  -4   0  222.10   11.40
   4  -4   0  229.96   11.39
  -4  -4   0  194.82   11.37
  -4  -4   0  225.11   11.40
   4   4   1   87.54    4.59
   4   4   1   91.32    4.60
  -4   4  -1   87.37    4.59
  -4   4  -1   95.47    4.58
  -4   4  -1   89.53    4.58
   4   4   1   87.93    4.58
   4  -4   1   88.14    4.57
  -4  -4  -1   81.32    4.58
   4  -4   1   91.61    4.58
  -4  -4  -1   83.72    4.59
  -4  -4  -1   92.05    4.59
   4  -4   1   87.77    4.60
   4  -4   1   76.74    4.59
   4   4   2   17.51    0.94
  -4   4  -2   19.21    0.93
   4   4   2   16.77    0.93
   4   4   2   15.37    0.94
  -4   4  -2   18.21    0.95
  -4   4  -2   18.15    0.92
   4  -4   2   17.74    0.92
  -4  -4  -2   15.79    0.94
   4  -4   2   18.51    0.96
   4  -4   2   16.38    0.92
  -4  -4  -2   17.19    0.95
   4  -4   2   17.95    0.93
  -4  -4  -2   17.58    0.93
   4   4   3    3.66    0.23
  -4   4  -3    3.72    0.24
   4   4   3    3.30    0.24
   4   4   3    3.61    0.23
  -4   4  -3    3.11    0.23
  -4  -4  -3    3.52    0.22
  -4  -4  -3    3.24    0.23
  -4  -4  -3    3.76    0.22
   4  -4   3    2.86    0.25
   4  -4   3    3.64    0.22
   4   4   4   -0.01    0.07
   4   4   4    0.07    0.07
   4   4   4   -0.01    0.06
  -4   4  -4    0.05    0.05
  -4   4  -4   -0.01    0.07
   4  -4   4   -0.08    0.08
   4  -4   4    0.02    0.08
  -4  -4  -4   -0.05    0.07
  -4  -4  -4   -0.11    0.06
  -4  -4  -4    0.09    0.05
   4  -4   4   -0.06    0.07
  -4   4  -5    1.09    0.14
  -4   4  -5    1.34    0.13
   4   4   5    1.13    0.12
   4   4   5    1.58    0.17
   4   4   5    1.26    0.15
  -4  -4  -5    1.18    0.14
   4  -4   5    1.12    0.13
   4  -4   5    0.91    0.14
  -4  -4  -5    1.27    0.15
   4  -4   5    1.34    0.16
  -4   4  -6    0.73    0.12
  -4   4  -6    0.61    0.10
   4   4   6    0.51    0.10
   4   4   6    0.55    0.13
   4   4   6    0.53    0.08
   4  -4   6    0.38    0.12
  -4  -4  -6    0.47    0.11
  -4  -4  -6    0.58    0.07
  -4  -4  -6    0.55    0.10
   4  -4   6    0.45    0.12
   4  -4   6    0.52    0.10
  -4   4  -7    2.09    0.20
   4   4   7    2.30    0.26
   4   4   7    1.97    0.21
  -4   4  -7    1.90    0.23
   4  -4   7    1.69    0.22
   4  -4   7    2.08    0.19
  -4  -4  -7    1.97    0.21
  -4  -4  -7    2.06    0.22
   4  -4   7    2.12    0.27
  -4   4  -8   19.47    1.11
  -4   4  -8   20.06    1.14
   4   4   8   19.09    1.14
   4   4   8   19.54    1.12
   4  -4   8   21.30    1.10
   4  -4   8   20.88    1.15
  -4  -4  -8   21.63    1.13
   4  -4   8   19.33    1.15
  -4  -4  -8   20.24    1.13
  -4   4  -9    6.94    0.46
   4   4   9    7.37    0.48
   4   4   9    7.35    0.49
  -4   4  -9    6.50    0.49
  -4  -4  -9    7.49    0.48
   4  -4   9    6.10    0.50
  -4  -4  -9    8.02    0.47
   4  -4   9    6.54    0.50
   4   4  10    0.06    0.20
  -4   4 -10    0.04    0.15
   4   4  10    0.38    0.18
  -4   4 -10   -0.23    0.17
   4  -4  10   -0.12    0.17
   4  -4  10    0.14    0.18
  -4  -4 -10    0.13    0.18
  -4  -4 -10    0.03    0.16
   4   5 -11    0.73    0.21
  -4   5  11    0.61    0.21
   4   5 -11    0.58    0.20
   4  -5 -11    0.92    0.19
  -4  -5  11    0.84    0.23
   4  -5 -11    0.61    0.18
   4   5 -10    0.52    0.17
   4   5 -10    0.43    0.15
   4   5 -10    0.73    0.15
   4   5 -10    0.39    0.18
  -4   5  10    0.38    0.16
   4  -5 -10    0.48    0.17
   4  -5 -10    0.57    0.17
  -4  -5  10    0.59    0.20
  -4  -5  10    0.68    0.15
  -4   5   9   38.29    2.13
   4   5  -9   39.24    2.10
   4   5  -9   39.29    2.14
   4   5  -9   44.65    2.16
   4  -5  -9   39.63    2.14
  -4  -5   9   39.26    2.11
  -4  -5   9   36.98    2.14
   4  -5  -9   38.70    2.13
   4   5  -8    2.19    0.20
   4   5  -8    1.91    0.19
  -4   5   8    2.21    0.23
   4   5  -8    2.04    0.23
   4   5  -8    2.12    0.23
  -4  -5   8    2.02    0.20
   4  -5  -8    2.03    0.21
   4  -5  -8    1.78    0.22
  -4  -5   8    2.16    0.26
  -4  -5   8    2.34    0.23
   4  -5  -8    2.16    0.24
   4   5  -7    2.12    0.16
   4   5  -7    1.73    0.17
   4   5  -7    2.02    0.21
   4   5  -7    1.46    0.19
  -4   5   7    2.04    0.20
   4  -5  -7    1.59    0.19
   4  -5  -7    1.87    0.21
   4  -5  -7    1.41    0.16
  -4  -5   7    1.57    0.20
  -4  -5   7    1.43    0.17
  -4  -5   7    1.97    0.19
   4   5  -6    1.98    0.20
   4   5  -6    1.74    0.17
   4   5  -6    1.72    0.18
  -4   5   6    1.59    0.18
  -4  -5   6    1.68    0.20
   4  -5  -6    1.64    0.19
   4  -5  -6    1.38    0.16
  -4  -5   6    1.89    0.18
  -4  -5   6    1.57    0.16
   4  -5  -6    1.98    0.19
  -4   5   5    2.34    0.19
   4   5  -5    1.87    0.16
  -4   5   5    2.19    0.14
   4   5  -5    2.39    0.20
   4   5  -5    2.34    0.15
  -4   5   5    2.15    0.14
   4   5  -5    2.22    0.20
   4  -5  -5    2.57    0.19
   4  -5  -5    2.26    0.18
   4  -5  -5    2.21    0.20
  -4  -5   5    2.05    0.19
  -4  -5   5    1.97    0.17
  -4  -5   5    2.33    0.21
  -4   5   4    5.15    0.33
   4   5  -4    5.24    0.29
  -4   5   4    5.35    0.32
   4   5  -4    5.48    0.34
   4   5  -4    4.45    0.34
   4   5  -4    5.38    0.29
  -4   5   4    4.87    0.30
  -4   5   4    5.00    0.29
   4  -5  -4    5.05    0.33
  -4  -5   4    4.97    0.32
   4  -5  -4    5.90    0.34
  -4  -5   4    4.88    0.33
  -4  -5   4    5.62    0.35
   4  -5  -4    5.36    0.32
  -4   5   3    0.07    0.06
   4   5  -3    0.02    0.07
   4   5  -3   -0.05    0.03
  -4   5   3   -0.08    0.06
   4   5  -3    0.05    0.07
  -4   5   3    0.05    0.05
   4   5  -3    0.04    0.03
  -4   5   3    0.03    0.07
  -4  -5   3   -0.06    0.06
   4  -5  -3   -0.04    0.05
   4  -5  -3   -0.04    0.07
  -4  -5   3    0.02    0.03
  -4  -5   3    0.02    0.06
   4  -5  -3    0.00    0.07
   4  -5  -3   -0.04    0.06
  -4  -5   3   -0.05    0.07
   4  -5  -3    0.13    0.05
  -4   5   2    5.93    0.38
   4   5  -2    6.73    0.39
  -4   5   2    6.08    0.39
   4   5  -2    5.90    0.39
   4   5  -2    6.46    0.35
  -4   5   2    6.82    0.37
  -4  -5   2    6.34    0.39
  -4  -5   2    7.14    0.38
  -4  -5   2    7.02    0.35
   4  -5  -2    6.46    0.38
   4  -5  -2    7.78    0.41
   4  -5  -2    5.84    0.37
   4  -5  -2    5.86    0.43
  -4   5   1    6.72    0.43
  -4   5   1    7.48    0.41
   4   5  -1    7.14    0.44
  -4   5   1    7.02    0.43
   4   5  -1    6.94    0.43
   4   5  -1    7.54    0.39
   4  -5  -1    6.71    0.41
  -4  -5   1    7.26    0.43
   4  -5  -1    7.40    0.43
   4  -5  -1    7.80    0.43
  -4  -5   1    8.31    0.44
  -4  -5   1    7.58    0.40
   4   5   0    0.61    0.08
   4   5   0    0.68    0.10
  -4   5   0    0.69    0.09
  -4   5   0    0.62    0.10
   4   5   0    0.60    0.09
  -4   5   0    0.77    0.09
  -4  -5   0    0.67    0.09
   4  -5   0    1.04    0.12
   4  -5   0    0.63    0.07
  -4  -5   0    0.54    0.09
   4  -5   0    0.72    0.10
   4  -5   0    0.65    0.08
  -4  -5   0    0.51    0.06
   4   5   1   14.69    0.82
  -4   5  -1   14.94    0.82
   4   5   1   15.04    0.80
   4   5   1   14.25    0.82
  -4   5  -1   15.15    0.80
  -4   5  -1   15.52    0.81
   4  -5   1   14.67    0.80
  -4  -5  -1   14.86    0.82
  -4  -5  -1   14.86    0.80
   4  -5   1   14.82    0.83
   4  -5   1   14.69    0.79
   4  -5   1   14.65    0.83
  -4   5  -2   24.19    1.25
  -4   5  -2   21.78    1.22
   4   5   2   23.35    1.25
  -4   5  -2   23.22    1.22
   4   5   2   22.72    1.24
   4   5   2   23.29    1.23
   4  -5   2   23.05    1.22
  -4  -5  -2   22.62    1.25
  -4  -5  -2   21.98    1.23
   4  -5   2   22.29    1.22
  -4  -5  -2   25.82    1.25
   4  -5   2   24.02    1.26
   4  -5   2   21.68    1.26
   4   5   3    7.93    0.46
   4   5   3    7.66    0.45
  -4   5  -3    7.59    0.46
  -4   5  -3    7.66    0.41
  -4   5  -3    7.67    0.44
   4  -5   3    7.90    0.43
   4  -5   3    7.49    0.47
  -4  -5  -3    7.55    0.44
   4  -5   3    7.76    0.46
   4  -5   3    7.52    0.41
  -4  -5  -3    7.32    0.45
   4  -5   3    7.56    0.41
  -4   5  -4    0.08    0.06
   4   5   4    0.10    0.08
   4   5   4    0.09    0.09
  -4   5  -4   -0.03    0.08
   4  -5   4   -0.02    0.08
   4  -5   4   -0.04    0.09
  -4  -5  -4    0.07    0.07
   4  -5   4    0.00    0.08
  -4  -5  -4    0.00    0.07
  -4  -5  -4    0.00    0.07
   4   5   5    0.46    0.11
   4   5   5    0.55    0.10
  -4   5  -5    0.34    0.10
  -4   5  -5    0.38    0.08
  -4  -5  -5    0.22    0.10
   4  -5   5    0.25    0.10
  -4  -5  -5    0.40    0.09
   4  -5   5    0.27    0.11
  -4  -5  -5    0.26    0.10
  -4   5  -6    7.68    0.50
   4   5   6    7.12    0.52
   4   5   6    7.63    0.48
  -4   5  -6    8.30    0.47
   4   5   6    8.41    0.45
   4  -5   6    9.03    0.52
   4  -5   6    7.57    0.48
  -4  -5  -6    8.52    0.59
  -4  -5  -6    7.61    0.45
  -4  -5  -6    7.58    0.48
  -4   5  -7   21.49    1.18
  -4   5  -7   21.13    1.14
   4   5   7   22.62    1.18
   4   5   7   21.46    1.15
   4  -5   7   19.93    1.15
  -4  -5  -7   20.52    1.16
   4  -5   7   17.89    1.17
   4  -5   7   21.76    1.19
  -4  -5  -7   21.77    1.17
  -4   5  -8    0.41    0.14
   4   5   8   -0.07    0.13
  -4   5  -8    0.04    0.12
   4   5   8    0.24    0.15
  -4  -5  -8   -0.09    0.13
  -4  -5  -8   -0.18    0.13
   4  -5   8   -0.10    0.13
   4  -5   8    0.27    0.17
   4  -5   8    0.02    0.16
   4   5   9    1.26    0.21
   4   5   9    1.85    0.21
  -4   5  -9    1.44    0.20
  -4   5  -9    1.71    0.22
  -4  -5  -9    0.93    0.19
   4  -5   9    1.24    0.24
  -4  -5  -9    1.94    0.22
   4  -5   9    1.26    0.23
  -4   5 -10    5.87    0.46
  -4   5 -10    5.78    0.48
   4   5  10    6.08    0.47
  -4  -5 -10    5.55    0.46
  -4  -5 -10    6.75    0.49
   4  -5  10    6.13    0.51
   4  -5  10    6.17    0.51
   4   6 -11    1.00    0.24
   4   6 -11    0.99    0.26
  -4   6  11    0.88    0.25
   4  -6 -11    1.05    0.25
   4  -6 -11    1.69    0.24
   4   6 -10    2.16    0.27
   4   6 -10    2.38    0.29
  -4   6  10    2.42    0.28
   4  -6 -10    2.85    0.30
  -4  -6  10    1.85    0.27
   4  -6 -10    1.77    0.25
  -4  -6  10    1.71    0.23
  -4   6   9    4.27    0.36
   4   6  -9    4.54    0.38
   4   6  -9    4.13    0.36
   4  -6  -9    4.58    0.36
  -4  -6   9    4.33    0.40
   4  -6  -9    4.10    0.37
  -4  -6   9    4.43    0.36
   4   6  -8    5.23    0.42
   4   6  -8    5.38    0.41
  -4   6   8    5.70    0.40
   4  -6  -8    6.11    0.42
  -4  -6   8    5.06    0.39
   4  -6  -8    5.62    0.38
   4  -6  -8    5.26    0.42
  -4  -6   8    6.14    0.43
  -4   6   7   69.11    4.12
   4   6  -7   79.81    4.07
   4   6  -7   78.20    4.08
   4  -6  -7   81.84    4.05
  -4  -6   7   77.97    4.04
   4  -6  -7   77.64    4.05
  -4  -6   7   77.54    4.08
   4  -6  -7   75.44    4.07
  -4  -6   7   73.43    4.09
   4   6  -6    9.17    0.67
   4   6  -6   10.97    0.57
  -4   6   6    9.98    0.61
   4   6  -6   10.79    0.62
  -4  -6   6    8.81    0.66
   4  -6  -6   10.81    0.61
   4  -6  -6   10.76    0.60
  -4  -6   6    9.72    0.59
  -4  -6   6   10.44    0.61
  -4   6   5    0.27    0.06
   4   6  -5    0.11    0.10
   4   6  -5    0.31    0.11
  -4   6   5    0.26    0.10
   4   6  -5    0.21    0.05
  -4  -6   5    0.38    0.09
   4  -6  -5    0.29    0.08
  -4  -6   5    0.21    0.09
  -4  -6   5    0.39    0.13
   4  -6  -5    0.23    0.10
   4  -6  -5    0.15    0.11
   4   6  -4    0.30    0.10
  -4   6   4    0.59    0.08
  -4   6   4    0.51    0.10
   4   6  -4    0.43    0.11
  -4   6   4    0.58    0.11
  -4  -6   4    0.46    0.11
  -4  -6   4    0.49    0.10
  -4  -6   4    0.62    0.12
   4  -6  -4    0.57    0.11
   4  -6  -4    0.49    0.11
   4  -6  -4    0.58    0.09
   4   6  -3    4.23    0.30
  -4   6   3    4.35    0.29
  -4   6   3    4.38    0.27
   4   6  -3    3.89    0.29
  -4   6   3    3.28    0.28
  -4   6   3    4.13    0.26
  -4  -6   3    3.82    0.28
  -4  -6   3    4.49    0.28
  -4  -6   3    4.50    0.31
   4  -6  -3    4.03    0.28
   4  -6  -3    4.09    0.26
   4  -6  -3    4.52    0.30
   4  -6  -3    3.98    0.26
   4   6  -2    0.07    0.09
  -4   6   2    0.20    0.08
   4   6  -2    0.01    0.08
  -4   6   2    0.12    0.08
  -4   6   2    0.13    0.07
   4  -6  -2    0.14    0.07
   4  -6  -2    0.06    0.08
   4  -6  -2    0.00    0.09
   4  -6  -2    0.10    0.07
  -4  -6   2    0.06    0.09
  -4  -6   2    0.19    0.08
  -4   6   1    1.89    0.18
   4   6  -1    1.85    0.18
   4   6  -1    1.90    0.18
  -4   6   1    1.76    0.14
   4  -6  -1    1.75    0.15
   4  -6  -1    1.76    0.16
   4  -6  -1    1.78    0.18
  -4  -6   1    1.73    0.17
   4  -6  -1    1.63    0.17
   4  -6  -1    1.86    0.14
  -4  -6   1    1.83    0.17
  -4   6   0   16.87    0.94
  -4   6   0   17.44    0.97
   4   6   0   17.55    0.93
   4   6   0   17.94    0.98
   4   6   0   15.47    0.97
   4  -6   0   17.87    0.94
  -4  -6   0   16.88    0.97
  -4  -6   0   18.58    0.93
   4  -6   0   18.17    0.98
  -4  -6   0   18.52    0.98
   4  -6   0   20.30    0.99
   4  -6   0   16.68    0.95
   4   6   1   18.46    0.98
   4   6   1   18.92    0.98
   4   6   1   18.20    0.94
  -4   6  -1   18.06    0.98
  -4   6  -1   17.44    0.96
  -4   6  -1   18.37    0.94
   4  -6   1   17.29    0.95
   4  -6   1   17.98    0.94
  -4  -6  -1   15.11    0.97
  -4  -6  -1   17.74    0.94
   4  -6   1   18.18    0.98
   4  -6   1   15.96    0.97
  -4  -6  -1   17.42    0.97
   4   6   2    0.08    0.08
  -4   6  -2   -0.03    0.09
  -4   6  -2    0.11    0.06
  -4   6  -2    0.07    0.08
   4   6   2   -0.05    0.07
   4   6   2   -0.06    0.08
   4  -6   2    0.03    0.06
  -4  -6  -2   -0.05    0.06
   4  -6   2   -0.02    0.09
   4  -6   2    0.04    0.10
  -4  -6  -2    0.00    0.08
  -4  -6  -2    0.02    0.09
   4  -6   2   -0.04    0.05
  -4   6  -3    0.32    0.10
   4   6   3    0.21    0.09
   4   6   3    0.26    0.11
  -4   6  -3    0.34    0.07
  -4  -6  -3    0.26    0.10
  -4  -6  -3    0.22    0.07
   4  -6   3    0.41    0.11
   4  -6   3    0.14    0.11
   4  -6   3    0.45    0.06
  -4  -6  -3    0.28    0.09
   4   6   4    7.90    0.49
   4   6   4    7.66    0.47
  -4   6  -4    7.96    0.48
  -4   6  -4    7.29    0.44
  -4  -6  -4    7.92    0.49
   4  -6   4    8.27    0.49
   4  -6   4    7.98    0.50
  -4  -6  -4    7.46    0.45
  -4  -6  -4    7.13    0.46
   4   6   5    4.52    0.34
  -4   6  -5    5.10    0.32
   4   6   5    4.88    0.36
  -4   6  -5    5.07    0.42
  -4  -6  -5    5.15    0.33
   4  -6   5    5.84    0.38
   4  -6   5    4.93    0.35
  -4  -6  -5    5.41    0.36
  -4  -6  -5    4.79    0.33
  -4   6  -6    0.47    0.10
   4   6   6    0.41    0.14
   4   6   6    0.60    0.14
  -4   6  -6    0.44    0.14
  -4  -6  -6    0.48    0.11
   4  -6   6    0.40    0.16
  -4  -6  -6    0.31    0.13
   4  -6   6    0.30    0.14
  -4  -6  -6    0.52    0.13
   4   6   7    2.38    0.27
  -4   6  -7    2.64    0.27
   4   6   7    3.07    0.31
  -4  -6  -7    2.87    0.29
  -4  -6  -7    2.73    0.26
   4  -6   7    2.54    0.32
  -4   6  -8    2.51    0.31
   4   6   8    2.27    0.27
   4   6   8    2.52    0.28
   4  -6   8    2.36    0.29
  -4  -6  -8    2.64    0.31
   4  -6   8    2.66    0.30
  -4  -6  -8    2.41    0.28
   4   6   9    0.56    0.21
  -4   6  -9    0.43    0.19
  -4  -6  -9    0.62    0.21
   4  -6   9    0.56    0.24
  -4  -6  -9    0.52    0.19
   4   7  -9    0.27    0.18
  -4   7   9    0.17    0.18
   4   7  -9    0.07    0.17
   4  -7  -9    0.23    0.18
  -4  -7   9   -0.05    0.16
   4  -7  -9    0.23    0.17
  -4  -7   9    0.00    0.21
   4   7  -8    2.64    0.32
   4   7  -8    3.07    0.34
  -4   7   8    2.78    0.31
   4  -7  -8    2.70    0.30
  -4  -7   8    3.38    0.35
   4  -7  -8    2.99    0.30
  -4  -7   8    3.07    0.31
   4  -7  -8    2.82    0.29
  -4   7   7    0.14    0.14
   4   7  -7    0.39    0.16
   4   7  -7    0.25    0.15
   4  -7  -7    0.39    0.13
  -4  -7   7    0.25    0.14
   4  -7  -7    0.39    0.14
  -4  -7   7    0.23    0.14
   4  -7  -7    0.41    0.15
  -4   7   6    0.95    0.16
   4   7  -6    1.05    0.18
   4   7  -6    1.03    0.19
  -4  -7   6    1.15    0.18
  -4  -7   6    1.01    0.14
   4  -7  -6    0.72    0.14
   4  -7  -6    0.90    0.17
   4  -7  -6    0.64    0.16
  -4  -7   6    0.85    0.19
   4   7  -5    3.84    0.31
   4   7  -5    3.36    0.31
  -4  -7   5    3.32    0.29
  -4  -7   5    3.40    0.27
   4  -7  -5    3.71    0.30
   4  -7  -5    3.24    0.30
  -4  -7   5    3.83    0.30
   4  -7  -5    3.80    0.26
  -4   7   4    0.02    0.11
  -4   7   4    0.20    0.08
   4   7  -4   -0.06    0.10
   4   7  -4    0.10    0.12
   4  -7  -4    0.31    0.11
  -4  -7   4    0.10    0.11
   4  -7  -4    0.22    0.12
  -4  -7   4    0.04    0.10
   4  -7  -4    0.13    0.08
  -4  -7   4    0.05    0.13
  -4   7   3    3.01    0.22
  -4   7   3    2.65    0.25
   4   7  -3    2.46    0.25
   4   7  -3    2.67    0.32
   4  -7  -3    3.06    0.26
   4  -7  -3    2.75    0.21
  -4  -7   3    2.95    0.23
  -4  -7   3    2.16    0.34
   4  -7  -3    3.42    0.26
   4   7  -2    0.30    0.12
  -4   7   2    0.36    0.12
  -4   7   2    0.30    0.10
   4   7  -2    0.45    0.11
   4  -7  -2    0.38    0.10
   4  -7  -2    0.35    0.11
  -4  -7   2    0.25    0.11
  -4  -7   2    0.46    0.10
   4  -7  -2    0.47    0.11
   4  -7  -2    0.28    0.12
   4   7  -1    3.12    0.27
  -4   7   1    3.23    0.26
  -4   7   1    3.45    0.26
   4   7  -1    3.04    0.27
  -4  -7   1    3.36    0.27
   4  -7  -1    3.49    0.26
   4  -7  -1    3.16    0.28
   4  -7  -1    3.12    0.24
  -4  -7   1    2.90    0.25
   4  -7  -1    3.24    0.20
  -4   7   0    4.48    0.30
  -4   7   0    3.91    0.24
   4   7   0    4.11    0.30
   4   7   0    4.26    0.30
   4  -7   0    3.60    0.27
  -4  -7   0    3.84    0.30
   4  -7   0    3.97    0.24
   4  -7   0    3.87    0.30
   4  -7   0    3.82    0.30
  -4  -7   0    3.75    0.29
   4   7   1    5.88    0.42
   4   7   1    6.14    0.40
  -4   7  -1    6.84    0.41
   4  -7   1    6.07    0.42
   4  -7   1    6.71    0.37
  -4  -7  -1    6.52    0.41
  -4  -7  -1    5.65    0.36
   4  -7   1    5.83    0.54
  -4  -7  -1    6.35    0.40
  -4   7  -2   16.93    0.91
   4   7   2   16.62    0.90
   4   7   2   13.65    0.90
   4  -7   2   15.00    0.92
  -4  -7  -2   15.93    0.90
   4  -7   2   16.36    0.86
   4  -7   2   17.09    0.92
  -4   7  -3   15.93    1.06
   4   7   3   19.59    1.03
   4   7   3   17.66    1.03
   4  -7   3   20.11    1.05
  -4  -7  -3   18.64    1.03
  -4  -7  -3   18.58    0.99
  -4  -7  -3   18.08    1.03
   4   7   4    3.37    0.29
  -4   7  -4    3.42    0.31
   4   7   4    3.69    0.29
  -4  -7  -4    3.88    0.31
   4  -7   4    4.14    0.32
  -4  -7  -4    3.79    0.29
  -4  -7  -4    3.03    0.26
   4  -7   4    3.57    0.32
  -4   7  -5   -0.17    0.12
   4   7   5    0.18    0.12
   4   7   5    0.02    0.14
  -4  -7  -5   -0.02    0.13
  -4  -7  -5   -0.01    0.12
   4  -7   5    0.08    0.13
  -4  -7  -5    0.00    0.10
   4  -7   5   -0.05    0.16
   4   7   6   11.98    0.72
   4   7   6   12.17    0.73
  -4   7  -6   12.04    0.73
   4  -7   6   12.04    0.73
  -4  -7  -6   11.04    0.70
  -4  -7  -6   12.54    0.73
   4  -7   6   12.63    0.77
  -4   7  -7    0.17    0.17
   4   7   7    0.07    0.17
   4  -7   7    0.10    0.18
   4  -7   7   -0.17    0.16
  -4  -7  -7    0.17    0.17
  -4  -7  -7    0.05    0.15
   4   7   8    0.59    0.20
  -4   7  -8    0.42    0.21
  -4  -7  -8    0.95    0.21
   4  -7   8    0.64    0.20
  -4  -7  -8    0.28    0.17
   4  -7   8    0.21    0.23
  -4   8   8   -0.01    0.18
   4   8  -8   -0.05    0.21
   4   8  -8    0.52    0.22
  -4  -8   8   -0.10    0.21
  -4  -8   8    0.17    0.19
   4  -8  -8    0.11    0.18
  -4   8   7   16.94    1.01
   4   8  -7   17.45    1.04
   4   8  -7   17.27    1.02
  -4  -8   7   17.62    1.03
   4  -8  -7   17.99    1.01
  -4  -8   7   16.96    1.01
   4  -8  -7   17.31    1.02
   4   8  -6    7.65    0.58
   4   8  -6    8.08    0.57
  -4   8   6    8.67    0.56
  -4  -8   6   10.01    0.60
   4  -8  -6    7.94    0.56
  -4  -8   6    8.74    0.57
   4  -8  -6    8.50    0.56
   4   8  -5    8.60    0.59
   4   8  -5    8.66    0.59
  -4   8   5    9.68    0.59
   4  -8  -5   10.07    0.61
  -4  -8   5    9.15    0.59
   4  -8  -5    9.52    0.59
  -4  -8   5    9.45    0.56
  -4  -8   5    8.55    0.61
   4   8  -4    7.17    0.49
  -4   8   4    7.48    0.49
   4   8  -4    7.56    0.51
  -4  -8   4    7.94    0.50
   4  -8  -4    6.47    0.50
   4  -8  -4    7.50    0.48
  -4  -8   4    7.49    0.47
  -4   8   3    5.97    0.42
  -4   8   3    6.06    0.38
   4   8  -3    5.56    0.41
   4   8  -3    5.98    0.43
   4  -8  -3    6.13    0.41
  -4  -8   3    5.74    0.42
   4  -8  -3    5.62    0.42
  -4  -8   3    5.96    0.40
   4   8  -2   -0.03    0.11
  -4   8   2    0.16    0.11
  -4   8   2    0.02    0.12
   4   8  -2   -0.20    0.11
   4  -8  -2   -0.09    0.13
  -4  -8   2    0.13    0.11
  -4  -8   2   -0.12    0.13
   4  -8  -2    0.05    0.11
   4  -8  -2   -0.17    0.11
  -4   8   1   -0.10    0.11
   4   8  -1    0.05    0.13
  -4   8   1    0.23    0.12
   4   8  -1   -0.05    0.13
  -4  -8   1   -0.07    0.13
   4  -8  -1    0.24    0.13
   4  -8  -1   -0.03    0.11
   4  -8  -1   -0.01    0.12
  -4   8   0    0.58    0.15
  -4   8   0    0.86    0.16
   4   8   0    0.60    0.16
   4   8   0    0.87    0.16
   4  -8   0    0.79    0.13
   4  -8   0    0.53    0.16
  -4  -8   0    0.77    0.14
  -4  -8   0    0.69    0.16
   4  -8   0    0.86    0.16
   4   8   1   14.91    0.83
  -4   8  -1   14.46    0.84
   4   8   1   14.28    0.84
  -4  -8  -1   14.78    0.83
  -4  -8  -1   14.40    0.84
   4  -8   1   14.62    0.80
   4  -8   1   12.79    0.83
   4  -8   1   14.66    0.87
  -4   8  -2   21.36    1.15
   4   8   2   21.12    1.15
   4   8   2   20.88    1.14
   4  -8   2   19.19    1.15
   4  -8   2   18.21    1.15
  -4  -8  -2   21.36    1.15
   4   8   3    0.47    0.15
  -4   8  -3    0.65    0.16
   4   8   3    0.73    0.15
  -4  -8  -3    0.44    0.17
   4  -8   3    0.45    0.18
   4  -8   3    0.76    0.18
  -4  -8  -3    0.53    0.16
   4   8   4    1.36    0.19
   4   8   4    1.16    0.20
  -4   8  -4    0.81    0.18
  -4  -8  -4    1.64    0.20
   4  -8   4    0.98    0.19
  -4  -8  -4    1.43    0.19
   4  -8   4    1.02    0.23
  -4   8  -5    0.11    0.17
   4   8   5    0.14    0.16
   4   8   5   -0.24    0.15
   4  -8   5    0.17    0.17
  -4  -8  -5    0.24    0.16
   4  -8   5    0.14    0.16
  -4  -8  -5    0.08    0.17
  -4   8  -6    0.23    0.19
   4   8   6    0.73    0.29
   4   8   6   -0.06    0.18
   4  -8   6   -0.01    0.21
  -4  -8  -6    0.03    0.18
   4  -8   6    0.42    0.18
  -4   9   6   -0.08    0.17
   4   9  -6   -0.01    0.20
   4   9  -6    0.03    0.19
   4  -9  -6   -0.22    0.20
   4  -9  -6   -0.33    0.17
  -4  -9   6   -0.14    0.19
  -4  -9   6    0.08    0.21
  -4   9   5    0.30    0.19
   4   9  -5    0.12    0.19
   4   9  -5    0.23    0.19
   4  -9  -5    0.36    0.20
  -4  -9   5    0.50    0.19
   4  -9  -5    0.26    0.18
  -4   9   4    0.01    0.17
   4   9  -4    0.20    0.17
   4   9  -4    0.36    0.18
  -4  -9   4    0.33    0.17
   4  -9  -4    0.08    0.16
  -4  -9   4    0.05    0.17
   4  -9  -4    0.19    0.18
   4   9  -3    1.05    0.20
   4   9  -3    1.02    0.21
  -4   9   3    1.30    0.21
  -4  -9   3    1.16    0.19
   4  -9  -3    1.02    0.20
   4  -9  -3    1.03    0.21
  -4  -9   3    1.25    0.21
   4   9  -2    2.71    0.30
  -4   9   2    2.32    0.26
   4   9  -2    2.83    0.31
  -4   9   2    2.04    0.26
  -4  -9   2    2.72    0.28
  -4  -9   2    2.36    0.30
   4  -9  -2    2.30    0.28
   4  -9  -2    2.09    0.24
   4   9  -1    3.93    0.33
   4   9  -1    2.99    0.32
  -4   9   1    3.77    0.34
   4  -9  -1    3.30    0.29
  -4  -9   1    2.82    0.32
   4  -9  -1    2.62    0.34
  -4  -9   1    3.04    0.31
  -4   9   0    4.25    0.35
  -4   9   0    4.46    0.37
   4   9   0    4.17    0.36
   4   9   0    3.54    0.34
   4  -9   0    3.64    0.32
  -4  -9   0    4.06    0.36
   4  -9   0    3.69    0.37
  -4  -9   0    3.79    0.35
   4  -9   0    3.66    0.37
  -4   9  -1   -0.24    0.15
  -4   9  -1    0.25    0.17
   4   9   1    0.12    0.14
   4   9   1    0.13    0.17
   4  -9   1    0.02    0.17
   4  -9   1    0.02    0.17
  -4  -9  -1    0.14    0.17
  -4  -9  -1   -0.30    0.16
  -4   9  -2    3.40    0.36
   4   9   2    3.73    0.34
  -4   9  -2    3.08    0.33
   4   9   2    3.05    0.34
   4  -9   2    2.80    0.32
  -4  -9  -2    3.50    0.32
  -4  -9  -2    2.91    0.33
   4  -9   2    3.34    0.37
   4   9   3    6.55    0.47
   4   9   3    6.37    0.46
  -4   9  -3    6.71    0.47
  -4  -9  -3    5.69    0.47
  -4  -9  -3    5.50    0.46
   4  -9   3    5.92    0.50
   4  -9   3    6.36    0.48
  -4   9  -4    1.18    0.22
   4   9   4    1.15    0.21
   4   9   4    1.18    0.24
  -4  -9  -4    1.47    0.23
  -4  -9  -4    0.86    0.22
   4  -9   4    1.38    0.27
   4  -9   4    1.17    0.23
  -4  10   1    0.29    0.21
   4  10  -1    0.05    0.21
   4  10  -1    0.04    0.19
  -4 -10   1   -0.18    0.19
  -4 -10   1    0.49    0.20
   4 -10  -1    0.05    0.22
  -4  10   0   -0.10    0.20
   4  10   0    0.19    0.20
   4  10   0    0.39    0.21
  -4  10   0   -0.20    0.19
   4 -10   0   -0.29    0.22
  -4 -10   0   -0.18    0.20
   5   0 -13    0.16    0.18
   5   0 -13   -0.05    0.19
  -5   0  13   -0.33    0.19
   5   0 -12    1.60    0.22
   5   0 -12    1.42    0.21
  -5   0  12    1.86    0.24
   5   0 -11   -0.18    0.12
  -5   0  11   -0.17    0.10
   5   0 -11   -0.30    0.12
  -5   0  11    0.16    0.13
   5   0 -10    0.19    0.12
   5   0 -10    0.31    0.09
  -5   0  10    0.18    0.10
  -5   0  10    0.44    0.12
  -5   0   9    0.03    0.09
   5   0  -9    0.06    0.10
  -5   0   9   -0.06    0.08
   5   0  -9   -0.03    0.09
   5   0  -9   -0.07    0.09
   5   0  -9    0.03    0.06
   5   0  -9    0.18    0.09
   5   0  -8   22.29    1.27
  -5   0   8   25.98    1.29
   5   0  -8   23.83    1.27
   5   0  -8   23.26    1.29
   5   0  -8   22.63    1.27
   5   0  -8   23.94    1.30
   5   0  -8   24.88    1.27
   5   0  -7   -0.08    0.06
   5   0  -7    0.09    0.07
   5   0  -7    0.04    0.06
  -5   0   7   -0.01    0.05
   5   0  -7   -0.04    0.05
   5   0  -7   -0.11    0.04
   5   0  -7   -0.01    0.05
  -5   0   7   -0.01    0.06
  -5   0   7    0.06    0.06
   5   0  -6    1.96    0.14
   5   0  -6    1.75    0.16
   5   0  -6    1.80    0.14
   5   0  -6    1.73    0.15
  -5   0   6    1.91    0.15
   5   0  -6    1.78    0.15
  -5   0   6    1.93    0.13
   5   0  -6    1.97    0.13
  -5   0   6    1.60    0.14
  -5   0   6    2.25    0.15
   5   0  -5   -0.01    0.04
   5   0  -5   -0.01    0.05
   5   0  -5    0.01    0.04
  -5   0   5    0.04    0.05
   5   0  -5    0.04    0.04
   5   0  -5    0.01    0.04
  -5   0   5   -0.03    0.05
   5   0  -5    0.05    0.03
  -5   0   5   -0.02    0.04
   5   0  -5    0.00    0.05
   5   0  -4   32.42    1.87
  -5   0   4   34.15    1.86
  -5   0   4   37.95    1.87
   5   0  -4   34.70    1.86
   5   0  -4   35.82    1.86
  -5   0   4   38.80    1.87
   5   0  -4   33.47    1.87
   5   0  -4   33.25    1.87
   5   0  -4   36.86    1.87
  -5   0   4   35.56    1.86
   5   0  -4   36.18    1.86
   5   0  -4   35.55    1.86
  -5   0   3   -0.25    0.03
  -5   0   3   -0.26    0.04
  -5   0   3   -0.22    0.03
   5   0  -3   -0.21    0.02
   5   0  -3   -0.23    0.03
   5   0  -3   -0.27    0.03
   5   0  -3   -0.28    0.02
   5   0  -3   -0.27    0.04
  -5   0   3   -0.26    0.03
  -5   0   3   -0.27    0.02
   5   0  -3   -0.29    0.03
   5   0  -3   -0.19    0.04
   5   0  -3   -0.26    0.02
  -5   0   2   23.46    1.24
   5   0  -2   23.04    1.24
   5   0  -2   22.35    1.24
   5   0  -2   23.33    1.23
   5   0  -2   24.18    1.22
   5   0  -2   24.55    1.22
   5   0  -2   23.29    1.24
   5   0  -2   23.82    1.24
  -5   0   2   24.06    1.23
  -5   0   2   22.66    1.24
  -5   0   2   22.37    1.24
   5   0  -1   -0.01    0.03
  -5   0   1   -0.02    0.03
   5   0  -1    0.00    0.03
  -5   0   1    0.02    0.03
  -5   0   1    0.00    0.02
   5   0  -1    0.01    0.02
   5   0  -1    0.03    0.03
  -5   0   1   -0.05    0.03
   5   0   0    1.47    0.10
  -5   0   0    1.61    0.11
   5   0   0    1.54    0.09
   5   0   0    1.44    0.10
   5   0   0    1.56    0.10
  -5   0   0    1.46    0.10
  -5   0   0    1.47    0.10
  -5   0   0    1.29    0.10
  -5   0  -1   -0.03    0.03
  -5   0  -1   -0.03    0.03
  -5   0  -1   -0.09    0.03
   5   0   1   -0.04    0.03
  -5   0  -1   -0.08    0.03
   5   0   1   -0.03    0.03
   5   0   1   -0.01    0.03
   5   0   1   -0.05    0.03
   5   0   1   -0.04    0.03
  -5   0  -1   -0.04    0.03
  -5   0  -2    8.15    0.44
  -5   0  -2    8.36    0.43
   5   0   2    7.48    0.43
  -5   0  -2    7.42    0.42
   5   0   2    6.61    0.43
  -5   0  -2    8.37    0.44
  -5   0  -2    7.43    0.43
   5   0   2    8.05    0.42
   5   0   2    7.62    0.43
   5   0   2    8.15    0.43
   5   0   3    0.02    0.03
  -5   0  -3   -0.01    0.04
  -5   0  -3    0.03    0.03
  -5   0  -3   -0.06    0.04
   5   0   3    0.04    0.05
   5   0   3    0.01    0.04
  -5   0  -3   -0.01    0.04
   5   0   3   -0.04    0.03
  -5   0  -4    0.01    0.04
  -5   0  -4    0.04    0.04
   5   0   4   -0.05    0.04
   5   0   4    0.00    0.05
   5   0   4    0.01    0.04
  -5   0  -4   -0.02    0.05
   5   0   4    0.01    0.05
  -5   0  -5    0.00    0.05
  -5   0  -5   -0.13    0.04
   5   0   5    0.04    0.06
   5   0   5   -0.05    0.06
   5   0   5    0.04    0.04
  -5   0  -5    0.05    0.04
   5   0   5    0.01    0.04
   5   0   5   -0.03    0.06
   5   0   6    8.96    0.53
  -5   0  -6    9.42    0.48
   5   0   6    9.03    0.49
  -5   0  -6    8.74    0.52
   5   0   6    8.49    0.53
   5   0   6    9.20    0.48
  -5   0  -6    8.99    0.50
   5   0   6    8.96    0.51
   5   0   7    0.02    0.10
   5   0   7   -0.08    0.09
   5   0   7   -0.04    0.08
  -5   0  -7   -0.08    0.06
  -5   0  -7    0.05    0.09
   5   0   8    4.28    0.33
   5   0   8    4.77    0.33
  -5   0  -8    4.59    0.29
   5   0   9   -0.02    0.11
  -5   0  -9   -0.09    0.10
  -5   0  -9    0.15    0.13
   5   0   9    0.04    0.14
   5   0  10    1.71    0.22
   5   0  10    1.74    0.24
  -5   0 -10    1.61    0.22
   5   0  11    0.12    0.19
   5   0  11    0.35    0.21
  -5   0 -11   -0.08    0.16
   5   1 -13    7.13    0.52
  -5   1  13    7.33    0.53
   5  -1 -13    6.22    0.52
  -5  -1  13    6.98    0.52
   5  -1 -13    7.18    0.52
  -5   1  12    3.70    0.33
   5   1 -12    3.14    0.33
   5   1 -12    3.57    0.33
  -5  -1  12    3.65    0.36
   5  -1 -12    3.76    0.34
   5  -1 -12    3.44    0.35
   5   1 -11   -0.05    0.12
  -5   1  11    0.03    0.13
   5   1 -11    0.07    0.12
   5  -1 -11    0.04    0.13
  -5  -1  11   -0.15    0.12
  -5  -1  11    0.25    0.14
   5   1 -10    3.43    0.22
  -5   1  10    2.78    0.28
   5   1 -10    2.74    0.25
  -5   1  10    2.81    0.26
   5   1 -10    3.07    0.26
  -5  -1  10    3.10    0.25
  -5  -1  10    3.70    0.28
   5  -1 -10    3.27    0.22
   5  -1 -10    3.23    0.27
   5  -1 -10    2.94    0.27
   5  -1 -10    3.13    0.22
   5   1  -9    0.11    0.08
  -5   1   9    0.12    0.07
   5   1  -9    0.10    0.07
  -5   1   9    0.07    0.09
   5   1  -9    0.21    0.09
  -5  -1   9    0.07    0.09
   5  -1  -9    0.07    0.07
   5  -1  -9   -0.06    0.09
   5  -1  -9    0.08    0.06
   5  -1  -9    0.03    0.08
  -5  -1   9    0.04    0.09
   5   1  -8    0.41    0.09
  -5   1   8    0.53    0.07
   5   1  -8    0.53    0.10
  -5   1   8    0.54    0.09
   5   1  -8    0.54    0.09
  -5   1   8    0.47    0.08
   5   1  -8    0.58    0.08
   5  -1  -8    0.47    0.08
  -5  -1   8    0.58    0.10
   5  -1  -8    0.35    0.09
   5  -1  -8    0.49    0.10
  -5  -1   8    0.60    0.10
   5  -1  -8    0.44    0.06
   5  -1  -8    0.51    0.07
   5   1  -7    8.09    0.47
   5   1  -7    8.20    0.46
  -5   1   7    8.03    0.48
   5   1  -7    8.13    0.47
   5   1  -7    8.46    0.48
  -5   1   7    8.60    0.47
   5   1  -7    8.13    0.46
  -5   1   7    8.01    0.45
   5   1  -7    7.29    0.46
  -5   1   7    7.71    0.44
  -5  -1   7    8.28    0.48
  -5  -1   7    7.72    0.47
   5  -1  -7    8.13    0.46
   5  -1  -7    8.19    0.44
   5  -1  -7    8.40    0.48
   5  -1  -7    7.85    0.48
  -5  -1   7    9.45    0.48
   5  -1  -7    8.33    0.44
   5   1  -6    1.48    0.13
  -5   1   6    1.34    0.12
   5   1  -6    1.50    0.13
   5   1  -6    1.40    0.13
  -5   1   6    1.54    0.14
   5   1  -6    1.41    0.11
  -5   1   6    1.48    0.12
   5   1  -6    1.37    0.13
   5   1  -6    1.58    0.14
  -5  -1   6    1.56    0.13
   5  -1  -6    1.40    0.14
   5  -1  -6    1.41    0.13
   5  -1  -6    1.39    0.12
   5  -1  -6    1.50    0.09
   5  -1  -6    1.41    0.10
   5  -1  -6    1.19    0.11
   5  -1  -6    1.29    0.13
  -5  -1   6    1.24    0.14
  -5   1   5    0.00    0.05
   5   1  -5    0.00    0.05
   5   1  -5   -0.02    0.05
  -5   1   5   -0.02    0.05
  -5   1   5    0.08    0.04
   5   1  -5    0.08    0.05
   5   1  -5    0.05    0.05
   5   1  -5   -0.02    0.05
   5   1  -5    0.07    0.04
   5   1  -5    0.04    0.04
   5   1  -5    0.06    0.06
   5   1  -5    0.03    0.04
  -5  -1   5    0.02    0.05
   5  -1  -5    0.11    0.03
   5  -1  -5    0.06    0.04
  -5  -1   5    0.05    0.04
   5  -1  -5    0.08    0.02
   5  -1  -5    0.02    0.05
   5  -1  -5    0.08    0.04
   5  -1  -5    0.04    0.04
  -5  -1   5   -0.02    0.04
  -5  -1   5    0.09    0.05
   5   1  -4    5.85    0.33
  -5   1   4    5.78    0.32
   5   1  -4    5.69    0.33
   5   1  -4    5.43    0.33
   5   1  -4    6.01    0.32
  -5   1   4    5.36    0.32
   5   1  -4    5.84    0.33
   5   1  -4    6.16    0.33
   5   1  -4    5.76    0.32
  -5   1   4    5.80    0.33
   5   1  -4    4.98    0.33
   5  -1  -4    5.33    0.33
   5  -1  -4    5.88    0.31
   5  -1  -4    6.07    0.31
   5  -1  -4    5.98    0.32
   5  -1  -4    5.71    0.34
   5  -1  -4    5.45    0.33
  -5  -1   4    5.75    0.33
  -5  -1   4    5.51    0.32
   5  -1  -4    5.73    0.33
   5   1  -3    7.71    0.38
  -5   1   3    6.87    0.39
   5   1  -3    7.09    0.39
   5   1  -3    6.99    0.39
  -5   1   3    6.94    0.37
  -5   1   3    6.57    0.39
   5   1  -3    7.15    0.39
   5   1  -3    6.40    0.38
  -5   1   3    7.08    0.37
   5   1  -3    7.71    0.39
   5   1  -3    6.37    0.39
  -5   1   3    6.25    0.40
   5   1  -3    6.41    0.39
   5  -1  -3    6.98    0.37
  -5  -1   3    7.34    0.39
   5  -1  -3    6.79    0.39
  -5  -1   3    7.13    0.39
   5  -1  -3    5.91    0.39
   5  -1  -3    6.22    0.39
  -5  -1   3    6.43    0.39
  -5  -1   3    7.46    0.39
   5  -1  -3    6.89    0.37
   5  -1  -3    7.21    0.41
  -5   1   2   82.56    4.37
   5   1  -2   79.25    4.39
   5   1  -2   91.75    4.38
   5   1  -2   85.69    4.39
  -5   1   2   83.15    4.39
   5   1  -2   85.71    4.39
  -5   1   2   84.62    4.38
   5   1  -2   83.96    4.38
   5   1  -2   81.21    4.39
  -5   1   2   86.10    4.39
  -5   1   2   83.92    4.39
  -5   1   2   80.20    4.39
   5   1  -2   82.36    4.39
  -5  -1   2   81.31    4.39
   5  -1  -2   84.99    4.39
   5  -1  -2   79.68    4.39
  -5  -1   2   79.96    4.39
   5  -1  -2   84.37    4.39
   5  -1  -2   86.35    4.38
   5  -1  -2   85.50    4.39
   5  -1  -2   86.07    4.37
  -5  -1   2   87.13    4.38
  -5  -1   2   76.41    4.39
  -5  -1   2   96.87    4.39
  -5   1   1    3.07    0.18
   5   1  -1    3.12    0.18
  -5   1   1    2.99    0.19
  -5   1   1    3.08    0.17
   5   1  -1    3.15    0.18
  -5   1   1    3.00    0.17
  -5   1   1    2.98    0.18
   5   1  -1    2.92    0.18
   5   1  -1    2.94    0.18
   5   1  -1    3.34    0.17
   5  -1  -1    2.89    0.18
   5  -1  -1    3.13    0.18
   5  -1  -1    2.89    0.19
  -5  -1   1    3.33    0.19
  -5  -1   1    2.88    0.18
  -5  -1   1    3.13    0.17
  -5  -1   1    2.86    0.18
   5  -1  -1    3.11    0.18
   5  -1  -1    3.15    0.18
  -5  -1   1    3.09    0.19
  -5   1   0   12.31    0.66
  -5   1   0   12.23    0.65
  -5   1   0   12.41    0.66
  -5   1   0   11.04    0.66
   5   1   0   13.19    0.66
   5   1   0   13.00    0.66
   5   1   0   11.63    0.66
  -5   1   0   12.82    0.65
   5   1   0   13.00    0.65
   5   1   0   10.69    0.66
  -5   1   0   11.50    0.66
   5   1   0   12.64    0.66
   5  -1   0   12.76    0.66
   5  -1   0   12.50    0.65
  -5  -1   0   12.78    0.66
   5  -1   0   12.27    0.65
   5  -1   0   12.72    0.66
  -5  -1   0   12.18    0.66
   5  -1   0   12.16    0.66
  -5  -1   0   12.37    0.66
  -5  -1   0   11.59    0.66
   5  -1   0   12.37    0.66
  -5  -1   0   11.83    0.65
   5   1   1    0.27    0.04
   5   1   1    0.40    0.05
   5   1   1    0.31    0.05
  -5   1  -1    0.24    0.04
   5   1   1    0.37    0.05
  -5   1  -1    0.29    0.04
  -5   1  -1    0.20    0.05
  -5   1  -1    0.41    0.06
   5   1   1    0.25    0.05
  -5   1  -1    0.35    0.05
  -5  -1  -1    0.27    0.05
   5  -1   1    0.30    0.04
  -5  -1  -1    0.37    0.05
   5  -1   1    0.24    0.05
   5  -1   1    0.30    0.05
  -5  -1  -1    0.27    0.04
  -5  -1  -1    0.43    0.05
   5  -1   1    0.29    0.05
   5  -1   1    0.32    0.04
  -5  -1  -1    0.25    0.05
   5   1   2   53.19    2.81
  -5   1  -2   51.89    2.80
  -5   1  -2   54.14    2.80
   5   1   2   52.61    2.81
   5   1   2   53.12    2.80
   5   1   2   57.56    2.80
   5   1   2   54.19    2.80
   5   1   2   55.14    2.80
  -5   1  -2   54.24    2.81
  -5   1  -2   57.88    2.79
  -5  -1  -2   50.08    2.80
  -5  -1  -2   49.22    2.81
   5  -1   2   57.47    2.79
  -5  -1  -2   54.76    2.80
   5  -1   2   53.30    2.81
  -5  -1  -2   52.39    2.81
   5  -1   2   52.88    2.80
   5  -1   2   48.79    2.80
   5  -1   2   51.41    2.80
  -5  -1  -2   55.51    2.80
   5   1   3   -0.02    0.03
   5   1   3    0.06    0.05
  -5   1  -3    0.01    0.05
   5   1   3    0.10    0.05
   5   1   3    0.10    0.03
   5   1   3    0.04    0.04
  -5   1  -3    0.03    0.03
  -5   1  -3    0.05    0.04
  -5   1  -3   -0.03    0.05
   5  -1   3    0.07    0.04
  -5  -1  -3    0.15    0.05
   5  -1   3    0.12    0.05
   5  -1   3    0.02    0.05
  -5  -1  -3    0.09    0.05
  -5  -1  -3    0.07    0.04
   5  -1   3    0.06    0.03
  -5   1  -4    3.47    0.21
  -5   1  -4    3.49    0.22
   5   1   4    3.35    0.20
   5   1   4    3.14    0.22
   5   1   4    3.24    0.20
   5   1   4    3.08    0.22
   5   1   4    3.68    0.23
  -5   1  -4    3.71    0.20
  -5  -1  -4    3.30    0.22
   5  -1   4    3.22    0.23
  -5  -1  -4    3.31    0.21
   5  -1   4    3.36    0.21
   5  -1   4    3.44    0.23
   5  -1   4    3.52    0.20
   5   1   5    1.78    0.15
   5   1   5    1.65    0.12
   5   1   5    1.81    0.16
   5   1   5    1.80    0.12
  -5   1  -5    2.08    0.14
  -5   1  -5    1.73    0.15
  -5   1  -5    1.72    0.12
   5  -1   5    1.44    0.15
  -5  -1  -5    1.83    0.16
   5  -1   5    2.09    0.14
   5  -1   5    1.99    0.17
  -5  -1  -5    1.80    0.14
   5  -1   5    1.80    0.13
   5   1   6    1.38    0.14
   5   1   6    1.63    0.16
  -5   1  -6    1.10    0.13
  -5   1  -6    1.02    0.10
   5   1   6    1.08    0.09
   5   1   6    1.11    0.09
  -5   1  -6    1.27    0.12
   5  -1   6    1.40    0.12
  -5  -1  -6    1.50    0.13
   5  -1   6    1.21    0.12
   5  -1   6    1.52    0.16
  -5  -1  -6    1.07    0.13
   5  -1   6    1.29    0.15
  -5   1  -7   12.02    0.65
  -5   1  -7   11.68    0.69
   5   1   7   11.08    0.68
   5   1   7   11.98    0.69
   5  -1   7   12.48    0.65
  -5  -1  -7   12.33    0.69
  -5  -1  -7   11.67    0.66
   5  -1   7   11.35    0.69
   5  -1   7   12.93    0.70
  -5   1  -8    1.00    0.10
  -5   1  -8    0.94    0.16
   5   1   8    1.02    0.15
  -5  -1  -8    0.85    0.14
   5  -1   8    0.91    0.17
  -5  -1  -8    0.94    0.12
   5  -1   8    0.90    0.15
  -5   1  -9    0.23    0.12
   5   1   9   -0.06    0.13
   5  -1   9    0.14    0.15
  -5  -1  -9   -0.16    0.12
  -5  -1  -9    0.33    0.11
   5  -1   9    0.11    0.15
  -5   1 -10    3.53    0.32
   5   1  10    3.87    0.35
   5   1  10    3.59    0.35
   5  -1  10    3.69    0.35
  -5  -1 -10    3.20    0.33
   5  -1  10    3.52    0.35
   5   1  11    5.79    0.46
   5   1  11    5.60    0.44
  -5   1 -11    5.11    0.43
   5  -1  11    5.21    0.45
   5  -1  11    5.55    0.46
  -5  -1 -11    4.24    0.42
   5   2 -13   -0.25    0.19
  -5   2  13    0.06    0.20
   5   2 -13    0.21    0.19
   5  -2 -13    0.14    0.21
   5  -2 -13   -0.23    0.19
  -5  -2  13    0.16    0.21
   5   2 -12    0.01    0.16
  -5   2  12   -0.07    0.16
   5   2 -12   -0.07    0.18
   5   2 -12    0.18    0.16
   5   2 -12    0.09    0.15
   5  -2 -12   -0.10    0.17
   5  -2 -12    0.09    0.16
  -5  -2  12    0.04    0.17
  -5  -2  12    0.06    0.18
   5   2 -11    0.15    0.12
   5   2 -11    0.13    0.14
   5   2 -11    0.02    0.13
  -5   2  11    0.12    0.14
  -5  -2  11    0.02    0.14
   5  -2 -11   -0.09    0.11
  -5  -2  11   -0.06    0.14
   5  -2 -11   -0.02    0.14
   5   2 -10    4.55    0.32
   5   2 -10    3.93    0.32
   5   2 -10    4.37    0.33
   5   2 -10    4.71    0.29
  -5   2  10    4.86    0.33
   5  -2 -10    4.36    0.34
   5  -2 -10    4.40    0.33
  -5  -2  10    4.10    0.32
  -5  -2  10    3.91    0.33
   5   2  -9    1.64    0.19
  -5   2   9    2.03    0.20
   5   2  -9    1.96    0.17
   5   2  -9    1.70    0.19
   5   2  -9    1.60    0.19
   5   2  -9    1.68    0.19
  -5  -2   9    1.97    0.21
   5  -2  -9    1.82    0.20
   5  -2  -9    1.73    0.20
  -5  -2   9    1.68    0.19
   5   2  -8    6.93    0.41
   5   2  -8    6.79    0.42
  -5   2   8    6.16    0.39
   5   2  -8    6.51    0.41
   5   2  -8    7.19    0.40
  -5   2   8    6.62    0.41
   5   2  -8    6.80    0.42
   5  -2  -8    6.93    0.39
  -5  -2   8    7.04    0.39
   5  -2  -8    6.84    0.39
  -5  -2   8    6.52    0.42
  -5  -2   8    6.79    0.42
   5  -2  -8    6.72    0.43
   5  -2  -8    6.57    0.43
  -5   2   7    0.48    0.08
   5   2  -7    0.51    0.08
   5   2  -7    0.44    0.09
   5   2  -7    0.50    0.09
   5   2  -7    0.38    0.08
  -5   2   7    0.45    0.10
   5   2  -7    0.34    0.08
  -5   2   7    0.23    0.08
   5  -2  -7    0.44    0.09
  -5  -2   7    0.32    0.08
  -5  -2   7    0.36    0.07
   5  -2  -7    0.33    0.08
  -5  -2   7    0.35    0.09
   5  -2  -7    0.47    0.08
  -5  -2   7    0.38    0.08
   5   2  -6    0.21    0.06
   5   2  -6    0.14    0.06
  -5   2   6    0.21    0.06
   5   2  -6    0.15    0.06
   5   2  -6    0.17    0.06
  -5   2   6    0.10    0.06
   5   2  -6    0.29    0.07
  -5   2   6    0.21    0.07
   5  -2  -6    0.27    0.08
  -5  -2   6    0.38    0.07
  -5  -2   6    0.21    0.06
   5  -2  -6    0.21    0.07
  -5  -2   6    0.23    0.07
  -5  -2   6    0.24    0.07
  -5  -2   6    0.18    0.07
   5  -2  -6    0.32    0.07
   5   2  -5    0.04    0.05
  -5   2   5   -0.04    0.05
   5   2  -5   -0.01    0.07
   5   2  -5   -0.01    0.06
   5   2  -5   -0.06    0.04
   5   2  -5    0.03    0.06
   5   2  -5    0.07    0.05
  -5   2   5    0.00    0.04
   5   2  -5   -0.02    0.04
   5   2  -5    0.02    0.05
  -5   2   5    0.01    0.06
  -5  -2   5   -0.05    0.05
   5  -2  -5   -0.01    0.05
  -5  -2   5    0.04    0.05
   5  -2  -5    0.09    0.05
  -5  -2   5   -0.02    0.04
   5  -2  -5    0.02    0.05
  -5  -2   5   -0.02    0.05
   5  -2  -5    0.00    0.06
  -5  -2   5    0.00    0.06
  -5   2   4   12.94    0.73
   5   2  -4   12.14    0.74
  -5   2   4   14.16    0.74
   5   2  -4   15.39    0.74
  -5   2   4   14.03    0.73
   5   2  -4   13.57    0.74
   5   2  -4   14.50    0.73
   5   2  -4   13.94    0.74
   5   2  -4   12.63    0.74
   5   2  -4   11.75    0.73
   5   2  -4   14.05    0.73
   5  -2  -4   12.69    0.74
  -5  -2   4   13.97    0.73
   5  -2  -4   13.63    0.74
   5  -2  -4   13.86    0.73
  -5  -2   4   13.96    0.74
  -5  -2   4   12.44    0.73
  -5  -2   4   14.22    0.74
   5   2  -3    0.25    0.05
   5   2  -3    0.16    0.05
  -5   2   3    0.26    0.04
   5   2  -3    0.25    0.05
   5   2  -3    0.12    0.06
  -5   2   3    0.23    0.03
   5   2  -3    0.22    0.05
   5   2  -3    0.16    0.05
  -5   2   3    0.21    0.05
   5   2  -3    0.25    0.04
  -5   2   3    0.24    0.05
   5   2  -3    0.20    0.05
  -5   2   3    0.26    0.06
  -5  -2   3    0.20    0.05
   5  -2  -3    0.23    0.06
   5  -2  -3    0.16    0.05
  -5  -2   3    0.19    0.04
  -5  -2   3    0.20    0.05
  -5  -2   3    0.20    0.05
   5  -2  -3    0.26    0.05
  -5  -2   3    0.18    0.05
   5  -2  -3    0.19    0.03
   5  -2  -3    0.23    0.06
   5  -2  -3    0.22    0.04
  -5   2   2    1.74    0.12
  -5   2   2    1.64    0.12
   5   2  -2    1.68    0.13
   5   2  -2    1.68    0.12
  -5   2   2    1.70    0.13
   5   2  -2    1.93    0.12
   5   2  -2    1.75    0.12
  -5   2   2    1.80    0.11
   5   2  -2    1.65    0.13
   5   2  -2    1.74    0.13
  -5   2   2    1.75    0.11
   5  -2  -2    1.64    0.15
   5  -2  -2    1.91    0.13
  -5  -2   2    2.06    0.13
   5  -2  -2    1.84    0.13
   5  -2  -2    1.76    0.11
   5  -2  -2    1.66    0.13
  -5  -2   2    1.51    0.13
  -5  -2   2    1.92    0.12
  -5  -2   2    1.36    0.12
  -5  -2   2    1.64    0.12
   5  -2  -2    1.84    0.11
  -5   2   1   16.90    0.89
  -5   2   1   16.86    0.89
   5   2  -1   17.07    0.90
  -5   2   1   16.57    0.90
   5   2  -1   18.29    0.89
  -5   2   1   17.24    0.90
   5   2  -1   17.84    0.89
  -5   2   1   16.56    0.90
   5  -2  -1   16.93    0.90
  -5  -2   1   16.72    0.90
  -5  -2   1   15.58    0.89
   5  -2  -1   17.13    0.89
   5  -2  -1   14.57    0.89
   5  -2  -1   16.35    0.89
   5  -2  -1   19.25    0.90
   5  -2  -1   14.19    0.91
  -5  -2   1   16.66    0.89
   5   2   0   18.03    0.95
   5   2   0   18.06    0.95
  -5   2   0   17.67    0.94
  -5   2   0   18.36    0.94
   5   2   0   17.56    0.95
  -5   2   0   17.46    0.95
   5   2   0   17.60    0.95
   5   2   0   17.24    0.96
  -5   2   0   17.72    0.96
  -5   2   0   17.48    0.95
  -5  -2   0   18.85    0.95
  -5  -2   0   17.27    0.96
  -5  -2   0   17.79    0.95
   5  -2   0   17.81    0.95
   5  -2   0   18.43    0.95
  -5  -2   0   16.46    0.95
  -5  -2   0   17.91    0.95
   5  -2   0   19.18    0.95
   5  -2   0   18.15    0.95
  -5   2  -1   12.42    0.64
   5   2   1   11.47    0.64
  -5   2  -1   11.71    0.64
  -5   2  -1   12.04    0.63
  -5   2  -1   11.16    0.64
   5   2   1   10.99    0.63
  -5   2  -1   11.80    0.63
   5   2   1   12.30    0.64
   5   2   1   11.49    0.63
   5   2   1   12.28    0.64
   5  -2   1   11.17    0.64
  -5  -2  -1   12.36    0.64
   5  -2   1    9.91    0.64
  -5  -2  -1   11.35    0.64
   5  -2   1   11.66    0.62
  -5  -2  -1   12.41    0.64
   5  -2   1   12.40    0.63
   5  -2   1   11.80    0.63
   5  -2   1   12.02    0.64
  -5  -2  -1   12.36    0.64
  -5  -2  -1   11.01    0.63
  -5   2  -2    0.46    0.06
   5   2   2    0.62    0.08
   5   2   2    0.41    0.07
   5   2   2    0.48    0.07
   5   2   2    0.68    0.08
   5   2   2    0.44    0.07
   5   2   2    0.58    0.07
  -5   2  -2    0.74    0.09
  -5   2  -2    0.62    0.07
  -5   2  -2    0.72    0.08
   5  -2   2    0.52    0.07
  -5  -2  -2    0.68    0.07
   5  -2   2    0.71    0.08
  -5  -2  -2    0.50    0.07
   5  -2   2    0.49    0.08
  -5  -2  -2    0.52    0.07
   5  -2   2    0.56    0.06
   5  -2   2    0.73    0.09
  -5  -2  -2    0.49    0.07
   5  -2   2    0.54    0.05
  -5   2  -3    0.13    0.06
  -5   2  -3    0.08    0.05
  -5   2  -3    0.09    0.03
   5   2   3    0.05    0.04
  -5   2  -3    0.07    0.06
   5   2   3    0.07    0.04
   5   2   3    0.06    0.05
   5   2   3    0.03    0.04
   5  -2   3    0.02    0.05
   5  -2   3    0.05    0.02
   5  -2   3    0.02    0.06
  -5  -2  -3    0.10    0.05
   5  -2   3    0.12    0.03
  -5  -2  -3    0.01    0.04
   5  -2   3    0.05    0.05
   5   2   4   18.42    0.99
   5   2   4   18.45    0.99
   5   2   4   18.93    1.02
   5   2   4   18.80    1.02
  -5   2  -4   18.51    1.01
  -5   2  -4   18.92    1.01
   5  -2   4   16.28    1.02
   5  -2   4   18.56    1.02
  -5  -2  -4   20.85    1.02
   5  -2   4   19.43    1.01
  -5  -2  -4   18.86    1.01
   5   2   5    1.38    0.14
   5   2   5    1.60    0.11
   5   2   5    1.54    0.12
   5   2   5    1.59    0.16
  -5   2  -5    1.73    0.15
  -5   2  -5    1.72    0.15
   5  -2   5    1.26    0.13
  -5  -2  -5    1.70    0.14
   5  -2   5    1.49    0.17
   5  -2   5    1.66    0.16
  -5  -2  -5    1.48    0.15
  -5   2  -6    0.43    0.09
   5   2   6    0.46    0.09
   5   2   6    0.36    0.09
   5   2   6    0.36    0.06
  -5   2  -6    0.44    0.09
   5   2   6    0.44    0.05
  -5  -2  -6    0.40    0.09
   5  -2   6    0.35    0.10
  -5  -2  -6    0.31    0.08
   5  -2   6    0.49    0.11
   5  -2   6    0.52    0.08
   5   2   7    2.47    0.23
   5   2   7    2.57    0.23
  -5   2  -7    2.33    0.21
   5  -2   7    2.83    0.24
  -5  -2  -7    2.47    0.21
   5  -2   7    2.59    0.24
   5  -2   7    2.46    0.19
  -5  -2  -7    2.75    0.23
   5   2   8    0.81    0.16
   5   2   8    0.85    0.15
  -5   2  -8    0.56    0.12
  -5  -2  -8    0.66    0.13
  -5  -2  -8    0.89    0.13
   5  -2   8    0.77    0.14
   5  -2   8    0.77    0.16
   5   2   9    0.12    0.16
   5   2   9    0.17    0.13
  -5   2  -9    0.12    0.13
   5  -2   9    0.52    0.16
  -5  -2  -9    0.48    0.15
   5  -2   9    0.08    0.15
  -5  -2  -9    0.17    0.12
   5   2  10    2.01    0.24
  -5   2 -10    1.72    0.21
   5   2  10    1.98    0.25
   5  -2  10    2.82    0.31
  -5  -2 -10    2.11    0.22
   5  -2  10    1.63    0.25
  -5  -2 -10    1.57    0.21
   5   2  11   -0.12    0.19
  -5   2 -11   -0.10    0.17
   5   2  11    0.00    0.20
   5  -2  11    0.26    0.22
   5  -2  11    0.05    0.21
  -5  -2 -11   -0.09    0.18
  -5   3  13    0.16    0.21
  -5  -3  13    0.36    0.23
   5   3 -12    3.76    0.37
   5   3 -12    4.65    0.37
  -5   3  12    4.05    0.40
   5   3 -12    3.59    0.39
  -5  -3  12    5.40    0.43
  -5  -3  12    3.72    0.38
   5  -3 -12    4.04    0.36
   5  -3 -12    3.95    0.38
   5   3 -11    2.95    0.29
   5   3 -11    2.46    0.29
  -5   3  11    3.45    0.32
   5   3 -11    3.28    0.28
   5  -3 -11    2.86    0.30
   5  -3 -11    2.74    0.31
  -5  -3  11    3.60    0.33
   5   3 -10    4.91    0.37
   5   3 -10    5.24    0.35
   5   3 -10    5.08    0.35
  -5   3  10    4.75    0.37
   5   3 -10    4.39    0.37
   5   3 -10    5.38    0.34
   5  -3 -10    5.33    0.38
   5  -3 -10    5.52    0.39
  -5  -3  10    5.11    0.33
  -5  -3  10    5.04    0.38
  -5  -3  10    4.75    0.39
   5   3  -9    2.58    0.23
   5   3  -9    2.22    0.21
   5   3  -9    2.40    0.24
  -5   3   9    2.67    0.23
   5   3  -9    2.32    0.22
   5   3  -9    2.42    0.23
   5  -3  -9    2.51    0.22
  -5  -3   9    2.25    0.24
   5  -3  -9    2.36    0.24
   5  -3  -9    2.73    0.20
  -5  -3   9    2.49    0.24
  -5  -3   9    2.31    0.20
  -5   3   8    0.23    0.16
   5   3  -8    0.58    0.11
   5   3  -8    0.50    0.10
  -5   3   8    0.54    0.11
   5   3  -8    0.64    0.10
   5   3  -8    0.51    0.11
   5   3  -8    0.61    0.10
   5  -3  -8    0.56    0.10
   5  -3  -8    0.53    0.11
  -5  -3   8    0.62    0.12
  -5  -3   8    0.48    0.12
   5  -3  -8    0.32    0.11
  -5  -3   8    0.47    0.09
   5   3  -7    3.85    0.25
  -5   3   7    3.76    0.26
   5   3  -7    3.66    0.25
   5   3  -7    3.20    0.25
   5   3  -7    3.59    0.26
  -5   3   7    3.42    0.26
   5   3  -7    3.98    0.25
   5  -3  -7    3.91    0.25
  -5  -3   7    3.05    0.25
   5  -3  -7    3.71    0.27
   5  -3  -7    3.65    0.27
  -5  -3   7    3.69    0.24
  -5  -3   7    3.41    0.26
  -5  -3   7    3.87    0.27
  -5   3   6    0.84    0.10
   5   3  -6    0.90    0.11
   5   3  -6    0.83    0.11
   5   3  -6    0.61    0.10
  -5   3   6    0.52    0.10
   5   3  -6    0.81    0.10
   5   3  -6    0.68    0.09
  -5  -3   6    0.92    0.11
   5  -3  -6    0.80    0.11
  -5  -3   6    0.70    0.11
  -5  -3   6    0.70    0.10
   5  -3  -6    0.71    0.10
  -5  -3   6    0.59    0.10
  -5  -3   6    0.73    0.09
   5  -3  -6    0.97    0.11
   5   3  -5    0.61    0.09
  -5   3   5    0.49    0.09
   5   3  -5    0.57    0.08
   5   3  -5    0.72    0.08
  -5   3   5    0.71    0.08
   5   3  -5    0.83    0.10
   5  -3  -5    0.51    0.10
  -5  -3   5    0.63    0.08
   5  -3  -5    0.62    0.09
   5  -3  -5    0.50    0.08
  -5  -3   5    0.63    0.10
  -5  -3   5    0.54    0.08
  -5  -3   5    0.57    0.09
   5  -3  -5    0.54    0.10
   5   3  -4   67.09    3.55
   5   3  -4   72.59    3.58
   5   3  -4   68.12    3.57
   5   3  -4   62.90    3.56
  -5   3   4   68.40    3.57
  -5  -3   4   63.46    3.56
   5  -3  -4   71.23    3.58
  -5  -3   4   67.15    3.56
   5  -3  -4   69.50    3.56
  -5  -3   4   69.97    3.57
  -5  -3   4   70.22    3.56
   5  -3  -4   67.47    3.57
  -5  -3   4   65.82    3.57
  -5   3   3    5.73    0.33
   5   3  -3    5.31    0.33
   5   3  -3    5.87    0.32
  -5   3   3    5.57    0.31
   5   3  -3    6.12    0.31
   5   3  -3    5.41    0.33
  -5   3   3    5.37    0.30
   5  -3  -3    4.96    0.32
  -5  -3   3    5.80    0.32
  -5  -3   3    5.25    0.32
   5  -3  -3    5.14    0.31
   5  -3  -3    5.60    0.33
   5  -3  -3    5.29    0.30
  -5  -3   3    5.52    0.32
   5  -3  -3    5.52    0.33
  -5  -3   3    5.68    0.31
   5   3  -2    8.49    0.47
   5   3  -2    8.79    0.49
  -5   3   2    8.59    0.47
  -5   3   2    8.24    0.49
  -5   3   2    8.29    0.49
  -5   3   2    8.99    0.47
   5  -3  -2    8.91    0.47
  -5  -3   2    7.98    0.48
  -5  -3   2    8.02    0.48
   5  -3  -2    8.69    0.48
  -5  -3   2    8.95    0.47
  -5  -3   2    9.28    0.48
   5  -3  -2    8.79    0.49
   5  -3  -2    8.91    0.49
   5  -3  -2    8.55    0.47
  -5   3   1    9.54    0.54
  -5   3   1    9.03    0.53
  -5   3   1    9.47    0.54
  -5   3   1    9.87    0.53
   5   3  -1    9.74    0.53
   5   3  -1    9.46    0.55
   5   3  -1    9.67    0.55
   5  -3  -1    9.50    0.53
  -5  -3   1    8.55    0.54
   5  -3  -1    9.75    0.53
   5  -3  -1    9.92    0.54
   5  -3  -1   10.17    0.54
   5  -3  -1   11.02    0.54
  -5  -3   1    9.68    0.54
  -5  -3   1   10.07    0.54
   5  -3  -1   10.17    0.55
  -5  -3   1   10.75    0.53
  -5   3   0    1.24    0.11
  -5   3   0    1.23    0.11
  -5   3   0    1.29    0.10
  -5   3   0    1.30    0.10
   5   3   0    1.45    0.12
   5   3   0    1.33    0.10
  -5   3   0    1.12    0.11
   5   3   0    1.14    0.11
   5   3   0    1.14    0.11
   5  -3   0    1.31    0.10
  -5  -3   0    1.35    0.11
   5  -3   0    1.31    0.11
  -5  -3   0    1.17    0.11
   5  -3   0    1.11    0.12
   5  -3   0    1.24    0.10
   5  -3   0    1.16    0.12
  -5  -3   0    1.42    0.12
  -5  -3   0    1.48    0.10
   5  -3   0    1.21    0.11
   5   3   1    6.20    0.34
  -5   3  -1    5.88    0.34
  -5   3  -1    5.69    0.34
   5   3   1    5.49    0.33
  -5   3  -1    6.31    0.33
   5   3   1    5.77    0.33
  -5   3  -1    4.72    0.34
   5   3   1    4.92    0.33
   5  -3   1    6.37    0.32
  -5  -3  -1    6.00    0.34
  -5  -3  -1    5.91    0.34
   5  -3   1    6.47    0.35
   5  -3   1    5.70    0.32
  -5  -3  -1    5.25    0.33
   5  -3   1    6.12    0.35
   5  -3   1    6.13    0.33
  -5  -3  -1    5.26    0.33
  -5   3  -2    2.85    0.21
   5   3   2    3.16    0.21
   5   3   2    2.54    0.20
  -5   3  -2    3.37    0.21
   5   3   2    3.28    0.20
   5   3   2    3.50    0.21
   5   3   2    3.32    0.21
  -5   3  -2    3.17    0.21
   5  -3   2    3.48    0.22
   5  -3   2    3.54    0.18
   5  -3   2    3.72    0.23
   5  -3   2    2.93    0.18
  -5  -3  -2    3.14    0.21
  -5  -3  -2    3.37    0.21
   5  -3   2    3.04    0.20
  -5  -3  -2    3.50    0.21
   5   3   3    0.49    0.08
  -5   3  -3    0.64    0.08
   5   3   3    0.43    0.08
   5   3   3    0.47    0.08
  -5   3  -3    0.51    0.08
   5  -3   3    0.60    0.09
   5  -3   3    0.54    0.10
  -5  -3  -3    0.55    0.08
   5  -3   3    0.49    0.09
  -5  -3  -3    0.58    0.08
   5   3   4    0.20    0.07
   5   3   4    0.20    0.05
  -5   3  -4    0.25    0.07
   5   3   4    0.17    0.06
  -5   3  -4    0.20    0.06
   5   3   4    0.23    0.07
   5  -3   4    0.26    0.08
  -5  -3  -4    0.15    0.05
  -5  -3  -4    0.12    0.07
   5  -3   4    0.09    0.07
  -5  -3  -4    0.22    0.07
   5  -3   4    0.11    0.08
  -5   3  -5    1.85    0.17
   5   3   5    1.60    0.17
   5   3   5    1.45    0.16
   5   3   5    1.56    0.13
   5   3   5    1.78    0.14
  -5   3  -5    1.47    0.15
  -5  -3  -5    1.80    0.15
   5  -3   5    1.84    0.19
  -5  -3  -5    1.54    0.15
   5  -3   5    1.57    0.17
   5  -3   5    1.98    0.16
   5   3   6    2.21    0.20
  -5   3  -6    2.24    0.21
   5   3   6    2.30    0.15
   5   3   6    2.27    0.16
  -5   3  -6    2.22    0.19
   5   3   6    2.30    0.22
   5  -3   6    2.33    0.22
   5  -3   6    1.97    0.22
  -5  -3  -6    2.31    0.19
  -5  -3  -6    2.38    0.20
   5  -3   6    2.38    0.19
   5   3   7    3.70    0.29
   5   3   7    3.71    0.28
  -5   3  -7    3.45    0.29
  -5   3  -7    3.66    0.28
  -5  -3  -7    4.29    0.29
   5  -3   7    4.02    0.31
   5  -3   7    3.76    0.26
   5  -3   7    3.84    0.32
  -5  -3  -7    4.05    0.29
  -5   3  -8   33.68    1.75
   5   3   8   31.63    1.74
  -5   3  -8   31.90    1.73
   5   3   8   29.93    1.73
   5  -3   8   33.45    1.75
   5  -3   8   32.32    1.70
   5  -3   8   29.89    1.75
  -5  -3  -8   31.71    1.72
  -5  -3  -8   33.46    1.74
   5   3   9    0.24    0.16
  -5   3  -9   -0.06    0.14
  -5   3  -9    0.07    0.14
  -5  -3  -9    0.20    0.14
   5  -3   9    0.07    0.15
  -5  -3  -9   -0.12    0.13
   5  -3   9    0.06    0.16
   5   3  10    0.50    0.19
  -5   3 -10    0.49    0.19
   5   3  10    0.29    0.18
  -5   3 -10    0.68    0.18
  -5  -3 -10    0.35    0.17
  -5  -3 -10    0.55    0.17
   5  -3  10    0.60    0.19
   5  -3  10    0.47    0.20
   5   3  11    1.60    0.29
   5   3  11    0.98    0.24
  -5   3 -11    1.27    0.25
   5  -3  11    1.52    0.28
   5  -3  11    1.44    0.27
  -5   4  12    0.45    0.22
   5   4 -12    0.73    0.20
   5   4 -12    0.51    0.19
   5   4 -12    1.10    0.23
   5  -4 -12    0.67    0.21
   5  -4 -12    0.65    0.20
  -5  -4  12    0.35    0.22
  -5  -4  12    0.55    0.24
   5   4 -11    0.52    0.19
   5   4 -11    0.49    0.17
  -5   4  11    0.34    0.19
   5   4 -11    0.49    0.17
   5   4 -11    0.53    0.22
  -5  -4  11    0.34    0.18
  -5  -4  11    0.26    0.19
  -5  -4  11    0.68    0.18
   5  -4 -11    0.57    0.19
   5  -4 -11    0.38    0.18
   5   4 -10    0.00    0.13
   5   4 -10    0.20    0.12
   5   4 -10    0.12    0.14
  -5   4  10    0.37    0.14
   5   4 -10    0.15    0.13
   5   4 -10    0.24    0.12
  -5  -4  10    0.01    0.10
   5  -4 -10   -0.09    0.14
  -5  -4  10    0.09    0.15
  -5  -4  10    0.11    0.15
   5  -4 -10   -0.18    0.13
   5   4  -9    6.68    0.42
   5   4  -9    6.79    0.41
   5   4  -9    6.09    0.44
  -5   4   9    5.84    0.43
   5   4  -9    6.50    0.41
   5  -4  -9    6.81    0.44
  -5  -4   9    6.48    0.41
  -5  -4   9    6.61    0.45
   5  -4  -9    6.30    0.44
   5  -4  -9    6.91    0.41
  -5   4   8    1.47    0.18
   5   4  -8    1.69    0.18
   5   4  -8    1.58    0.20
   5   4  -8    1.32    0.17
   5   4  -8    1.50    0.18
   5   4  -8    1.32    0.17
  -5  -4   8    1.40    0.19
   5  -4  -8    1.42    0.18
   5  -4  -8    1.49    0.15
  -5  -4   8    1.64    0.18
  -5  -4   8    1.56    0.18
   5  -4  -8    1.47    0.17
  -5   4   7    2.40    0.20
   5   4  -7    2.24    0.18
   5   4  -7    2.45    0.22
   5   4  -7    2.32    0.19
   5   4  -7    2.25    0.20
   5  -4  -7    1.82    0.20
   5  -4  -7    1.78    0.21
  -5  -4   7    2.12    0.20
   5  -4  -7    1.96    0.19
  -5  -4   7    2.10    0.19
  -5  -4   7    2.15    0.19
  -5   4   6   10.98    0.61
   5   4  -6   10.56    0.60
  -5   4   6   11.31    0.63
   5   4  -6   10.08    0.62
   5   4  -6   10.80    0.62
  -5  -4   6   10.09    0.61
   5  -4  -6   10.70    0.62
  -5  -4   6   10.85    0.61
   5  -4  -6   10.57    0.61
   5  -4  -6   10.61    0.63
  -5  -4   6   12.55    0.64
   5   4  -5   36.52    1.89
   5   4  -5   35.74    1.89
  -5   4   5   36.29    1.90
   5   4  -5   33.24    1.91
  -5   4   5   35.94    1.91
   5   4  -5   37.58    1.91
  -5  -4   5   33.93    1.90
  -5  -4   5   34.32    1.90
   5  -4  -5   38.45    1.91
   5  -4  -5   36.92    1.92
  -5  -4   5   34.48    1.91
  -5  -4   5   36.31    1.91
   5  -4  -5   35.66    1.91
  -5   4   4    0.56    0.09
  -5   4   4    0.47    0.06
   5   4  -4    0.61    0.09
   5   4  -4    0.53    0.07
  -5   4   4    0.55    0.05
  -5   4   4    0.55    0.08
   5   4  -4    0.48    0.08
   5   4  -4    0.49    0.07
   5  -4  -4    0.60    0.09
  -5  -4   4    0.48    0.08
  -5  -4   4    0.50    0.10
  -5  -4   4    0.56    0.07
   5  -4  -4    0.68    0.10
  -5  -4   4    0.51    0.08
   5  -4  -4    0.46    0.09
   5   4  -3    5.40    0.38
  -5   4   3    6.91    0.38
  -5   4   3    6.29    0.37
   5   4  -3    6.36    0.36
   5   4  -3    6.23    0.38
  -5   4   3    6.45    0.36
   5  -4  -3    6.72    0.39
  -5  -4   3    6.25    0.38
   5  -4  -3    5.88    0.37
   5  -4  -3    6.40    0.39
   5  -4  -3    6.96    0.36
  -5  -4   3    6.97    0.36
   5  -4  -3    6.81    0.39
  -5  -4   3    6.39    0.38
  -5   4   2    9.53    0.52
  -5   4   2    8.46    0.51
   5   4  -2    9.03    0.50
   5   4  -2    9.43    0.52
  -5   4   2    9.35    0.52
   5   4  -2    8.60    0.53
  -5  -4   2   10.27    0.53
   5  -4  -2    8.93    0.52
  -5  -4   2    9.50    0.52
  -5  -4   2    9.61    0.50
   5  -4  -2    9.39    0.52
   5  -4  -2    9.43    0.51
   5  -4  -2    8.49    0.51
   5  -4  -2    9.76    0.53
  -5   4   1   45.14    2.51
  -5   4   1   53.98    2.51
  -5   4   1   46.57    2.50
   5   4  -1   46.97    2.52
   5   4  -1   50.39    2.52
  -5   4   1   48.34    2.51
   5   4  -1   46.78    2.49
   5  -4  -1   44.78    2.52
   5  -4  -1   46.11    2.51
   5  -4  -1   46.42    2.50
   5  -4  -1   49.16    2.52
   5  -4  -1   48.58    2.51
  -5  -4   1   51.71    2.52
  -5  -4   1   50.23    2.52
  -5  -4   1   40.49    2.49
   5   4   0   10.45    0.59
   5   4   0   10.69    0.60
  -5   4   0   10.71    0.59
  -5   4   0   11.16    0.60
  -5   4   0   10.85    0.60
   5   4   0   11.23    0.61
  -5   4   0   10.15    0.60
  -5   4   0   10.80    0.61
  -5  -4   0   11.17    0.61
   5  -4   0   11.12    0.59
  -5  -4   0   10.38    0.60
   5  -4   0   11.42    0.61
   5  -4   0   10.62    0.60
   5  -4   0   10.99    0.59
  -5  -4   0   10.82    0.59
   5  -4   0   11.11    0.62
  -5   4  -1   12.38    0.71
  -5   4  -1   13.50    0.71
   5   4   1   12.93    0.71
   5   4   1   12.94    0.73
   5   4   1   13.55    0.73
  -5   4  -1   13.05    0.73
   5  -4   1   14.10    0.74
   5  -4   1   13.40    0.71
   5  -4   1   13.13    0.71
  -5  -4  -1   12.97    0.73
  -5  -4  -1   12.85    0.73
   5  -4   1   13.89    0.74
   5  -4   1   13.02    0.71
   5   4   2    0.14    0.07
  -5   4  -2    0.21    0.07
  -5   4  -2    0.16    0.05
   5   4   2    0.16    0.07
  -5  -4  -2    0.13    0.05
  -5  -4  -2    0.06    0.05
   5  -4   2    0.05    0.07
   5  -4   2    0.11    0.04
  -5  -4  -2    0.18    0.06
   5  -4   2    0.14    0.08
   5  -4   2    0.16    0.04
   5  -4   2    0.10    0.06
  -5   4  -3    0.37    0.07
   5   4   3    0.28    0.08
   5   4   3    0.23    0.08
  -5   4  -3    0.41    0.08
   5  -4   3    0.31    0.10
  -5  -4  -3    0.29    0.07
   5  -4   3    0.24    0.08
  -5  -4  -3    0.42    0.09
  -5  -4  -3    0.34    0.07
  -5   4  -4    0.26    0.07
   5   4   4    0.13    0.08
   5   4   4    0.30    0.07
   5   4   4    0.23    0.08
  -5   4  -4    0.19    0.08
   5   4   4    0.30    0.09
  -5  -4  -4    0.32    0.08
  -5  -4  -4    0.21    0.08
   5  -4   4    0.33    0.11
   5  -4   4    0.24    0.09
   5  -4   4    0.44    0.09
  -5  -4  -4    0.25    0.07
   5   4   5    3.70    0.25
  -5   4  -5    3.38    0.23
   5   4   5    3.41    0.24
   5   4   5    3.15    0.25
  -5   4  -5    3.17    0.25
   5   4   5    3.18    0.22
  -5  -4  -5    3.52    0.25
   5  -4   5    3.19    0.28
   5  -4   5    3.21    0.24
   5  -4   5    3.48    0.26
  -5  -4  -5    3.28    0.24
  -5  -4  -5    3.25    0.22
   5   4   6    0.19    0.10
   5   4   6    0.15    0.10
  -5   4  -6    0.08    0.10
   5   4   6    0.05    0.06
  -5   4  -6    0.10    0.08
  -5  -4  -6    0.26    0.10
   5  -4   6    0.17    0.09
  -5  -4  -6    0.15    0.09
   5  -4   6   -0.05    0.11
   5  -4   6    0.13    0.11
   5   4   7    1.29    0.16
  -5   4  -7    1.37    0.18
  -5   4  -7    1.53    0.18
   5   4   7    1.26    0.17
   5  -4   7    1.39    0.20
   5  -4   7    1.45    0.19
  -5  -4  -7    0.95    0.20
   5  -4   7    1.38    0.16
  -5  -4  -7    1.27    0.16
   5   4   8    8.22    0.53
  -5   4  -8    7.70    0.52
   5   4   8    8.39    0.52
  -5   4  -8    8.07    0.51
   5  -4   8    6.90    0.54
   5  -4   8    7.84    0.48
  -5  -4  -8    8.32    0.51
   5  -4   8    8.52    0.54
  -5  -4  -8    8.32    0.52
  -5   4  -9    4.15    0.35
   5   4   9    4.13    0.38
   5   4   9    5.06    0.38
  -5   4  -9    4.17    0.38
  -5  -4  -9    4.95    0.36
  -5  -4  -9    4.01    0.36
   5  -4   9    3.77    0.39
   5  -4   9    4.13    0.39
  -5   4 -10   -0.13    0.17
   5   4  10   -0.44    0.18
   5   4  10   -0.03    0.19
  -5   4 -10   -0.46    0.18
  -5  -4 -10    0.00    0.15
   5  -4  10   -0.24    0.19
   5  -4  10   -0.17    0.20
  -5  -4 -10   -0.10    0.18
   5   5 -11   -0.14    0.17
   5   5 -11    0.14    0.18
   5   5 -11    0.11    0.19
  -5   5  11    0.46    0.20
  -5  -5  11   -0.17    0.16
  -5  -5  11    0.02    0.19
   5  -5 -11    0.28    0.17
   5  -5 -11   -0.20    0.18
   5   5 -10    1.18    0.19
   5   5 -10    1.16    0.17
  -5   5  10    0.96    0.20
   5   5 -10    1.27    0.21
  -5  -5  10    1.44    0.23
   5  -5 -10    0.93    0.17
   5  -5 -10    1.10    0.20
   5   5  -9    4.05    0.30
   5   5  -9    4.06    0.33
   5   5  -9    4.09    0.33
  -5   5   9    3.82    0.33
   5   5  -9    3.80    0.30
   5  -5  -9    3.65    0.33
   5  -5  -9    3.69    0.32
  -5  -5   9    4.28    0.35
  -5  -5   9    4.08    0.32
   5  -5  -9    3.72    0.30
   5   5  -8    2.44    0.25
   5   5  -8    2.33    0.21
   5   5  -8    2.09    0.22
  -5   5   8    2.68    0.24
  -5  -5   8    2.44    0.27
   5  -5  -8    2.84    0.23
  -5  -5   8    2.12    0.22
   5  -5  -8    2.19    0.23
  -5  -5   8    2.43    0.22
   5  -5  -8    2.45    0.24
   5   5  -7    0.02    0.10
  -5   5   7    0.03    0.10
   5   5  -7    0.07    0.09
   5   5  -7    0.18    0.11
   5   5  -7    0.09    0.07
  -5  -5   7    0.05    0.10
   5  -5  -7   -0.11    0.09
   5  -5  -7   -0.02    0.12
   5  -5  -7   -0.06    0.09
  -5  -5   7    0.11    0.10
  -5  -5   7    0.13    0.09
   5   5  -6    0.12    0.09
   5   5  -6    0.07    0.06
   5   5  -6    0.12    0.10
   5   5  -6    0.13    0.09
  -5   5   6    0.19    0.09
   5  -5  -6   -0.16    0.09
   5  -5  -6    0.12    0.09
  -5  -5   6    0.14    0.09
  -5  -5   6    0.12    0.09
   5  -5  -6    0.16    0.09
  -5  -5   6    0.24    0.12
  -5   5   5    0.13    0.04
   5   5  -5    0.20    0.07
   5   5  -5    0.23    0.06
   5   5  -5    0.19    0.10
  -5   5   5    0.18    0.08
   5   5  -5    0.23    0.09
  -5   5   5    0.21    0.08
  -5  -5   5    0.07    0.08
  -5  -5   5    0.20    0.09
   5  -5  -5    0.18    0.09
   5  -5  -5    0.25    0.08
  -5  -5   5    0.24    0.09
   5  -5  -5    0.07    0.09
   5   5  -4    0.43    0.10
  -5   5   4    0.56    0.09
   5   5  -4    0.43    0.07
  -5   5   4    0.50    0.06
   5   5  -4    0.53    0.11
  -5   5   4    0.38    0.08
   5   5  -4    0.48    0.06
  -5   5   4    0.42    0.07
   5  -5  -4    0.51    0.10
  -5  -5   4    0.44    0.09
   5  -5  -4    0.51    0.10
  -5  -5   4    0.43    0.09
  -5  -5   4    0.44    0.11
  -5  -5   4    0.65    0.07
   5  -5  -4    0.45    0.08
  -5   5   3    0.22    0.06
   5   5  -3    0.22    0.05
   5   5  -3    0.31    0.09
  -5   5   3    0.23    0.07
   5   5  -3    0.40    0.09
  -5   5   3    0.38    0.07
  -5   5   3    0.27    0.07
   5  -5  -3    0.29    0.06
  -5  -5   3    0.22    0.07
   5  -5  -3    0.20    0.08
  -5  -5   3    0.26    0.08
   5  -5  -3    0.30    0.08
  -5  -5   3    0.38    0.06
   5  -5  -3    0.31    0.07
   5   5  -2    0.10    0.07
  -5   5   2    0.08    0.07
   5   5  -2   -0.03    0.06
  -5   5   2    0.09    0.07
   5   5  -2    0.04    0.04
  -5   5   2    0.05    0.05
  -5  -5   2    0.14    0.07
   5  -5  -2    0.04    0.06
   5  -5  -2    0.02    0.07
   5  -5  -2    0.08    0.07
   5  -5  -2    0.02    0.06
  -5  -5   2    0.07    0.06
  -5  -5   2    0.05    0.04
  -5   5   1   18.79    1.18
   5   5  -1   21.91    1.18
   5   5  -1   21.85    1.14
   5   5  -1   23.24    1.18
  -5   5   1   22.86    1.17
  -5  -5   1   21.84    1.17
   5  -5  -1   21.59    1.16
   5  -5  -1   20.47    1.15
   5  -5  -1   21.88    1.17
  -5  -5   1   23.42    1.18
   5  -5  -1   21.50    1.18
  -5  -5   1   20.83    1.15
  -5   5   0    0.35    0.09
  -5   5   0    0.33    0.08
   5   5   0    0.38    0.09
   5   5   0    0.54    0.06
   5  -5   0    0.62    0.10
   5  -5   0    0.27    0.07
  -5  -5   0    0.40    0.08
  -5  -5   0    0.64    0.09
  -5  -5   0    0.37    0.06
   5  -5   0    0.57    0.11
   5  -5   0    0.47    0.07
   5   5   1    3.06    0.21
  -5   5  -1    3.46    0.21
   5   5   1    3.18    0.23
   5   5   1    3.51    0.24
  -5   5  -1    3.46    0.23
  -5   5  -1    3.44    0.22
   5  -5   1    3.38    0.21
   5  -5   1    3.45    0.25
  -5  -5  -1    3.30    0.23
  -5  -5  -1    3.01    0.23
   5  -5   1    3.21    0.21
   5  -5   1    2.61    0.24
  -5   5  -2    0.96    0.11
   5   5   2    0.84    0.12
  -5   5  -2    0.94    0.11
   5   5   2    0.84    0.11
  -5   5  -2    0.81    0.11
  -5  -5  -2    0.86    0.12
  -5  -5  -2    0.83    0.09
   5  -5   2    0.74    0.12
  -5  -5  -2    0.83    0.11
   5  -5   2    0.92    0.09
   5  -5   2    1.17    0.14
   5  -5   2    0.79    0.09
   5  -5   2    0.76    0.09
  -5   5  -3    2.25    0.19
   5   5   3    2.06    0.19
   5   5   3    1.87    0.18
  -5   5  -3    2.05    0.16
  -5  -5  -3    1.90    0.17
   5  -5   3    1.96    0.19
  -5  -5  -3    1.82    0.18
  -5  -5  -3    1.66    0.16
   5  -5   3    2.38    0.21
   5   5   4    0.68    0.11
  -5   5  -4    0.40    0.11
  -5   5  -4    0.56    0.09
   5   5   4    0.67    0.11
  -5  -5  -4    0.52    0.10
   5  -5   4    0.59    0.13
  -5  -5  -4    0.65    0.10
  -5  -5  -4    0.55    0.10
   5  -5   4    0.66    0.12
   5   5   5    4.33    0.31
   5   5   5    4.03    0.27
  -5   5  -5    4.37    0.30
   5   5   5    4.16    0.29
  -5   5  -5    3.94    0.27
  -5  -5  -5    4.39    0.27
  -5  -5  -5    3.98    0.29
  -5  -5  -5    3.55    0.28
   5  -5   5    3.40    0.32
   5  -5   5    4.18    0.30
   5   5   6    0.67    0.13
   5   5   6    0.47    0.09
   5   5   6    0.55    0.14
  -5   5  -6    0.28    0.16
  -5   5  -6    0.57    0.11
   5  -5   6    0.32    0.12
  -5  -5  -6    0.38    0.11
   5  -5   6    0.60    0.12
  -5  -5  -6    0.48    0.10
  -5  -5  -6    0.59    0.14
   5   5   7   -0.17    0.11
   5   5   7   -0.13    0.13
  -5   5  -7    0.09    0.11
  -5   5  -7    0.09    0.13
   5  -5   7    0.11    0.15
  -5  -5  -7    0.25    0.13
   5  -5   7   -0.05    0.11
   5  -5   7    0.22    0.15
  -5  -5  -7   -0.01    0.11
  -5   5  -8    5.11    0.37
   5   5   8    5.16    0.41
   5   5   8    4.75    0.41
  -5   5  -8    5.70    0.40
   5  -5   8    5.03    0.42
  -5  -5  -8    4.73    0.38
  -5  -5  -8    5.12    0.39
   5  -5   8    5.46    0.37
   5  -5   8    4.87    0.42
   5   5   9    8.01    0.55
  -5   5  -9    9.02    0.57
  -5   5  -9    8.50    0.54
   5   5   9    7.74    0.56
  -5  -5  -9    8.44    0.55
  -5  -5  -9    7.80    0.55
   5  -5   9    7.61    0.58
   5  -5   9    8.06    0.59
  -5   6  11   -0.18    0.20
   5  -6 -11   -0.03    0.19
   5   6 -10    1.06    0.20
   5   6 -10    1.56    0.26
   5   6 -10    1.12    0.24
  -5   6  10    1.39    0.22
  -5  -6  10    1.23    0.20
   5  -6 -10    1.08    0.23
  -5  -6  10    1.12    0.24
   5  -6 -10    1.54    0.22
  -5   6   9    9.39    0.63
   5   6  -9   10.81    0.66
   5   6  -9    9.91    0.63
   5  -6  -9   10.09    0.62
   5  -6  -9    9.16    0.63
  -5  -6   9   11.10    0.65
  -5  -6   9    9.00    0.61
   5   6  -8    2.59    0.25
   5   6  -8    2.95    0.30
  -5   6   8    2.78    0.29
   5   6  -8    2.12    0.27
  -5  -6   8    2.54    0.28
  -5  -6   8    2.45    0.25
  -5  -6   8    2.20    0.26
   5  -6  -8    2.49    0.26
   5  -6  -8    2.51    0.28
   5   6  -7    3.88    0.31
   5   6  -7    3.94    0.33
  -5   6   7    4.10    0.30
   5  -6  -7    3.30    0.29
   5  -6  -7    3.65    0.31
  -5  -6   7    3.40    0.28
  -5  -6   7    3.61    0.33
   5  -6  -7    4.15    0.30
  -5  -6   7    3.69    0.30
  -5   6   6   11.02    0.66
   5   6  -6   11.42    0.65
   5   6  -6   11.36    0.67
   5   6  -6   11.46    0.68
   5  -6  -6   12.29    0.67
  -5  -6   6   12.30    0.69
  -5  -6   6   11.47    0.65
   5  -6  -6   10.60    0.70
  -5  -6   6   10.55    0.66
   5  -6  -6   10.91    0.66
  -5   6   5   11.01    0.64
   5   6  -5   10.94    0.59
   5   6  -5   12.29    0.65
  -5   6   5   10.67    0.59
   5   6  -5    9.82    0.64
  -5  -6   5   10.43    0.62
   5  -6  -5   10.47    0.64
  -5  -6   5   10.94    0.64
   5  -6  -5   11.02    0.64
   5  -6  -5   11.10    0.63
  -5  -6   5   11.66    0.66
  -5   6   4    4.57    0.29
   5   6  -4    4.18    0.31
   5   6  -4    4.25    0.30
  -5   6   4    4.03    0.26
   5   6  -4    4.09    0.24
  -5   6   4    3.93    0.30
  -5  -6   4    3.80    0.30
   5  -6  -4    5.42    0.32
   5  -6  -4    4.43    0.28
   5  -6  -4    4.21    0.30
  -5  -6   4    4.62    0.29
  -5   6   3    0.31    0.08
  -5   6   3    0.31    0.08
  -5   6   3    0.41    0.10
   5   6  -3    0.33    0.09
   5   6  -3    0.41    0.11
  -5   6   3    0.17    0.10
   5  -6  -3    0.24    0.09
   5  -6  -3    0.47    0.11
  -5  -6   3    0.38    0.10
   5  -6  -3    0.46    0.08
   5  -6  -3    0.21    0.08
  -5  -6   3    0.23    0.09
   5   6  -2    2.88    0.24
  -5   6   2    3.11    0.20
   5   6  -2    2.81    0.23
  -5   6   2    3.02    0.23
  -5  -6   2    3.20    0.24
   5  -6  -2    2.83    0.21
   5  -6  -2    3.27    0.25
   5  -6  -2    2.65    0.23
   5  -6  -2    2.51    0.21
  -5  -6   2    2.82    0.17
  -5  -6   2    3.30    0.24
   5  -6  -2    2.95    0.20
   5   6  -1   14.75    0.78
  -5   6   1   13.39    0.77
   5   6  -1   13.45    0.77
   5   6  -1   13.87    0.72
  -5  -6   1   15.08    0.78
   5  -6  -1   13.62    0.76
   5  -6  -1   11.87    0.77
  -5  -6   1   13.16    0.72
  -5  -6   1   13.40    0.76
   5  -6  -1   13.44    0.74
   5  -6  -1   13.59    0.75
   5   6   0    0.64    0.07
   5   6   0    0.59    0.11
  -5   6   0    0.64    0.11
  -5   6   0    0.42    0.08
   5   6   0    0.54    0.11
  -5  -6   0    0.43    0.07
   5  -6   0    0.68    0.09
   5  -6   0    0.42    0.08
  -5  -6   0    0.68    0.11
   5  -6   0    0.72    0.12
   5  -6   0    0.58    0.11
  -5  -6   0    0.45    0.10
   5   6   1    3.74    0.29
  -5   6  -1    3.90    0.28
  -5   6  -1    3.36    0.27
   5   6   1    4.09    0.29
   5   6   1    4.44    0.26
  -5   6  -1    4.31    0.25
   5  -6   1    3.92    0.25
  -5  -6  -1    3.14    0.27
   5  -6   1    4.60    0.30
   5  -6   1    4.78    0.30
  -5  -6  -1    3.73    0.25
   5  -6   1    4.03    0.25
  -5  -6  -1    4.30    0.29
  -5   6  -2    0.83    0.13
   5   6   2    1.04    0.13
  -5   6  -2    0.83    0.13
   5   6   2    0.92    0.13
   5  -6   2    1.12    0.15
   5  -6   2    1.05    0.11
   5  -6   2    0.94    0.14
  -5  -6  -2    0.84    0.13
  -5  -6  -2    0.99    0.12
  -5  -6  -2    0.80    0.12
   5   6   3   11.52    0.71
  -5   6  -3   11.97    0.71
   5   6   3   12.37    0.70
  -5  -6  -3   13.24    0.70
   5  -6   3   10.83    0.71
   5  -6   3   12.02    0.65
  -5  -6  -3   12.43    0.71
  -5  -6  -3   12.24    0.68
   5  -6   3   13.65    0.73
   5   6   4   -0.06    0.17
   5   6   4   -0.03    0.09
  -5   6  -4    0.04    0.08
  -5   6  -4   -0.25    0.09
  -5  -6  -4    0.03    0.11
   5  -6   4    0.03    0.10
  -5  -6  -4    0.03    0.09
  -5  -6  -4    0.03    0.09
  -5   6  -5    0.49    0.14
  -5   6  -5    0.25    0.10
   5   6   5    0.15    0.11
   5   6   5    0.27    0.12
   5  -6   5    0.32    0.15
  -5  -6  -5    0.22    0.10
  -5  -6  -5    0.53    0.14
  -5  -6  -5    0.14    0.11
   5  -6   5    0.22    0.12
  -5   6  -6    0.09    0.11
   5   6   6   -0.07    0.13
   5   6   6    0.12    0.13
  -5   6  -6    0.03    0.13
   5   6   6    0.21    0.14
  -5  -6  -6   -0.10    0.13
  -5  -6  -6    0.20    0.13
  -5  -6  -6   -0.18    0.11
   5  -6   6    0.03    0.15
   5   6   7    0.99    0.19
  -5   6  -7    0.59    0.16
  -5  -6  -7    0.97    0.19
   5  -6   7    1.18    0.18
   5  -6   7    0.96    0.20
  -5  -6  -7    0.75    0.16
   5   6   8    0.64    0.17
  -5   6  -8    0.77    0.19
   5   6   8    0.32    0.18
  -5  -6  -8    0.48    0.18
   5  -6   8    0.36    0.18
   5  -6   8    0.50    0.18
  -5  -6  -8    0.35    0.19
  -5   6  -9    3.12    0.38
   5   6   9    3.41    0.40
   5  -6   9    4.11    0.39
   5   7  -9    0.10    0.18
  -5   7   9    0.53    0.19
   5   7  -9   -0.02    0.18
  -5  -7   9    0.13    0.16
  -5  -7   9    0.04    0.22
   5  -7  -9    0.33    0.18
   5  -7  -9    0.17    0.17
   5   7  -8    8.88    0.59
  -5   7   8    8.81    0.57
   5   7  -8    8.16    0.59
   5  -7  -8    8.69    0.56
   5  -7  -8    9.16    0.57
  -5  -7   8    8.57    0.58
  -5  -7   8    8.80    0.60
   5  -7  -8    8.61    0.59
   5   7  -7    0.72    0.17
   5   7  -7    0.59    0.18
  -5   7   7    0.26    0.14
   5  -7  -7    0.39    0.16
  -5  -7   7    0.48    0.18
  -5  -7   7    0.57    0.14
  -5  -7   7    0.35    0.14
   5  -7  -7    0.26    0.14
   5  -7  -7    0.18    0.15
   5   7  -6   -0.22    0.13
   5   7  -6   -0.12    0.13
  -5   7   6   -0.11    0.13
   5  -7  -6   -0.22    0.13
  -5  -7   6    0.02    0.15
   5  -7  -6    0.00    0.13
  -5  -7   6    0.02    0.11
  -5  -7   6    0.09    0.12
   5  -7  -6    0.03    0.11
   5   7  -5    0.39    0.14
   5   7  -5    0.33    0.13
  -5   7   5    0.07    0.12
   5  -7  -5    0.39    0.11
  -5  -7   5    0.31    0.13
   5  -7  -5    0.34    0.13
  -5  -7   5    0.47    0.13
   5  -7  -5    0.24    0.13
  -5  -7   5    0.34    0.13
   5   7  -4    0.73    0.16
  -5   7   4    0.83    0.14
  -5   7   4    0.72    0.10
   5   7  -4    0.71    0.14
   5  -7  -4    0.79    0.12
  -5  -7   4    0.74    0.13
   5  -7  -4    0.62    0.15
  -5  -7   4    0.84    0.14
   5  -7  -4    0.82    0.15
   5   7  -3    0.03    0.11
   5   7  -3   -0.10    0.13
  -5   7   3    0.03    0.08
  -5   7   3   -0.07    0.10
   5  -7  -3    0.05    0.08
  -5  -7   3   -0.10    0.10
  -5  -7   3   -0.07    0.09
   5  -7  -3    0.04    0.10
   5  -7  -3    0.05    0.08
   5  -7  -3    0.02    0.11
  -5   7   2    0.77    0.12
   5   7  -2    0.84    0.17
  -5   7   2    0.74    0.13
  -5   7   2    0.57    0.10
   5   7  -2    0.77    0.14
   5  -7  -2    0.67    0.10
   5  -7  -2    0.91    0.18
   5  -7  -2    0.64    0.12
  -5  -7   2    0.74    0.13
   5  -7  -2    0.69    0.12
  -5  -7   2    0.40    0.20
  -5   7   1    7.83    0.50
   5   7  -1    8.16    0.51
  -5   7   1    8.41    0.46
   5   7  -1    8.37    0.51
   5  -7  -1    8.08    0.48
   5  -7  -1    8.43    0.50
  -5  -7   1    7.43    0.50
  -5  -7   1    8.06    0.49
   5   7   0    7.30    0.44
   5   7   0    6.80    0.43
  -5   7   0    6.38    0.42
  -5   7   0    6.58    0.38
  -5  -7   0    6.62    0.42
   5  -7   0    7.15    0.44
   5  -7   0    6.20    0.39
  -5  -7   0    5.45    0.42
  -5   7  -1    3.59    0.28
   5   7   1    3.31    0.28
   5  -7   1    3.07    0.29
  -5  -7  -1    3.45    0.24
  -5  -7  -1    3.61    0.28
   5  -7   1    3.68    0.29
   5  -7   1    3.56    0.24
  -5   7  -2    9.78    0.61
   5   7   2   10.07    0.61
   5   7   2   10.32    0.60
  -5  -7  -2    9.92    0.60
  -5  -7  -2   11.07    0.61
   5  -7   2    9.27    0.62
   5  -7   2   10.12    0.56
  -5  -7  -2   10.23    0.56
   5  -7   2    9.93    0.62
  -5   7  -3    0.25    0.13
   5   7   3    0.23    0.12
   5   7   3    0.27    0.13
   5  -7   3    0.23    0.13
  -5  -7  -3    0.30    0.09
   5  -7   3    0.06    0.14
  -5  -7  -3    0.06    0.11
  -5  -7  -3    0.23    0.12
   5   7   4    0.44    0.13
   5   7   4    0.23    0.13
  -5   7  -4    0.28    0.13
  -5  -7  -4    0.23    0.12
   5  -7   4    0.28    0.13
  -5  -7  -4    0.09    0.10
  -5  -7  -4   -0.20    0.14
   5  -7   4    0.34    0.15
  -5   7  -5    6.66    0.47
   5   7   5    6.73    0.46
  -5  -7  -5    7.30    0.48
  -5  -7  -5    6.39    0.44
   5  -7   5    6.25    0.48
  -5  -7  -5    8.04    0.45
   5  -7   5    7.05    0.50
  -5   7  -6    0.55    0.17
   5   7   6    0.61    0.17
   5   7   6    0.86    0.19
   5  -7   6    0.35    0.19
   5  -7   6    0.43    0.17
  -5  -7  -6    1.18    0.20
  -5  -7  -6    0.44    0.14
   5   7   7    1.23    0.22
   5   7   7    0.88    0.19
  -5   7  -7    0.61    0.21
  -5  -7  -7    0.67    0.18
   5  -7   7    0.82    0.24
   5  -7   7    0.99    0.20
  -5  -7  -7    0.89    0.22
   5   8  -8    0.24    0.22
   5   8  -8   -0.43    0.20
  -5   8   8    0.64    0.20
   5  -8  -8    0.26    0.19
  -5  -8   8    0.15    0.18
  -5  -8   8    0.19    0.20
   5   8  -7    1.08    0.20
   5   8  -7    1.09    0.22
  -5   8   7    1.21    0.21
   5  -8  -7    1.34    0.22
   5  -8  -7    1.13    0.22
  -5  -8   7    1.34    0.21
  -5  -8   7    1.24    0.25
   5   8  -6    0.13    0.16
  -5   8   6    0.22    0.16
   5   8  -6    0.09    0.16
   5  -8  -6    0.23    0.17
  -5  -8   6    0.03    0.15
  -5  -8   6    0.19    0.16
   5  -8  -6    0.53    0.17
  -5  -8   6    0.25    0.18
  -5   8   5    1.41    0.20
   5   8  -5    1.52    0.21
   5   8  -5    1.32    0.21
  -5  -8   5    1.39    0.20
  -5  -8   5    1.37    0.19
   5  -8  -5    1.58    0.20
   5  -8  -5    1.50    0.21
   5   8  -4    1.97    0.25
  -5   8   4    2.37    0.28
   5   8  -4    1.95    0.24
  -5  -8   4    2.47    0.27
   5  -8  -4    2.63    0.27
   5  -8  -4    2.42    0.29
  -5  -8   4    2.15    0.26
   5   8  -3   -0.12    0.13
  -5   8   3    0.13    0.11
  -5   8   3    0.09    0.14
   5   8  -3   -0.03    0.12
  -5  -8   3    0.21    0.14
   5  -8  -3    0.12    0.14
  -5  -8   3    0.34    0.21
   5  -8  -3    0.14    0.12
   5   8  -2    0.57    0.15
  -5   8   2    0.37    0.15
   5   8  -2    0.18    0.14
  -5   8   2    0.25    0.13
  -5  -8   2    0.39    0.14
   5  -8  -2    0.40    0.15
  -5  -8   2    0.34    0.14
   5  -8  -2    0.53    0.14
   5  -8  -2    0.51    0.14
  -5   8   1    0.28    0.14
  -5   8   1    0.44    0.14
   5   8  -1    0.03    0.14
   5   8  -1    0.31    0.13
   5  -8  -1    0.16    0.13
  -5  -8   1    0.33    0.14
   5  -8  -1    0.21    0.12
   5  -8  -1    0.38    0.14
  -5  -8   1    0.40    0.13
   5   8   0    1.58    0.19
  -5   8   0    2.09    0.24
  -5   8   0    1.93    0.22
   5   8   0    1.78    0.21
   5  -8   0    1.79    0.21
   5  -8   0    2.09    0.22
  -5  -8   0    1.38    0.20
  -5  -8   0    1.51    0.19
   5  -8   0    1.43    0.20
   5   8   1    8.91    0.57
   5   8   1    9.30    0.57
  -5   8  -1    8.92    0.56
  -5  -8  -1    9.35    0.57
   5  -8   1    9.12    0.59
   5  -8   1    8.53    0.63
   5  -8   1    8.91    0.53
  -5  -8  -1    8.54    0.56
  -5   8  -2    6.56    0.44
   5   8   2    5.47    0.43
   5   8   2    6.05    0.43
  -5  -8  -2    6.29    0.44
  -5  -8  -2    6.68    0.44
   5  -8   2    6.33    0.45
   5  -8   2    6.13    0.46
  -5   8  -3    2.89    0.28
   5   8   3    2.16    0.27
   5   8   3    2.03    0.26
   5  -8   3    1.99    0.26
  -5  -8  -3    2.71    0.28
  -5  -8  -3    2.21    0.28
   5  -8   3    2.44    0.30
  -5   8  -4    2.59    0.30
   5   8   4    2.73    0.31
   5   8   4    2.78    0.29
  -5  -8  -4    2.34    0.29
   5  -8   4    2.99    0.31
  -5  -8  -4    2.50    0.27
   5  -8   4    1.82    0.28
   5   8   5    0.18    0.17
   5   8   5    0.00    0.16
  -5   8  -5    0.24    0.17
   5  -8   5    0.37    0.20
  -5  -8  -5   -0.29    0.18
   5  -8   5   -0.13    0.18
  -5  -8  -5    0.09    0.16
   5   8   6    1.26    0.23
  -5   8  -6    0.87    0.22
   5   8   6    0.75    0.22
   5  -8   6    1.32    0.23
  -5  -8  -6    1.12    0.24
   5  -8   6    1.19    0.22
   5   9  -6    0.09    0.21
  -5   9   6    0.36    0.19
  -5  -9   6    0.39    0.19
   5  -9  -6    0.17    0.22
   5  -9  -6    0.26    0.21
  -5   9   5   -0.16    0.17
   5   9  -5    0.06    0.19
   5   9  -5   -0.03    0.19
  -5  -9   5    0.20    0.19
   5  -9  -5    0.23    0.21
   5  -9  -5   -0.12    0.17
   5   9  -4    1.60    0.25
   5   9  -4    1.18    0.22
  -5   9   4    1.54    0.22
   5  -9  -4    1.38    0.22
  -5  -9   4    1.42    0.22
  -5  -9   4    1.56    0.22
   5  -9  -4    1.49    0.24
   5   9  -3    0.13    0.17
  -5   9   3    0.13    0.17
   5   9  -3    0.10    0.18
   5  -9  -3   -0.03    0.15
  -5  -9   3    0.25    0.18
   5  -9  -3    0.19    0.17
  -5  -9   3    0.14    0.16
   5   9  -2   -0.04    0.17
  -5   9   2   -0.03    0.16
   5   9  -2    0.35    0.17
  -5  -9   2    0.05    0.17
   5  -9  -2    0.10    0.15
   5  -9  -2    0.04    0.16
  -5  -9   2   -0.20    0.17
  -5   9   1    0.12    0.16
   5   9  -1   -0.25    0.15
  -5   9   1    0.05    0.20
   5   9  -1    0.07    0.16
   5  -9  -1    0.14    0.18
  -5  -9   1   -0.04    0.17
   5  -9  -1    0.07    0.17
   5  -9  -1   -0.02    0.29
  -5  -9   1    0.30    0.15
  -5   9   0    0.70    0.18
  -5   9   0    0.73    0.18
   5   9   0    0.98    0.20
   5   9   0    0.74    0.18
  -5  -9   0    0.77    0.19
  -5  -9   0    0.55    0.16
   5  -9   0    0.46    0.18
   5  -9   0    0.43    0.19
   5   9   1    0.68    0.18
  -5   9  -1    0.50    0.18
  -5   9  -1    0.57    0.20
   5   9   1    0.68    0.18
  -5  -9  -1    0.59    0.19
   5  -9   1    0.69    0.22
  -5  -9  -1    0.83    0.18
   5  -9   1    0.24    0.18
  -5   9  -2    2.68    0.32
   5   9   2    2.45    0.30
   5   9   2    3.03    0.34
   5  -9   2    3.56    0.35
   5  -9   2    2.83    0.36
  -5  -9  -2    2.67    0.32
  -5  -9  -2    2.58    0.29
   5   9   3   -0.04    0.19
  -5   9  -3    0.45    0.19
   5   9   3   -0.04    0.17
  -5  -9  -3   -0.06    0.18
   5  -9   3   -0.16    0.21
  -5  -9  -3    0.00    0.19
   5  -9   3    0.13    0.20
   5   9   4    3.70    0.37
   5   9   4    3.86    0.40
  -5   9  -4    3.74    0.40
  -5  -9  -4    3.69    0.38
   5  -9   4    3.59    0.41
  -5  -9  -4    3.65    0.37
   5  -9   4    3.80    0.43
   6   0 -13    0.28    0.16
   6   0 -13    0.15    0.19
  -6   0  13   -0.17    0.20
   6   0 -12    0.74    0.17
  -6   0  12    0.65    0.19
   6   0 -12    0.83    0.18
   6   0 -11   -0.24    0.11
   6   0 -11   -0.04    0.13
   6   0 -10   17.95    0.96
   6   0 -10   16.62    1.04
  -6   0  10   19.02    1.00
   6   0 -10   17.83    1.00
   6   0 -10   17.60    0.96
  -6   0  10   17.00    0.96
   6   0  -9    0.01    0.09
   6   0  -9    0.00    0.07
  -6   0   9   -0.12    0.07
   6   0  -9    0.10    0.07
  -6   0   9   -0.01    0.08
   6   0  -9   -0.10    0.09
   6   0  -9    0.07    0.10
   6   0  -8    2.01    0.15
  -6   0   8    2.25    0.19
   6   0  -8    1.95    0.19
   6   0  -8    1.68    0.17
  -6   0   8    1.92    0.18
   6   0  -8    1.92    0.16
  -6   0   8    1.94    0.15
   6   0  -8    1.90    0.19
   6   0  -7   -0.03    0.08
   6   0  -7   -0.07    0.05
  -6   0   7    0.00    0.07
   6   0  -7   -0.01    0.05
   6   0  -7    0.02    0.06
  -6   0   7   -0.03    0.06
   6   0  -7    0.04    0.07
  -6   0   6    5.68    0.36
   6   0  -6    6.53    0.38
   6   0  -6    5.75    0.36
   6   0  -6    5.97    0.36
   6   0  -6    6.18    0.36
  -6   0   6    6.71    0.38
  -6   0   6    6.66    0.37
   6   0  -6    6.35    0.35
   6   0  -6    7.25    0.39
   6   0  -5   -0.02    0.04
   6   0  -5   -0.05    0.04
  -6   0   5   -0.06    0.05
   6   0  -5   -0.13    0.04
   6   0  -5    0.02    0.04
   6   0  -5   -0.03    0.05
  -6   0   5   -0.01    0.04
   6   0  -5   -0.03    0.05
  -6   0   5   -0.02    0.05
  -6   0   4    9.82    0.52
  -6   0   4   10.28    0.52
  -6   0   4    9.29    0.53
   6   0  -4    9.79    0.52
   6   0  -4    9.63    0.53
   6   0  -4    9.65    0.52
  -6   0   4    9.11    0.54
   6   0  -4   10.22    0.52
   6   0  -4    8.59    0.55
   6   0  -4    9.71    0.53
  -6   0   4    9.50    0.54
   6   0  -4    9.62    0.54
  -6   0   3   -0.16    0.04
  -6   0   3   -0.14    0.03
   6   0  -3   -0.20    0.03
   6   0  -3   -0.13    0.04
  -6   0   3   -0.12    0.05
   6   0  -3   -0.11    0.04
  -6   0   3   -0.15    0.02
   6   0  -3   -0.20    0.04
   6   0  -3   -0.17    0.02
  -6   0   3   -0.14    0.04
   6   0  -3   -0.22    0.03
   6   0  -3   -0.16    0.02
   6   0  -3   -0.18    0.03
  -6   0   2   64.76    3.12
   6   0  -2   60.53    3.12
  -6   0   2   53.80    3.14
   6   0  -2   62.31    3.12
   6   0  -2   56.42    3.12
  -6   0   1    0.05    0.04
  -6   0   1    0.06    0.04
   6   0  -1    0.00    0.03
   6   0  -1   -0.02    0.03
   6   0  -1    0.03    0.04
  -6   0   1    0.01    0.03
  -6   0   1   -0.02    0.03
   6   0  -1    0.02    0.03
  -6   0   0    6.05    0.35
  -6   0   0    5.95    0.33
  -6   0   0    6.42    0.34
  -6   0   0    5.71    0.34
   6   0   0    6.52    0.34
   6   0   0    5.89    0.34
   6   0   0    6.18    0.34
   6   0   0    5.65    0.34
   6   0   0    6.39    0.33
  -6   0   0    5.63    0.34
   6   0   1   -0.12    0.05
  -6   0  -1   -0.12    0.04
   6   0   1   -0.16    0.03
  -6   0  -1   -0.14    0.03
  -6   0  -1   -0.18    0.03
   6   0   1   -0.17    0.03
   6   0   1   -0.15    0.04
  -6   0  -1   -0.15    0.04
   6   0   1   -0.24    0.04
  -6   0  -1   -0.15    0.03
   6   0   2   46.96    2.47
   6   0   2   48.66    2.48
   6   0   2   48.04    2.48
  -6   0  -2   46.84    2.47
  -6   0  -2   45.97    2.47
   6   0   2   47.18    2.47
  -6   0  -2   44.85    2.47
  -6   0  -2   48.83    2.48
   6   0   3   -0.04    0.04
   6   0   3    0.00    0.05
   6   0   3    0.02    0.05
  -6   0  -3   -0.01    0.04
  -6   0  -3   -0.01    0.04
   6   0   3    0.04    0.04
  -6   0  -3    0.00    0.04
  -6   0  -3   -0.13    0.05
  -6   0  -4    2.46    0.17
   6   0   4    2.45    0.17
   6   0   4    2.71    0.19
   6   0   4    2.54    0.17
  -6   0  -4    2.68    0.17
   6   0   4    2.53    0.19
  -6   0  -4    2.70    0.19
   6   0   5    0.01    0.05
   6   0   5   -0.08    0.06
   6   0   5   -0.01    0.07
  -6   0  -5    0.03    0.06
   6   0   5    0.07    0.07
  -6   0  -5    0.00    0.06
  -6   0  -5    0.06    0.05
   6   0   5    0.03    0.05
   6   0   6    4.86    0.27
   6   0   6    4.12    0.27
  -6   0  -6    4.79    0.31
   6   0   6    4.15    0.30
  -6   0  -6    4.87    0.27
  -6   0  -6    5.07    0.29
   6   0   6    5.31    0.33
   6   0   7    0.02    0.05
  -6   0  -7   -0.18    0.08
   6   0   7   -0.21    0.09
  -6   0  -7   -0.03    0.07
   6   0   7   -0.08    0.09
   6   0   8    4.38    0.34
  -6   0  -8    4.46    0.29
  -6   0  -8    4.06    0.31
  -6   0  -9   -0.23    0.11
   6   0   9   -0.04    0.15
   6   0   9    0.05    0.14
  -6   0 -10    0.30    0.16
   6   0  10    0.23    0.19
   6   0  10    0.67    0.19
  -6   0 -11   -0.12    0.18
   6   0  11   -0.07    0.21
   6   0  11   -0.05    0.20
   6   1 -13    0.13    0.18
  -6   1  13    0.69    0.20
   6   1 -13    0.25    0.18
   6  -1 -13    0.07    0.19
   6  -1 -13    0.52    0.17
  -6  -1  13   -0.03    0.19
  -6   1  12    1.44    0.21
   6   1 -12    0.91    0.23
   6   1 -12    1.33    0.21
  -6  -1  12    1.36    0.21
   6  -1 -12    0.92    0.19
   6  -1 -12    1.40    0.21
  -6   1  11    0.54    0.23
   6   1 -11    0.14    0.14
   6   1 -11    0.34    0.15
   6   1 -11    0.39    0.12
   6  -1 -11    0.60    0.15
   6  -1 -11    0.06    0.13
  -6  -1  11    0.30    0.15
  -6  -1  11    0.40    0.13
   6   1 -10    1.89    0.21
  -6   1  10    2.19    0.23
   6   1 -10    2.11    0.23
   6   1 -10    2.22    0.18
   6   1 -10    2.11    0.23
   6  -1 -10    1.99    0.22
   6  -1 -10    2.13    0.19
  -6  -1  10    1.92    0.20
   6  -1 -10    1.68    0.20
  -6  -1  10    2.16    0.23
   6   1  -9    1.94    0.18
  -6   1   9    2.03    0.19
   6   1  -9    1.71    0.19
   6   1  -9    1.84    0.19
   6   1  -9    1.55    0.16
   6  -1  -9    2.00    0.16
  -6  -1   9    1.74    0.19
   6  -1  -9    1.71    0.19
   6  -1  -9    1.87    0.14
  -6  -1   9    1.57    0.17
   6  -1  -9    1.77    0.19
   6   1  -8    2.05    0.19
  -6   1   8    1.87    0.19
   6   1  -8    2.07    0.17
   6   1  -8    1.86    0.19
  -6   1   8    1.95    0.18
   6   1  -8    2.30    0.16
   6  -1  -8    2.11    0.17
   6  -1  -8    2.00    0.20
   6  -1  -8    2.16    0.14
   6  -1  -8    2.13    0.20
  -6  -1   8    1.99    0.17
   6  -1  -8    1.81    0.15
  -6  -1   8    1.95    0.18
  -6  -1   8    2.37    0.20
  -6   1   7    0.06    0.07
   6   1  -7    0.12    0.07
   6   1  -7    0.07    0.06
   6   1  -7    0.01    0.06
  -6   1   7    0.21    0.08
   6   1  -7    0.25    0.08
   6   1  -7    0.15    0.08
  -6   1   7    0.00    0.06
  -6  -1   7    0.11    0.07
   6  -1  -7    0.08    0.05
   6  -1  -7    0.14    0.08
   6  -1  -7   -0.01    0.06
   6  -1  -7    0.03    0.04
  -6  -1   7    0.01    0.07
  -6  -1   7    0.18    0.06
   6  -1  -7    0.00    0.06
  -6   1   6    4.01    0.26
   6   1  -6    3.98    0.26
   6   1  -6    4.55    0.28
   6   1  -6    4.41    0.27
   6   1  -6    4.44    0.28
  -6   1   6    4.40    0.28
   6   1  -6    4.60    0.27
   6   1  -6    4.10    0.27
  -6   1   6    4.09    0.27
   6  -1  -6    4.33    0.26
  -6  -1   6    4.47    0.27
   6  -1  -6    4.36    0.28
  -6  -1   6    4.15    0.27
   6  -1  -6    4.01    0.26
   6  -1  -6    4.58    0.24
   6  -1  -6    4.34    0.24
   6  -1  -6    4.01    0.26
  -6  -1   6    4.59    0.28
   6  -1  -6    4.07    0.28
  -6  -1   6    4.57    0.26
   6   1  -5   18.43    0.95
   6   1  -5   18.29    0.95
   6   1  -5   18.18    0.96
  -6   1   5   17.67    0.94
  -6   1   5   17.24    0.96
   6   1  -5   17.85    0.95
  -6   1   5   17.47    0.95
   6   1  -5   16.57    0.95
   6   1  -5   16.82    0.94
   6  -1  -5   18.39    0.93
  -6  -1   5   19.19    0.96
   6  -1  -5   18.52    0.93
   6  -1  -5   17.40    0.96
  -6  -1   5   17.51    0.96
  -6  -1   5   14.99    0.95
   6  -1  -5   18.64    0.94
   6  -1  -5   17.70    0.95
  -6   1   4   23.64    1.26
   6   1  -4   24.38    1.26
   6   1  -4   24.59    1.27
  -6   1   4   24.07    1.28
  -6   1   4   22.34    1.27
   6   1  -4   22.90    1.27
   6   1  -4   23.50    1.27
   6   1  -4   23.24    1.26
   6   1  -4   23.50    1.28
  -6   1   4   25.20    1.26
   6   1  -4   26.47    1.28
   6   1  -4   21.10    1.27
   6  -1  -4   24.90    1.28
   6  -1  -4   25.23    1.26
  -6  -1   4   24.06    1.27
  -6  -1   4   21.48    1.26
   6  -1  -4   23.86    1.27
  -6  -1   4   24.93    1.28
   6  -1  -4   24.57    1.26
   6  -1  -4   24.56    1.26
  -6   1   3    0.20    0.06
  -6   1   3    0.21    0.04
   6   1  -3    0.17    0.05
   6   1  -3    0.20    0.05
   6   1  -3    0.16    0.04
  -6   1   3    0.18    0.03
  -6   1   3    0.24    0.06
   6   1  -3    0.17    0.05
   6   1  -3    0.10    0.05
   6   1  -3    0.21    0.04
   6   1  -3    0.20    0.05
   6   1  -3    0.16    0.05
   6  -1  -3    0.08    0.06
   6  -1  -3    0.17    0.04
   6  -1  -3    0.11    0.05
   6  -1  -3    0.14    0.06
   6  -1  -3    0.22    0.03
  -6  -1   3    0.20    0.05
  -6  -1   3    0.12    0.04
   6  -1  -3    0.14    0.05
  -6  -1   3    0.15    0.06
  -6  -1   3    0.27    0.06
   6   1  -2   71.77    4.29
   6   1  -2   74.55    4.27
   6   1  -2   88.18    4.27
   6   1  -2   81.51    4.29
  -6   1   2   79.26    4.31
   6   1  -2   81.94    4.29
   6   1  -2   86.44    4.29
  -6   1   2   87.37    4.30
   6   1  -2   81.01    4.29
  -6   1   2   83.31    4.29
  -6   1   2   86.48    4.28
  -6  -1   2   81.63    4.29
  -6  -1   2   87.62    4.27
   6  -1  -2   75.40    4.29
  -6  -1   2   77.14    4.29
  -6  -1   2   86.31    4.29
   6  -1  -2   82.10    4.31
  -6  -1   2   81.54    4.29
   6  -1  -2   84.33    4.29
   6  -1  -2   84.21    4.28
   6   1  -1  158.11    9.39
  -6   1   1  176.67    9.39
   6   1  -1  181.90    9.40
  -6   1   1  167.63    9.40
  -6   1   1  183.74    9.38
  -6   1   1  180.36    9.40
   6   1  -1  179.74    9.40
   6   1  -1  167.90    9.38
  -6   1   1  190.02    9.38
   6   1  -1  184.49    9.40
  -6  -1   1  195.56    9.38
  -6  -1   1  199.65    9.40
  -6  -1   1  172.72    9.40
   6  -1  -1  190.10    9.40
   6  -1  -1  184.52    9.40
   6  -1  -1  177.28    9.39
   6  -1  -1  173.20    9.40
   6  -1  -1  184.17    9.40
  -6  -1   1  182.33    9.40
   6   1   0    7.43    0.42
   6   1   0    7.84    0.42
  -6   1   0    7.50    0.42
  -6   1   0    7.75    0.41
  -6   1   0    7.15    0.42
   6   1   0    7.77    0.41
   6   1   0    8.21    0.43
   6   1   0    7.53    0.42
  -6   1   0    7.55    0.42
  -6   1   0    6.62    0.42
   6   1   0    7.53    0.42
  -6   1   0    8.00    0.41
   6  -1   0    8.56    0.43
   6  -1   0    6.59    0.43
  -6  -1   0    6.70    0.42
   6  -1   0    7.75    0.41
  -6  -1   0    7.89    0.42
  -6  -1   0    7.33    0.43
  -6  -1   0    7.54    0.41
   6  -1   0    7.99    0.42
   6  -1   0    7.46    0.42
   6   1   1    1.10    0.09
  -6   1  -1    1.26    0.10
   6   1   1    1.24    0.11
   6   1   1    1.29    0.11
  -6   1  -1    1.33    0.11
   6   1   1    1.13    0.10
   6   1   1    1.37    0.10
  -6   1  -1    1.30    0.10
  -6   1  -1    1.12    0.11
  -6   1  -1    1.27    0.11
   6   1   1    1.35    0.11
   6  -1   1    1.27    0.11
  -6  -1  -1    1.38    0.10
  -6  -1  -1    1.23    0.11
  -6  -1  -1    1.12    0.10
  -6  -1  -1    1.14    0.10
   6  -1   1    1.15    0.10
   6  -1   1    1.35    0.11
   6  -1   1    1.29    0.09
  -6  -1  -1    1.33    0.11
   6   1   2   14.51    0.85
   6   1   2   18.72    0.87
  -6   1  -2   14.45    0.85
   6   1   2   16.02    0.86
   6   1   2   15.88    0.86
  -6   1  -2   16.27    0.87
  -6   1  -2   15.48    0.86
  -6   1  -2   15.26    0.86
   6  -1   2   18.39    0.88
  -6  -1  -2   14.36    0.86
   6  -1   2   15.98    0.85
  -6  -1  -2   16.52    0.86
  -6  -1  -2   17.29    0.87
  -6  -1  -2   14.71    0.85
   6  -1   2   16.79    0.86
  -6   1  -3    2.85    0.19
  -6   1  -3    2.61    0.17
  -6   1  -3    2.99    0.19
  -6   1  -3    2.46    0.19
   6   1   3    2.75    0.19
   6   1   3    2.95    0.18
   6   1   3    2.73    0.18
   6   1   3    2.78    0.19
   6   1   3    2.89    0.19
   6  -1   3    3.08    0.17
   6  -1   3    2.33    0.19
  -6  -1  -3    2.75    0.19
  -6  -1  -3    2.63    0.18
  -6  -1  -3    2.79    0.18
  -6  -1  -3    2.83    0.19
   6  -1   3    2.98    0.19
  -6   1  -4    0.65    0.08
   6   1   4    0.75    0.09
  -6   1  -4    0.62    0.09
   6   1   4    0.61    0.07
  -6   1  -4    0.74    0.09
   6   1   4    0.54    0.09
   6   1   4    0.67    0.08
   6  -1   4    0.59    0.09
   6  -1   4    0.49    0.10
   6  -1   4    0.64    0.07
  -6  -1  -4    0.55    0.08
  -6  -1  -4    0.60    0.09
  -6   1  -5    0.19    0.07
   6   1   5    0.18    0.08
  -6   1  -5    0.08    0.06
   6   1   5    0.06    0.08
  -6   1  -5    0.19    0.05
   6   1   5    0.07    0.05
   6   1   5    0.15    0.05
   6  -1   5    0.15    0.06
   6  -1   5    0.20    0.07
   6  -1   5    0.15    0.08
   6  -1   5    0.19    0.09
  -6  -1  -5    0.22    0.07
  -6  -1  -5    0.17    0.08
   6   1   6    2.86    0.21
  -6   1  -6    2.10    0.15
   6   1   6    2.03    0.19
  -6   1  -6    1.78    0.16
   6   1   6    2.06    0.14
  -6   1  -6    1.98    0.19
   6   1   6    1.90    0.14
   6  -1   6    1.90    0.19
   6  -1   6    2.04    0.20
  -6  -1  -6    2.16    0.17
   6  -1   6    2.23    0.16
   6  -1   6    2.14    0.16
  -6  -1  -6    1.87    0.18
  -6   1  -7    0.36    0.08
   6   1   7    0.47    0.12
  -6   1  -7    0.29    0.11
   6   1   7    0.32    0.12
   6  -1   7    0.44    0.08
  -6  -1  -7    0.52    0.11
   6  -1   7    0.60    0.12
   6  -1   7    0.35    0.11
  -6  -1  -7    0.42    0.09
   6   1   8   18.20    1.08
  -6   1  -8   19.92    1.08
   6   1   8   18.28    1.08
  -6  -1  -8   18.93    1.08
   6  -1   8   19.35    1.09
   6  -1   8   20.76    1.10
  -6  -1  -8   19.72    1.05
   6   1   9    0.53    0.17
  -6   1  -9    0.20    0.14
   6   1   9    0.49    0.16
  -6  -1  -9    0.24    0.13
   6  -1   9    0.59    0.16
   6  -1   9    0.45    0.16
  -6  -1  -9    0.41    0.13
  -6   1 -10    0.59    0.17
   6   1  10    0.76    0.20
   6   1  10    0.88    0.19
   6  -1  10    0.96    0.21
   6  -1  10    0.91    0.21
  -6  -1 -10    0.70    0.18
  -6   1 -11    3.02    0.33
   6   1  11    3.83    0.42
   6   1  11    2.93    0.37
   6  -1  11    2.81    0.34
   6  -1  11    3.27    0.39
  -6  -1 -11    3.31    0.36
   6   2 -13    0.77    0.21
   6   2 -13    1.43    0.23
  -6   2  13    1.16    0.23
   6  -2 -13    1.01    0.21
   6  -2 -13    0.82    0.22
  -6  -2  13    1.01    0.24
  -6   2  12    0.15    0.17
   6   2 -12    0.23    0.16
   6   2 -12    0.48    0.17
   6   2 -12    0.14    0.16
   6   2 -12    0.06    0.17
   6  -2 -12    0.23    0.17
   6  -2 -12    0.10    0.17
  -6  -2  12    0.25    0.17
  -6  -2  12    0.05    0.18
   6   2 -11    8.66    0.56
   6   2 -11    8.55    0.56
  -6   2  11    9.38    0.56
   6   2 -11    8.60    0.56
   6   2 -11    8.78    0.56
   6   2 -11    9.08    0.56
  -6  -2  11    8.91    0.56
   6  -2 -11    8.66    0.57
  -6  -2  11    9.91    0.58
   6  -2 -11    8.59    0.58
   6   2 -10    1.00    0.15
   6   2 -10    1.04    0.13
   6   2 -10    0.93    0.15
   6   2 -10    0.85    0.15
  -6   2  10    0.96    0.15
   6   2 -10    1.11    0.16
   6  -2 -10    0.55    0.22
  -6  -2  10    0.61    0.15
   6  -2 -10    0.81    0.12
   6  -2 -10    0.76    0.15
  -6  -2  10    0.76    0.16
   6   2  -9    2.10    0.22
   6   2  -9    2.60    0.21
  -6   2   9    2.54    0.21
   6   2  -9    1.99    0.21
   6   2  -9    2.34    0.19
   6   2  -9    2.17    0.22
   6  -2  -9    2.10    0.21
  -6  -2   9    2.03    0.22
   6  -2  -9    2.65    0.20
  -6  -2   9    2.31    0.22
   6  -2  -9    2.33    0.22
  -6   2   8   17.35    0.95
   6   2  -8   17.35    0.96
   6   2  -8   17.11    0.95
   6   2  -8   17.51    0.96
   6   2  -8   17.85    0.96
  -6   2   8   17.51    0.97
   6   2  -8   18.49    0.96
  -6  -2   8   18.03    0.97
   6  -2  -8   16.77    0.97
   6  -2  -8   16.98    0.97
  -6  -2   8   18.59    0.96
  -6  -2   8   14.78    0.96
   6  -2  -8   17.80    0.95
  -6   2   7    5.12    0.33
   6   2  -7    4.77    0.31
  -6   2   7    5.06    0.31
   6   2  -7    5.28    0.32
   6   2  -7    4.94    0.31
   6   2  -7    4.55    0.31
   6   2  -7    4.82    0.31
  -6  -2   7    5.67    0.33
   6  -2  -7    4.98    0.32
   6  -2  -7    4.91    0.32
  -6  -2   7    4.73    0.30
   6  -2  -7    4.66    0.30
  -6  -2   7    4.69    0.32
  -6  -2   7    4.61    0.31
  -6  -2   7    4.56    0.31
   6   2  -6   10.51    0.58
  -6   2   6   10.39    0.60
   6   2  -6   10.90    0.59
   6   2  -6    9.20    0.58
   6   2  -6   10.68    0.58
  -6   2   6   10.26    0.57
   6   2  -6   10.68    0.59
  -6  -2   6   10.40    0.59
  -6  -2   6   10.17    0.58
   6  -2  -6   10.72    0.59
  -6  -2   6   11.59    0.59
  -6  -2   6    9.26    0.58
   6  -2  -6   10.43    0.57
   6  -2  -6   10.34    0.58
   6  -2  -6   10.14    0.59
  -6  -2   6   10.01    0.59
  -6   2   5    1.79    0.15
   6   2  -5    1.72    0.14
   6   2  -5    1.75    0.15
  -6   2   5    1.88    0.14
   6   2  -5    1.68    0.15
   6   2  -5    2.08    0.15
   6   2  -5    2.02    0.15
   6  -2  -5    1.95    0.15
  -6  -2   5    2.16    0.16
  -6  -2   5    1.91    0.15
   6  -2  -5    2.03    0.16
  -6  -2   5    2.02    0.15
   6  -2  -5    1.71    0.14
  -6  -2   5    1.89    0.15
   6   2  -4    0.58    0.07
  -6   2   4    0.50    0.08
   6   2  -4    0.57    0.07
   6   2  -4    0.48    0.07
  -6   2   4    0.53    0.07
   6   2  -4    0.66    0.09
   6   2  -4    0.63    0.08
   6   2  -4    0.60    0.08
  -6  -2   4    0.69    0.08
   6  -2  -4    0.66    0.05
  -6  -2   4    0.50    0.07
   6  -2  -4    0.58    0.08
  -6  -2   4    0.46    0.08
   6  -2  -4    0.71    0.09
   6  -2  -4    0.56    0.06
   6   2  -3    3.97    0.23
  -6   2   3    3.98    0.22
  -6   2   3    3.89    0.24
   6   2  -3    3.55    0.24
   6   2  -3    3.76    0.23
   6   2  -3    3.55    0.23
  -6   2   3    4.09    0.22
  -6   2   3    3.70    0.24
   6   2  -3    3.53    0.23
   6  -2  -3    3.85    0.24
  -6  -2   3    3.89    0.23
  -6  -2   3    3.90    0.24
  -6  -2   3    3.58    0.24
  -6  -2   3    3.57    0.24
  -6  -2   3    3.86    0.25
   6  -2  -3    4.10    0.24
   6  -2  -3    3.97    0.22
   6  -2  -3    3.97    0.22
   6   2  -2   12.63    0.68
  -6   2   2   11.89    0.68
  -6   2   2   12.12    0.67
  -6   2   2   12.85    0.66
  -6   2   2   12.30    0.68
   6   2  -2   12.71    0.68
  -6   2   2   12.80    0.68
   6   2  -2   12.37    0.69
   6   2  -2   12.53    0.67
   6   2  -2   13.68    0.67
   6   2  -2   11.02    0.69
  -6  -2   2   12.29    0.68
   6  -2  -2   12.44    0.68
  -6  -2   2   13.54    0.68
   6  -2  -2   13.16    0.68
  -6  -2   2   12.26    0.67
   6  -2  -2   11.61    0.68
   6  -2  -2   12.43    0.68
   6  -2  -2   11.82    0.67
  -6  -2   2   12.66    0.68
   6  -2  -2   12.56    0.66
  -6  -2   2   12.49    0.68
   6   2  -1   14.14    0.77
  -6   2   1   14.38    0.78
  -6   2   1   14.22    0.76
  -6   2   1   14.62    0.77
   6   2  -1   13.34    0.78
   6   2  -1   15.10    0.77
   6   2  -1   14.87    0.78
   6   2  -1   13.87    0.78
  -6   2   1   16.20    0.77
   6   2  -1   14.79    0.78
  -6  -2   1   12.66    0.77
  -6  -2   1   14.40    0.77
   6  -2  -1   14.53    0.78
   6  -2  -1   15.94    0.78
   6  -2  -1   13.95    0.78
  -6  -2   1   15.00    0.78
   6  -2  -1   14.79    0.79
   6  -2  -1   13.77    0.78
  -6  -2   1   12.84    0.78
  -6  -2   1   14.74    0.78
   6  -2  -1   14.49    0.76
   6   2   0    3.05    0.20
   6   2   0    2.97    0.20
   6   2   0    3.30    0.20
  -6   2   0    3.30    0.20
  -6   2   0    3.06    0.20
   6   2   0    2.95    0.20
   6   2   0    3.13    0.19
   6   2   0    2.99    0.20
  -6   2   0    3.10    0.18
  -6   2   0    3.51    0.19
  -6   2   0    3.10    0.20
  -6  -2   0    2.50    0.19
  -6  -2   0    3.12    0.20
   6  -2   0    3.24    0.19
  -6  -2   0    3.12    0.19
  -6  -2   0    3.10    0.20
   6  -2   0    3.25    0.19
   6  -2   0    3.05    0.19
   6  -2   0    2.96    0.20
   6   2   1    0.26    0.06
   6   2   1    0.35    0.05
   6   2   1    0.39    0.06
  -6   2  -1    0.30    0.06
  -6   2  -1    0.47    0.06
  -6   2  -1    0.25    0.06
   6   2   1    0.24    0.05
  -6   2  -1    0.36    0.05
  -6   2  -1    0.28    0.05
   6   2   1    0.25    0.06
  -6   2  -1    0.38    0.05
  -6  -2  -1    0.39    0.06
  -6  -2  -1    0.23    0.05
   6  -2   1    0.32    0.05
   6  -2   1    0.35    0.05
   6  -2   1    0.35    0.05
   6  -2   1    0.20    0.05
  -6  -2  -1    0.31    0.06
  -6  -2  -1    0.35    0.06
   6  -2   1    0.22    0.06
   6  -2   1    0.30    0.06
  -6   2  -2    0.14    0.04
  -6   2  -2    0.03    0.04
  -6   2  -2    0.05    0.07
  -6   2  -2    0.09    0.05
   6   2   2    0.16    0.05
   6   2   2    0.03    0.05
  -6   2  -2    0.08    0.05
   6   2   2    0.13    0.06
  -6  -2  -2    0.12    0.05
   6  -2   2    0.10    0.04
   6  -2   2    0.02    0.05
  -6  -2  -2    0.06    0.05
   6  -2   2    0.13    0.05
  -6  -2  -2    0.10    0.06
   6  -2   2    0.04    0.05
   6  -2   2    0.07    0.03
   6   2   3   55.76    2.67
  -6   2  -3   48.88    2.64
   6   2   3   46.58    2.66
   6   2   3   49.56    2.65
  -6   2  -3   50.94    2.66
   6   2   3   49.99    2.65
   6  -2   3   50.82    2.64
   6  -2   3   52.50    2.64
   6  -2   3   52.19    2.68
  -6  -2  -3   50.22    2.66
   6  -2   3   50.02    2.66
  -6  -2  -3   50.55    2.66
   6  -2   3   49.21    2.66
   6   2   4   20.70    1.09
   6   2   4   20.14    1.11
   6   2   4   21.05    1.11
  -6   2  -4   18.90    1.07
   6   2   4   17.72    1.09
  -6   2  -4   20.40    1.11
   6  -2   4   20.73    1.10
  -6  -2  -4   22.00    1.11
   6  -2   4   22.18    1.08
   6  -2   4   22.36    1.13
   6  -2   4   21.61    1.11
   6  -2   4   20.15    1.08
  -6  -2  -4   18.74    1.11
   6   2   5   16.82    0.91
   6   2   5   18.29    0.92
   6   2   5   16.55    0.88
   6   2   5   15.23    0.88
  -6   2  -5   16.33    0.91
  -6  -2  -5   15.20    0.91
   6  -2   5   16.46    0.90
   6  -2   5   16.10    0.92
  -6  -2  -5   17.13    0.90
   6  -2   5   16.34    0.87
   6  -2   5   16.90    0.91
   6   2   6    0.15    0.09
   6   2   6    0.17    0.10
   6   2   6    0.14    0.06
   6   2   6    0.12    0.06
  -6   2  -6    0.06    0.08
  -6  -2  -6    0.05    0.08
   6  -2   6    0.17    0.10
   6  -2   6    0.15    0.10
  -6  -2  -6    0.04    0.08
   6  -2   6    0.21    0.08
  -6   2  -7    1.07    0.15
[truncated: 385,745 more chars]
