# Supplementary material for: Crystal structure of 3-[(2-acetamido­phen­yl)imino]­butan-2-one
Source: Acta Crystallogr E Crystallogr Commun. 2018 Jan 19;74(Pt 2):193–5. doi: 10.1107/S2056989018000749 (PMC5956335; doi:10.1107/S2056989018000749)
Supplement: Supplementary file 2 [file e-74-00193-Isup2.hkl]

data_I                                                                          
_shelx_title ' 0049_solomon in P2(1)/c'                                         
_shelx_refln_list_code          4                                               
_shelx_F_calc_maximum      157.79                                               
_exptl_crystal_F_000       464.00                                               
_reflns_d_resolution_high  0.7581                                               
                                                                                
loop_                                                                           
 _space_group_symop_operation_xyz                                               
 'x, y, z'                                                                      
 '-x, y+1/2, -z+1/2'                                                            
 '-x, -y, -z'                                                                   
 'x, -y-1/2, z-1/2'                                                             
                                                                                
_cell_length_a    13.9874                                                       
_cell_length_b     7.7950                                                       
_cell_length_c    10.3135                                                       
_cell_angle_alpha  90.000                                                       
_cell_angle_beta  105.556                                                       
_cell_angle_gamma  90.000                                                       
                                                                                
_shelx_F_squared_multiplier     1.000                                           
                                                                                
loop_                                                                           
 _refln_index_h                                                                 
 _refln_index_k                                                                 
 _refln_index_l                                                                 
 _refln_F_squared_calc                                                          
 _refln_F_squared_meas                                                          
 _refln_F_squared_sigma                                                         
 _refln_observed_status                                                         
   2   0   0       6227.67       6169.80       101.42 o                         
   3   0   0       8901.96       9016.27       156.33 o                         
   4   0   0          3.51          3.51         0.26 o                         
   5   0   0         40.89         41.80         0.99 o                         
   6   0   0        158.87        170.55         3.02 o                         
   7   0   0        158.11        169.03         3.19 o                         
   8   0   0        169.22        160.29         3.50 o                         
   9   0   0         45.44         61.06         2.82 o                         
  10   0   0        229.80        220.51         5.17 o                         
  11   0   0        441.69        448.99        10.01 o                         
  12   0   0         66.05         71.10         2.57 o                         
  13   0   0        120.44        115.33         4.93 o                         
  14   0   0          9.47          9.51         1.81 o                         
  15   0   0        153.45        157.85         5.77 o                         
  16   0   0         40.70         46.68         2.86 o                         
  17   0   0          0.40          3.02         2.23 o                         
   1   1   0        623.19        571.91         7.74 o                         
   2   1   0       1453.42       1431.64        15.87 o                         
   3   1   0        898.96        914.31        10.43 o                         
   4   1   0        634.43        607.68         6.67 o                         
   5   1   0        359.67        346.16         3.86 o                         
   6   1   0        198.82        213.68         2.58 o                         
   7   1   0         36.64         31.10         0.65 o                         
   8   1   0         38.60         31.54         0.76 o                         
   9   1   0         83.08         80.66         1.48 o                         
  10   1   0         57.54         61.01         1.27 o                         
  11   1   0        710.29        697.26        10.37 o                         
  12   1   0        282.56        271.08         4.74 o                         
  13   1   0        295.70        306.15         6.33 o                         
  14   1   0        378.00        371.33         7.26 o                         
  15   1   0          0.71          1.55         1.30 o                         
  16   1   0         77.22         90.64         3.10 o                         
  17   1   0          0.48          1.56         1.89 o                         
   0   2   0       7782.86       8401.68       138.00 o                         
   1   2   0       4355.40       4617.86        52.30 o                         
   2   2   0      24898.25      26626.84       317.37 o                         
   3   2   0          0.77          0.86         0.16 o                         
   4   2   0        769.08        823.70         9.44 o                         
   5   2   0        483.11        503.07         6.14 o                         
   6   2   0        103.31         87.53         1.26 o                         
   7   2   0         78.76         69.34         1.21 o                         
   8   2   0        180.94        179.12         2.77 o                         
   9   2   0        287.86        298.72         4.61 o                         
  10   2   0         88.96         89.51         1.73 o                         
  11   2   0         62.69         59.11         1.49 o                         
  12   2   0         22.24         23.22         0.99 o                         
  13   2   0          1.54          0.91         1.00 o                         
  14   2   0          0.59          0.89         1.17 o                         
  15   2   0          3.95          4.67         1.37 o                         
  16   2   0          2.58          4.40         1.58 o                         
  17   2   0         12.95         12.79         2.97 o                         
   1   3   0        213.64        202.54         2.79 o                         
   2   3   0          0.75          1.00         0.18 o                         
   3   3   0        197.25        192.45         3.23 o                         
   4   3   0         15.18          8.80         0.31 o                         
   5   3   0         45.56         35.91         0.70 o                         
   6   3   0        584.71        609.02         7.45 o                         
   7   3   0         10.65         10.28         0.52 o                         
   8   3   0         20.16         20.91         0.70 o                         
   9   3   0        128.98        125.61         2.42 o                         
  10   3   0       1212.47       1191.68        19.03 o                         
  11   3   0          4.84          5.15         0.78 o                         
  12   3   0         20.84         21.59         1.16 o                         
  13   3   0         29.56         25.08         1.51 o                         
  14   3   0          8.96         15.01         1.44 o                         
  15   3   0        255.25        259.18         5.92 o                         
  16   3   0          4.23         10.62         2.02 o                         
   0   4   0        182.65        193.53         5.12 o                         
   1   4   0       1286.45       1335.83        18.86 o                         
   2   4   0        894.58        969.26        13.88 o                         
   3   4   0         24.73         24.72         0.71 o                         
   4   4   0       5778.56       6175.41        85.71 o                         
   5   4   0        300.79        305.83         4.23 o                         
   6   4   0        263.25        268.87         3.77 o                         
   7   4   0          6.58         10.86         0.58 o                         
   8   4   0        112.22        109.58         2.12 o                         
   9   4   0         80.57         78.91         1.79 o                         
  10   4   0          7.02          7.76         0.76 o                         
  11   4   0         40.41         34.26         1.47 o                         
  12   4   0          0.81          1.63         1.01 o                         
  13   4   0          2.16         -0.18         1.16 o                         
  14   4   0         16.07         14.31         1.62 o                         
  15   4   0         18.28         20.73         2.04 o                         
  16   4   0         13.33         17.75         2.29 o                         
   1   5   0         36.28         46.26         1.79 o                         
   2   5   0        321.93        317.77         4.64 o                         
   3   5   0        119.28        115.96         1.98 o                         
   4   5   0         15.18         18.61         0.67 o                         
   5   5   0          5.42         13.08         0.98 o                         
   6   5   0         54.54         54.80         1.31 o                         
   7   5   0        110.65         98.31         2.18 o                         
   8   5   0        183.00        176.81         3.30 o                         
   9   5   0         10.08         10.89         0.86 o                         
  10   5   0         34.94         36.33         1.36 o                         
  11   5   0          5.89          7.97         1.10 o                         
  12   5   0        248.75        262.44         5.87 o                         
  13   5   0         15.86         19.27         1.64 o                         
  14   5   0        155.34        184.19         5.09 o                         
  15   5   0          2.14          2.76         2.03 o                         
   0   6   0          2.14         11.72         1.45 o                         
   1   6   0         16.28         18.57         0.95 o                         
   2   6   0        101.81        108.23         3.52 o                         
   3   6   0        186.31        190.67         3.40 o                         
   4   6   0        464.33        499.82         7.81 o                         
   5   6   0         17.29         16.00         0.80 o                         
   6   6   0        930.78        951.40        14.64 o                         
   7   6   0        163.86        157.76         3.67 o                         
   8   6   0         54.45         55.02         1.90 o                         
   9   6   0        277.13        269.86         5.17 o                         
  10   6   0          2.38          2.12         1.00 o                         
  11   6   0          0.52         -0.17         1.14 o                         
  12   6   0          0.00          2.72         1.46 o                         
  13   6   0          8.60          6.02         1.85 o                         
  14   6   0          0.71          7.07         2.81 o                         
   1   7   0         32.27         33.63         1.61 o                         
   2   7   0         11.26         10.07         0.97 o                         
   3   7   0          0.36          0.77         0.87 o                         
   4   7   0        118.80        111.63         2.50 o                         
   5   7   0        187.54        185.30         4.34 o                         
   6   7   0        339.69        307.58         7.36 o                         
   7   7   0          1.54         14.97         1.16 o                         
   8   7   0          0.06          0.18         1.12 o                         
   9   7   0         15.66         13.48         1.38 o                         
  10   7   0          0.36         -1.44         1.44 o                         
  11   7   0         53.02         51.28         2.45 o                         
  12   7   0        150.83        174.75         6.48 o                         
  13   7   0         13.47         14.12         4.28 o                         
   0   8   0         36.67         45.55         2.85 o                         
   1   8   0         50.39         50.07         1.96 o                         
   2   8   0          0.64          0.04         1.10 o                         
   3   8   0         11.92         13.67         1.40 o                         
   4   8   0         17.65         21.12         1.43 o                         
   5   8   0         52.98         48.91         2.26 o                         
   6   8   0        219.83        213.31         4.98 o                         
   7   8   0        290.06        286.48         7.72 o                         
   8   8   0        748.13        725.05        15.20 o                         
   9   8   0         40.68         32.35         2.04 o                         
  10   8   0          8.73          5.50         1.81 o                         
  11   8   0         23.04         16.03         2.56 o                         
   1   9   0          9.53          9.22         1.65 o                         
   2   9   0          0.22          2.99         1.38 o                         
   3   9   0         91.55         89.89         2.98 o                         
   4   9   0        110.23        110.66         3.32 o                         
   5   9   0         17.00         19.45         1.81 o                         
   6   9   0         92.35         92.62         3.38 o                         
   7   9   0         19.04         21.86         2.03 o                         
   8   9   0         45.57         46.64         2.72 o                         
   0  10   0          0.00          5.61         2.64 o                         
   1  10   0         14.14         13.12         2.37 o                         
   2  10   0         47.29         42.16         2.62 o                         
   3  10   0         13.59         12.69         2.05 o                         
   4  10   0          2.35         -0.92         2.70 o                         
 -18   1   1          0.99         -1.05         4.36 o                         
 -17   1   1         11.21         12.70         1.78 o                         
 -16   1   1         12.76         11.65         1.58 o                         
 -15   1   1          5.53          8.35         1.53 o                         
 -14   1   1          1.71          3.15         1.14 o                         
 -13   1   1        209.10        188.28         4.56 o                         
 -12   1   1          4.22          4.32         0.64 o                         
 -11   1   1         29.16         20.63         0.85 o                         
 -10   1   1        227.46        235.91         4.08 o                         
  -9   1   1        322.74        332.53         5.53 o                         
  -8   1   1       3039.27       3296.81        49.56 o                         
  -7   1   1          0.08          0.32         0.25 o                         
  -6   1   1       4865.85       5098.43        60.69 o                         
  -5   1   1         90.73         86.17         1.13 o                         
  -4   1   1         57.43         52.28         0.69 o                         
  -3   1   1        608.91        634.44         7.25 o                         
  -2   1   1       1977.13       2035.39        23.62 o                         
  -1   1   1        654.80        638.03         7.43 o                         
   0   1   1       1532.55       1569.47        17.80 o                         
   1   1   1        289.95        268.48         3.45 o                         
   2   1   1        150.32        120.96         1.52 o                         
   3   1   1         38.14         41.11         0.59 o                         
   4   1   1         74.67         80.28         1.09 o                         
   5   1   1          9.00          8.80         0.34 o                         
   6   1   1         34.97         35.31         0.65 o                         
   7   1   1         71.57         49.80         0.95 o                         
   8   1   1        137.63        136.80         2.44 o                         
   9   1   1         30.37         28.07         0.90 o                         
  10   1   1         40.02         37.61         1.12 o                         
  11   1   1        172.93        178.16         3.31 o                         
  12   1   1        585.94        588.27         9.68 o                         
  13   1   1        117.97        118.49         2.90 o                         
  14   1   1         30.17         31.22         1.65 o                         
  15   1   1          3.51          2.67         1.42 o                         
  16   1   1          6.95          6.44         1.90 o                         
  17   1   1        116.74        139.19         4.95 o                         
 -17   2   1        137.39        145.93         4.66 o                         
 -16   2   1         65.28         72.83         2.75 o                         
 -15   2   1          1.64         -0.62         1.30 o                         
 -14   2   1          0.26         -0.56         1.11 o                         
 -13   2   1         46.75         41.85         1.68 o                         
 -12   2   1        308.95        283.67         5.23 o                         
 -11   2   1        142.86        119.07         2.41 o                         
 -10   2   1          0.82          2.41         0.51 o                         
  -9   2   1        115.19        112.47         1.96 o                         
  -8   2   1         97.30         91.62         1.76 o                         
  -7   2   1        419.46        409.80         5.69 o                         
  -6   2   1        370.97        407.19         4.77 o                         
  -5   2   1        442.95        473.96         6.11 o                         
  -4   2   1        220.68        219.44         2.82 o                         
  -3   2   1       1451.07       1567.74        18.27 o                         
  -2   2   1      11205.42      11932.80       135.31 o                         
  -1   2   1        944.94        915.40         9.75 o                         
   0   2   1          2.15         -0.13         0.13 o                         
   1   2   1       5484.13       5802.96        67.39 o                         
   2   2   1      10827.55      11469.45       133.10 o                         
   3   2   1         17.82         13.53         0.32 o                         
   4   2   1       1306.45       1336.36        15.63 o                         
   5   2   1        335.71        330.93         3.91 o                         
   6   2   1         10.02          9.15         0.36 o                         
   7   2   1        680.65        668.85         9.51 o                         
   8   2   1          3.03          2.36         0.41 o                         
   9   2   1        165.57        156.48         2.43 o                         
  10   2   1        639.28        639.92         9.57 o                         
  11   2   1          5.71          4.01         0.75 o                         
  12   2   1         52.90         55.06         1.81 o                         
  13   2   1         44.84         43.79         1.80 o                         
  14   2   1        132.59        125.12         3.29 o                         
  15   2   1         11.13         13.98         1.59 o                         
  16   2   1          6.69          5.49         2.73 o                         
  17   2   1          0.20          5.82         2.83 o                         
 -17   3   1          3.06          5.69         2.15 o                         
 -16   3   1          9.34         12.06         1.77 o                         
 -15   3   1        210.58        220.71         5.23 o                         
 -14   3   1         56.68         51.87         2.39 o                         
 -13   3   1        108.10        102.92         2.76 o                         
 -12   3   1         69.15         67.68         1.93 o                         
 -11   3   1          3.55          5.01         0.68 o                         
 -10   3   1        423.67        419.47         6.68 o                         
  -9   3   1        274.89        271.15         4.27 o                         
  -8   3   1        241.77        249.19         4.14 o                         
  -7   3   1        114.59        119.93         1.88 o                         
  -6   3   1         98.66        115.85         1.70 o                         
  -5   3   1        267.36        276.47         3.67 o                         
  -4   3   1       6810.35       7425.00        88.41 o                         
  -3   3   1        129.45        118.59         1.67 o                         
  -2   3   1         14.97         12.60         0.41 o                         
  -1   3   1        434.28        463.52         5.91 o                         
   0   3   1        144.69        117.24         1.64 o                         
   1   3   1        641.60        654.54         7.91 o                         
   2   3   1       1404.25       1406.28        18.30 o                         
   3   3   1         31.85         31.75         0.63 o                         
   4   3   1          3.92          3.96         0.27 o                         
   5   3   1        186.17        163.70         2.81 o                         
   6   3   1         38.00         37.66         1.08 o                         
   7   3   1        190.52        180.83         2.92 o                         
   8   3   1        178.27        176.09         3.01 o                         
   9   3   1         55.95         58.71         1.47 o                         
  10   3   1        133.74        132.19         2.61 o                         
  11   3   1          0.28          0.47         0.78 o                         
  12   3   1        149.14        150.05         3.25 o                         
  13   3   1          8.65          5.79         1.22 o                         
  14   3   1        108.61        120.44         3.49 o                         
  15   3   1         13.61         20.38         2.02 o                         
  16   3   1        283.21        310.07         7.55 o                         
 -16   4   1          8.05         15.24         2.18 o                         
 -15   4   1         91.49        100.97         3.40 o                         
 -14   4   1         10.02         11.01         1.50 o                         
 -13   4   1          3.59          4.64         1.17 o                         
 -12   4   1         29.25         20.99         2.06 o                         
 -11   4   1        364.96        330.70         6.35 o                         
 -10   4   1        120.04        105.84         2.18 o                         
  -9   4   1          4.70          3.67         0.64 o                         
  -8   4   1        314.01        295.02         4.62 o                         
  -7   4   1         10.04         12.14         0.59 o                         
  -6   4   1          7.78          6.60         0.46 o                         
  -5   4   1       1298.71       1348.87        18.58 o                         
  -4   4   1       1165.07       1155.60        15.69 o                         
  -3   4   1       1474.45       1583.76        22.11 o                         
  -2   4   1        156.80        164.33         2.44 o                         
  -1   4   1        510.09        506.86         7.01 o                         
   0   4   1        465.82        482.60         6.90 o                         
   1   4   1          8.01         14.69         0.50 o                         
   2   4   1       1728.52       1738.72        22.69 o                         
   3   4   1        498.96        522.00         8.39 o                         
   4   4   1       2382.11       2477.61        35.82 o                         
   5   4   1        392.92        372.16         5.64 o                         
   6   4   1        278.93        294.46         4.50 o                         
   7   4   1        292.06        298.49         5.05 o                         
   8   4   1        958.23        954.38        14.68 o                         
   9   4   1        148.03        148.60         2.87 o                         
  10   4   1          4.87          5.62         0.85 o                         
  11   4   1         64.88         62.57         1.93 o                         
  12   4   1          0.82          1.34         1.07 o                         
  13   4   1         32.96         33.23         1.83 o                         
  14   4   1          2.53          1.82         1.78 o                         
  15   4   1         17.34         16.92         2.12 o                         
 -15   5   1         18.12         17.24         2.97 o                         
 -14   5   1          1.85          2.61         1.66 o                         
 -13   5   1          1.12          0.47         1.31 o                         
 -12   5   1        406.08        383.14         7.43 o                         
 -11   5   1         44.40         42.18         1.54 o                         
 -10   5   1        109.74        103.12         2.72 o                         
  -9   5   1         42.20         37.72         1.31 o                         
  -8   5   1        146.52        136.48         2.68 o                         
  -7   5   1        248.49        244.26         4.26 o                         
  -6   5   1        785.13        786.15        12.08 o                         
  -5   5   1        630.76        612.25         9.49 o                         
  -4   5   1        201.18        207.01         3.43 o                         
  -3   5   1        219.76        229.54         3.93 o                         
  -2   5   1        628.34        631.61        10.19 o                         
  -1   5   1          2.33          3.56         0.40 o                         
   0   5   1         40.48         39.13         0.99 o                         
   1   5   1         96.10         87.77         1.75 o                         
   2   5   1          0.46          0.75         0.33 o                         
   3   5   1        957.24        961.07        14.63 o                         
   4   5   1        410.95        418.25         6.60 o                         
   5   5   1         98.55         92.27         1.83 o                         
   6   5   1        207.69        210.29         3.30 o                         
   7   5   1          1.48          2.73         0.64 o                         
   8   5   1        146.59        149.03         2.79 o                         
   9   5   1          0.28          0.17         0.74 o                         
  10   5   1         38.22         40.00         1.45 o                         
  11   5   1         24.33         20.39         1.42 o                         
  12   5   1          6.68          6.45         1.48 o                         
  13   5   1        179.33        200.96         4.92 o                         
  14   5   1         13.74         21.19         2.16 o                         
  15   5   1          3.06          5.62         2.19 o                         
 -14   6   1         70.84         86.69         3.90 o                         
 -13   6   1          0.63          4.10         1.78 o                         
 -12   6   1          0.27          0.12         1.28 o                         
 -11   6   1          1.88          1.93         1.07 o                         
 -10   6   1         32.26         36.62         1.43 o                         
  -9   6   1        157.27        152.97         3.14 o                         
  -8   6   1        198.80        190.42         3.98 o                         
  -7   6   1        112.13        115.30         2.74 o                         
  -6   6   1        167.81        175.28         3.77 o                         
  -5   6   1        387.07        383.99         6.41 o                         
  -4   6   1         52.77         50.55         1.39 o                         
  -3   6   1          2.57          1.53         0.62 o                         
  -2   6   1          1.26          2.55         0.51 o                         
  -1   6   1        286.25        299.29         5.08 o                         
   0   6   1        235.99        238.03         4.32 o                         
   1   6   1         33.59         35.96         1.25 o                         
   2   6   1        177.26        175.83         3.33 o                         
   3   6   1        323.42        342.49         5.24 o                         
   4   6   1        501.84        497.98         7.51 o                         
   5   6   1        117.48        114.22         2.97 o                         
   6   6   1       4135.20       4354.93        75.71 o                         
   7   6   1         90.24         88.03         2.19 o                         
   8   6   1         48.03         47.27         1.86 o                         
   9   6   1        148.72        142.83         3.00 o                         
  10   6   1         32.28         33.35         1.59 o                         
  11   6   1          6.75          2.96         1.22 o                         
  12   6   1          4.21          1.97         1.58 o                         
  13   6   1         54.77         59.94         3.53 o                         
 -13   7   1         13.31         13.52         2.35 o                         
 -12   7   1          2.08          4.69         1.96 o                         
 -11   7   1         37.34         34.99         1.99 o                         
 -10   7   1          0.00          1.48         1.24 o                         
  -9   7   1          8.26          9.73         1.20 o                         
  -8   7   1        234.55        229.32         5.07 o                         
  -7   7   1         67.06         62.01         2.21 o                         
  -6   7   1         23.84         24.49         1.29 o                         
  -5   7   1        237.83        228.47         4.91 o                         
  -4   7   1         90.54         90.66         2.25 o                         
  -3   7   1        111.92        110.99         2.49 o                         
  -2   7   1         61.85         58.42         1.99 o                         
  -1   7   1         65.41         58.03         1.99 o                         
   0   7   1        390.31        381.99         7.68 o                         
   1   7   1         98.82        109.89         2.76 o                         
   2   7   1         47.42         50.14         1.80 o                         
   3   7   1          9.77          8.21         0.88 o                         
   4   7   1        178.13        176.30         3.83 o                         
   5   7   1         99.06         98.06         2.86 o                         
   6   7   1          1.31          0.70         1.03 o                         
   7   7   1          1.68          3.51         1.11 o                         
   8   7   1         15.91         16.59         2.02 o                         
   9   7   1         10.65         14.76         1.54 o                         
  10   7   1          2.50          0.82         1.54 o                         
  11   7   1        134.37        154.12         5.82 o                         
  12   7   1         26.66         32.41         2.73 o                         
 -11   8   1         27.07         25.56         2.50 o                         
 -10   8   1          8.76         11.26         2.40 o                         
  -9   8   1         85.84         80.04         3.07 o                         
  -8   8   1        112.34        110.53         3.40 o                         
  -7   8   1          0.54          3.75         1.39 o                         
  -6   8   1        133.08        131.17         3.37 o                         
  -5   8   1          7.06          7.95         1.26 o                         
  -4   8   1          0.07          0.84         1.21 o                         
  -3   8   1         45.69         50.53         1.96 o                         
  -2   8   1         74.70         81.80         2.50 o                         
  -1   8   1         15.40         16.39         1.33 o                         
   0   8   1          2.04         -0.55         1.06 o                         
   1   8   1          3.48          3.91         1.11 o                         
   2   8   1         38.74         41.03         1.83 o                         
   3   8   1         54.94         55.20         2.46 o                         
   4   8   1        403.13        405.18         8.31 o                         
   5   8   1        268.26        252.35         5.68 o                         
   6   8   1        290.29        289.14         6.81 o                         
   7   8   1          6.29          5.13         1.66 o                         
   8   8   1        782.86        774.38        17.06 o                         
   9   8   1          1.98          2.02         1.70 o                         
  10   8   1         40.19         39.63         2.31 o                         
  -8   9   1         30.21         32.24         2.75 o                         
  -7   9   1         12.70         10.20         2.12 o                         
  -6   9   1         17.17         19.43         1.90 o                         
  -5   9   1          1.43          1.45         1.62 o                         
  -4   9   1         86.65         91.92         4.59 o                         
  -3   9   1         30.52         33.05         2.01 o                         
  -2   9   1        139.03        147.47         4.03 o                         
  -1   9   1          3.71          2.94         1.48 o                         
   0   9   1         72.69         66.31         2.97 o                         
   1   9   1          4.08          5.05         1.44 o                         
   2   9   1          3.20          1.95         1.39 o                         
   3   9   1          0.56          2.53         1.55 o                         
   4   9   1          2.00          0.38         1.61 o                         
   5   9   1         15.75         17.33         1.87 o                         
   6   9   1          0.10          0.68         2.16 o                         
   7   9   1         99.43        104.46         4.05 o                         
   8   9   1         30.10         26.55         3.18 o                         
  -4  10   1          0.84          3.39         2.33 o                         
  -3  10   1          0.17          0.84         1.90 o                         
  -2  10   1          0.77          0.18         1.82 o                         
  -1  10   1          0.47         -0.35         1.84 o                         
   0  10   1         11.79         15.91         2.06 o                         
   1  10   1         13.34         14.19         2.40 o                         
   2  10   1        359.66        371.66         8.98 o                         
   3  10   1          3.57          3.77         2.20 o                         
 -18   0   2          2.08          3.22         2.60 o                         
 -17   0   2          1.92          4.59         2.20 o                         
 -16   0   2        245.22        222.99         6.70 o                         
 -15   0   2         24.86         28.89         2.23 o                         
 -14   0   2        701.19        617.28        15.31 o                         
 -13   0   2          4.51          4.66         1.25 o                         
 -12   0   2         47.78         38.98         2.06 o                         
 -11   0   2        339.84        339.29         9.61 o                         
 -10   0   2          1.95         -0.91         0.91 o                         
  -9   0   2       1183.43       1131.34        29.95 o                         
  -8   0   2       2183.84       2346.18        54.86 o                         
  -7   0   2         25.72         22.51         0.88 o                         
  -6   0   2       1726.15       1685.10        49.39 o                         
  -5   0   2        630.42        658.97        10.48 o                         
  -4   0   2         39.27         39.23         0.79 o                         
  -3   0   2        206.93        178.43         2.92 o                         
  -2   0   2       1332.77       1435.21        21.55 o                         
  -1   0   2       4965.90       5939.58       110.12 o                         
   0   0   2        719.38        696.95        12.89 o                         
   1   0   2       3084.13       2885.54        47.73 o                         
   2   0   2        312.67        311.05         5.34 o                         
   3   0   2         35.73         32.10         0.74 o                         
   4   0   2       3913.26       4099.92        67.35 o                         
   5   0   2        221.29        219.49         4.24 o                         
   6   0   2       1275.35       1329.00        24.63 o                         
   7   0   2        107.16         94.94         2.28 o                         
   8   0   2        408.71        402.99         8.30 o                         
   9   0   2        478.81        436.23         9.69 o                         
  10   0   2        724.45        724.09        15.88 o                         
  11   0   2        287.36        280.56         6.61 o                         
  12   0   2       2794.44       2945.44        77.01 o                         
  13   0   2         65.64         66.74         2.96 o                         
  14   0   2         47.06         45.24         2.88 o                         
  15   0   2        110.18        111.41         4.96 o                         
  16   0   2        188.72        224.38         7.85 o                         
 -18   1   2          3.02          4.09         1.82 o                         
 -17   1   2          0.05         -1.19         1.49 o                         
 -16   1   2         17.71         20.99         1.63 o                         
 -15   1   2          0.76          1.62         1.26 o                         
 -14   1   2         15.39         12.73         1.28 o                         
 -13   1   2          8.50          6.77         1.04 o                         
 -12   1   2          0.46         -0.40         0.78 o                         
 -11   1   2         79.11         83.95         2.15 o                         
 -10   1   2         15.49         21.01         0.79 o                         
  -9   1   2         51.05         42.09         0.96 o                         
  -8   1   2        402.11        389.87         6.10 o                         
  -7   1   2          8.95         10.54         0.40 o                         
  -6   1   2       2205.48       2319.08        27.00 o                         
  -5   1   2       2276.90       2374.81        25.21 o                         
  -4   1   2         51.12         39.90         0.55 o                         
  -3   1   2        555.21        583.98         6.39 o                         
  -2   1   2       1308.89       1311.57        15.68 o                         
  -1   1   2        623.96        642.17         6.87 o                         
   0   1   2       2372.12       2475.87        33.52 o                         
   1   1   2       1609.83       1567.85        24.08 o                         
   2   1   2        516.44        512.91         6.19 o                         
   3   1   2       2654.31       2781.89        34.10 o                         
   4   1   2        247.16        256.38         3.32 o                         
   5   1   2       1484.24       1509.59        17.64 o                         
   6   1   2        420.84        454.11         7.88 o                         
   7   1   2        123.57        125.07         2.01 o                         
   8   1   2        245.18        224.97         3.84 o                         
   9   1   2        187.68        180.75         2.96 o                         
  10   1   2        311.08        295.02         6.13 o                         
  11   1   2         45.66         42.07         1.40 o                         
  12   1   2        105.94        104.53         3.61 o                         
  13   1   2         22.52         22.75         1.37 o                         
  14   1   2         57.21         57.91         2.33 o                         
  15   1   2        101.20        101.82         3.11 o                         
  16   1   2         10.42         16.72         2.19 o                         
 -17   2   2         98.58        107.40         3.97 o                         
 -16   2   2         90.27         78.82         3.00 o                         
 -15   2   2          4.20          1.60         1.33 o                         
 -14   2   2        184.51        167.15         4.05 o                         
 -13   2   2        118.32        111.39         2.97 o                         
 -12   2   2        284.42        229.09         4.33 o                         
 -11   2   2         55.27         52.93         1.47 o                         
 -10   2   2        228.72        226.62         4.16 o                         
  -9   2   2        148.24        131.79         2.46 o                         
  -8   2   2        116.59         94.60         1.65 o                         
  -7   2   2       1206.62       1194.55        15.22 o                         
  -6   2   2        311.74        351.76         4.06 o                         
  -5   2   2         54.59         49.31         0.74 o                         
  -4   2   2         30.23         29.24         0.51 o                         
  -3   2   2         69.36         70.03         0.96 o                         
  -2   2   2          0.62          0.26         0.13 o                         
  -1   2   2         88.98         81.38         1.03 o                         
   0   2   2        262.50        267.51         3.00 o                         
   1   2   2       1547.35       1660.23        19.34 o                         
   2   2   2        268.86        288.36         3.57 o                         
   3   2   2        283.57        280.15         3.75 o                         
   4   2   2        246.89        238.09         2.86 o                         
   5   2   2         21.84         16.22         0.59 o                         
   6   2   2          5.35          2.39         0.33 o                         
   7   2   2          5.79          2.18         0.37 o                         
   8   2   2        606.47        600.63         8.60 o                         
   9   2   2        386.16        363.35         5.58 o                         
  10   2   2        560.09        545.29         7.94 o                         
  11   2   2        303.21        299.14         4.97 o                         
  12   2   2        339.15        331.27         5.77 o                         
  13   2   2         14.57         14.34         1.37 o                         
  14   2   2        826.88        867.79        15.80 o                         
  15   2   2         13.90         14.72         1.93 o                         
  16   2   2         31.27         37.28         2.53 o                         
 -17   3   2          1.32          3.94         1.93 o                         
 -16   3   2         19.34         19.96         1.84 o                         
 -15   3   2          0.06         -0.59         1.41 o                         
 -14   3   2          7.34          4.91         1.22 o                         
 -13   3   2          0.37          2.31         1.23 o                         
 -12   3   2         49.47         47.20         1.75 o                         
 -11   3   2        107.70        112.96         2.18 o                         
 -10   3   2        170.85        187.44         3.21 o                         
  -9   3   2        217.60        210.49         3.27 o                         
  -8   3   2          0.01          0.67         0.41 o                         
  -7   3   2        731.35        726.08         9.98 o                         
  -6   3   2        237.38        252.42         3.41 o                         
  -5   3   2        249.55        243.54         3.48 o                         
  -4   3   2       1511.12       1561.80        19.26 o                         
  -3   3   2          0.29          0.81         0.21 o                         
  -2   3   2          2.92          2.70         0.18 o                         
  -1   3   2          0.24         -0.16         0.16 o                         
   0   3   2          1.04          1.63         0.19 o                         
   1   3   2       1019.70       1023.12        11.99 o                         
   2   3   2       1385.47       1497.26        18.14 o                         
   3   3   2        356.35        349.10         5.20 o                         
   4   3   2        709.85        693.20        10.18 o                         
   5   3   2         75.07         91.77         1.70 o                         
   6   3   2        197.73        166.40         2.60 o                         
   7   3   2          2.46          3.46         0.49 o                         
   8   3   2        392.87        347.16         5.81 o                         
   9   3   2        128.57        121.71         2.40 o                         
  10   3   2         94.47         96.73         2.35 o                         
  11   3   2         68.68         71.02         2.11 o                         
  12   3   2          8.66          6.20         1.01 o                         
  13   3   2        122.44        133.98         3.60 o                         
  14   3   2        387.25        396.99         9.33 o                         
  15   3   2        149.13        160.92         4.72 o                         
  16   3   2          5.95          3.82         2.15 o                         
 -16   4   2         40.95         48.24         2.62 o                         
 -15   4   2         55.56         65.74         2.69 o                         
 -14   4   2          5.47          2.86         1.37 o                         
 -13   4   2          2.97          1.70         1.10 o                         
 -12   4   2          4.74         10.44         1.30 o                         
 -11   4   2         47.81         42.19         1.45 o                         
 -10   4   2        470.62        391.98         6.32 o                         
  -9   4   2         14.83         17.05         0.84 o                         
  -8   4   2          0.01         -0.42         0.52 o                         
  -7   4   2         61.46         57.73         1.24 o                         
  -6   4   2         83.85         88.85         1.65 o                         
  -5   4   2        298.22        261.62         3.89 o                         
  -4   4   2        620.23        632.71         9.35 o                         
  -3   4   2          8.70          9.21         0.37 o                         
  -2   4   2        122.13        104.90         1.62 o                         
  -1   4   2          0.45          0.30         0.34 o                         
   0   4   2        964.93        941.90        13.75 o                         
   1   4   2          7.18          5.18         0.32 o                         
   2   4   2         60.87         64.32         1.10 o                         
   3   4   2        303.63        313.33         4.73 o                         
   4   4   2        478.88        492.07         7.30 o                         
   5   4   2          1.99          3.76         0.45 o                         
   6   4   2         33.60         29.29         1.12 o                         
   7   4   2        446.50        425.51         6.73 o                         
   8   4   2       1472.54       1484.56        22.60 o                         
   9   4   2         14.00         13.46         0.85 o                         
  10   4   2        208.70        196.71         4.20 o                         
  11   4   2          1.59          0.77         1.39 o                         
  12   4   2         40.89         46.41         1.85 o                         
  13   4   2        141.57        138.58         4.33 o                         
  14   4   2        181.82        182.95         5.49 o                         
  15   4   2         89.82        111.24         5.54 o                         
 -16   5   2        127.24        131.50         7.25 o                         
 -15   5   2          1.36         -0.17         1.92 o                         
 -14   5   2          0.43          1.11         2.33 o                         
 -13   5   2         59.75         63.17         2.45 o                         
 -12   5   2         61.32         56.77         1.99 o                         
 -11   5   2          8.93         10.85         0.99 o                         
 -10   5   2          7.25          7.28         0.98 o                         
  -9   5   2         59.80         53.09         1.59 o                         
  -8   5   2         33.07         32.99         1.17 o                         
  -7   5   2         14.03         12.70         0.78 o                         
  -6   5   2          0.19          0.46         0.51 o                         
  -5   5   2          1.46          1.55         0.45 o                         
  -4   5   2        176.52        184.22         3.91 o                         
  -3   5   2        264.03        255.94         4.87 o                         
  -2   5   2        890.82        925.99        14.15 o                         
  -1   5   2          0.01         -0.42         0.42 o                         
   0   5   2        225.78        244.10         4.36 o                         
   1   5   2          2.35          3.70         0.46 o                         
   2   5   2        135.62        116.57         1.92 o                         
   3   5   2         93.08         95.37         1.71 o                         
   4   5   2        636.72        651.03         9.67 o                         
   5   5   2         25.64         24.39         0.82 o                         
   6   5   2        273.42        251.76         4.36 o                         
   7   5   2        181.48        172.85         3.07 o                         
   8   5   2         82.93         77.74         1.92 o                         
   9   5   2          3.37          3.68         0.89 o                         
  10   5   2         17.83         19.50         1.29 o                         
  11   5   2          1.32          2.63         1.19 o                         
  12   5   2         40.40         42.19         2.06 o                         
  13   5   2         78.33         86.47         3.22 o                         
  14   5   2          1.46          1.61         1.97 o                         
 -14   6   2         15.22         15.26         2.45 o                         
 -13   6   2         68.46         74.59         2.80 o                         
 -12   6   2          0.00         -0.85         1.23 o                         
 -11   6   2         24.06         21.27         1.30 o                         
 -10   6   2         84.97         72.78         2.11 o                         
  -9   6   2         73.35         66.36         1.91 o                         
  -8   6   2        109.87         98.53         2.94 o                         
  -7   6   2         40.56         42.61         1.53 o                         
  -6   6   2        123.91        124.83         2.50 o                         
  -5   6   2         81.71         82.91         1.76 o                         
  -4   6   2          4.28          2.84         0.67 o                         
  -3   6   2        259.29        251.12         4.19 o                         
  -2   6   2          1.37          2.08         0.58 o                         
  -1   6   2          3.67          3.78         0.66 o                         
   0   6   2        196.92        183.85         3.49 o                         
   1   6   2         17.34         16.98         0.80 o                         
   2   6   2         12.62         13.73         0.71 o                         
   3   6   2         43.36         41.79         1.14 o                         
   4   6   2          0.34          0.19         0.56 o                         
   5   6   2         28.02         26.64         1.14 o                         
   6   6   2        199.35        192.88         3.75 o                         
   7   6   2         60.12         62.35         1.82 o                         
   8   6   2         78.76         70.48         2.20 o                         
   9   6   2         25.94         24.16         1.39 o                         
  10   6   2        165.91        182.01         3.93 o                         
  11   6   2          0.02          0.08         1.37 o                         
  12   6   2         26.71         30.54         2.41 o                         
  13   6   2          9.36         13.07         2.04 o                         
 -13   7   2         23.78         18.34         2.44 o                         
 -12   7   2          3.42          8.17         1.90 o                         
 -11   7   2          6.27          5.10         1.56 o                         
 -10   7   2         17.10         19.20         1.47 o                         
  -9   7   2         27.52         27.85         1.46 o                         
  -8   7   2          0.45         -0.51         1.11 o                         
  -7   7   2         94.50         88.83         2.71 o                         
  -6   7   2          1.62          2.20         0.85 o                         
  -5   7   2         19.86         19.89         1.09 o                         
  -4   7   2          9.14         10.52         0.97 o                         
  -3   7   2         63.34         69.93         2.17 o                         
  -2   7   2        421.08        439.68         8.66 o                         
  -1   7   2         67.17         63.74         1.76 o                         
   0   7   2        108.04        104.95         2.39 o                         
   1   7   2          9.97          7.51         0.82 o                         
   2   7   2         80.81         81.50         2.20 o                         
   3   7   2         42.07         42.93         1.75 o                         
   4   7   2        455.20        451.16        10.51 o                         
   5   7   2        293.35        284.57         5.61 o                         
   6   7   2        298.95        294.67         8.66 o                         
   7   7   2         62.77         62.02         2.80 o                         
   8   7   2         22.99         25.55         1.68 o                         
   9   7   2         11.03         10.99         1.57 o                         
  10   7   2         19.96         21.31         1.84 o                         
  11   7   2         81.21         83.44         3.51 o                         
  12   7   2          5.86          3.38         5.63 o                         
 -11   8   2         47.74         54.62         3.04 o                         
 -10   8   2         17.55         28.26         2.25 o                         
  -9   8   2          8.76          5.98         1.92 o                         
  -8   8   2          6.86          5.12         1.64 o                         
  -7   8   2        148.76        151.89         3.74 o                         
  -6   8   2        239.10        234.43         5.00 o                         
  -5   8   2          9.04         11.32         1.33 o                         
  -4   8   2          0.01         -0.72         1.08 o                         
  -3   8   2          8.15          9.74         1.30 o                         
  -2   8   2         35.23         32.97         1.57 o                         
  -1   8   2        198.38        188.46         4.18 o                         
   0   8   2         99.80         99.92         3.01 o                         
   1   8   2         68.04         68.34         2.28 o                         
   2   8   2         14.01         14.24         1.31 o                         
   3   8   2        348.21        366.02         7.55 o                         
   4   8   2        585.26        575.21        13.57 o                         
   5   8   2        168.77        175.50         4.69 o                         
   6   8   2         29.10         33.91         2.42 o                         
   7   8   2        162.95        147.68         4.69 o                         
   8   8   2          3.66          3.77         1.62 o                         
   9   8   2          0.75          5.58         1.78 o                         
  10   8   2          2.58          0.28         1.92 o                         
  -8   9   2          5.22          3.98         2.26 o                         
  -7   9   2         57.96         54.64         2.67 o                         
  -6   9   2          0.39          0.72         1.75 o                         
  -5   9   2          0.11          1.10         1.74 o                         
  -4   9   2         67.21         68.06         2.75 o                         
  -3   9   2          5.14          7.28         1.52 o                         
  -2   9   2          0.00          1.71         1.60 o                         
  -1   9   2         55.12         53.10         2.16 o                         
   0   9   2        170.88        162.92         4.10 o                         
   1   9   2          1.25          3.23         1.44 o                         
   2   9   2        728.37        729.68        14.37 o                         
   3   9   2         10.89         13.60         1.76 o                         
   4   9   2        101.30         91.35         3.36 o                         
   5   9   2         88.62         79.74         3.44 o                         
   6   9   2          0.60          2.18         1.96 o                         
   7   9   2         72.93         60.70         3.00 o                         
  -3  10   2          0.16          1.43         2.10 o                         
  -2  10   2         58.58         69.11         4.47 o                         
  -1  10   2         17.85         18.47         2.44 o                         
   0  10   2          1.72          4.01         2.11 o                         
   1  10   2        432.86        439.91         9.38 o                         
   2  10   2         60.45         62.05         2.85 o                         
 -18   1   3         31.99         30.25         2.27 o                         
 -17   1   3          1.47          3.11         1.52 o                         
 -16   1   3        131.62        117.56         3.16 o                         
 -15   1   3          2.46          3.27         1.18 o                         
 -14   1   3        208.72        194.46         4.22 o                         
 -13   1   3         48.49         37.92         1.57 o                         
 -12   1   3         42.18         38.65         1.51 o                         
 -11   1   3         13.76         11.69         0.92 o                         
 -10   1   3         25.28         24.33         1.06 o                         
  -9   1   3        293.46        295.36         4.97 o                         
  -8   1   3         18.71         26.46         0.74 o                         
  -7   1   3       1069.63       1107.06        15.56 o                         
  -6   1   3          5.10          5.13         0.27 o                         
  -5   1   3        215.74        194.29         2.29 o                         
  -4   1   3        161.81        163.41         1.86 o                         
  -3   1   3       3065.97       3183.24        35.25 o                         
  -2   1   3       1400.95       1581.68        22.49 o                         
  -1   1   3        225.08        210.37         2.38 o                         
   0   1   3        190.10        196.41         2.37 o                         
   1   1   3         70.15         60.61         0.85 o                         
   2   1   3        782.69        833.21        10.03 o                         
   3   1   3          0.20          0.01         0.18 o                         
   4   1   3       1226.54       1358.86        18.18 o                         
   5   1   3          3.98          1.57         0.28 o                         
   6   1   3         70.66         78.57         1.30 o                         
   7   1   3         35.21         30.39         0.81 o                         
   8   1   3        243.53        233.32         4.24 o                         
   9   1   3         20.97         17.93         0.82 o                         
  10   1   3       1952.68       1932.56        33.80 o                         
  11   1   3        193.80        183.83         3.67 o                         
  12   1   3        980.91       1013.41        19.19 o                         
  13   1   3        225.51        232.49         4.94 o                         
  14   1   3         77.02         77.82         2.90 o                         
  15   1   3         38.07         39.55         2.42 o                         
  16   1   3         33.22         38.55         2.68 o                         
 -18   2   3        137.10        135.77         4.12 o                         
 -17   2   3         31.37         34.28         2.22 o                         
 -16   2   3         83.74         96.04         3.64 o                         
 -15   2   3          4.25          5.31         1.41 o                         
 -14   2   3         20.94         15.68         1.44 o                         
 -13   2   3         23.31         24.31         1.70 o                         
 -12   2   3         36.09         22.62         1.14 o                         
 -11   2   3          0.02          0.70         0.58 o                         
 -10   2   3        273.12        254.81         4.19 o                         
  -9   2   3         77.28         72.63         1.49 o                         
  -8   2   3         60.26         54.27         1.08 o                         
  -7   2   3         56.59         49.37         0.93 o                         
  -6   2   3        101.38        107.90         1.55 o                         
  -5   2   3          8.00          6.12         0.26 o                         
  -4   2   3       1805.77       1888.77        22.65 o                         
  -3   2   3         18.17         18.95         0.46 o                         
  -2   2   3        102.81        109.31         1.34 o                         
  -1   2   3         52.26         49.46         0.70 o                         
   0   2   3       1283.82       1343.44        15.33 o                         
   1   2   3        263.44        246.83         3.17 o                         
   2   2   3       1591.40       1650.80        22.66 o                         
   3   2   3         63.20         51.06         0.83 o                         
   4   2   3         10.63          7.83         0.36 o                         
   5   2   3          2.19          1.84         0.28 o                         
   6   2   3       1416.86       1425.84        20.74 o                         
   7   2   3          5.60          4.90         0.48 o                         
   8   2   3         69.76         68.06         1.46 o                         
   9   2   3        715.12        690.30        11.18 o                         
  10   2   3        386.96        379.96         7.95 o                         
  11   2   3         11.75         11.49         1.00 o                         
  12   2   3         27.37         28.39         1.27 o                         
  13   2   3        126.50        126.44         3.56 o                         
  14   2   3        139.61        144.07         4.27 o                         
  15   2   3          0.30         -2.24         2.24 o                         
 -17   3   3          0.05         -1.82         2.08 o                         
 -16   3   3         36.39         42.33         3.42 o                         
 -15   3   3         29.93         35.95         1.97 o                         
 -14   3   3         14.01          9.77         1.40 o                         
 -13   3   3          1.43          4.00         1.21 o                         
 -12   3   3         12.43          7.45         1.08 o                         
 -11   3   3        195.85        174.41         3.27 o                         
 -10   3   3         29.67         26.62         0.85 o                         
  -9   3   3         35.10         28.44         0.84 o                         
  -8   3   3          0.39          0.03         0.40 o                         
  -7   3   3        220.36        211.63         3.11 o                         
  -6   3   3          0.13          4.13         0.36 o                         
  -5   3   3        155.06        155.51         2.24 o                         
  -4   3   3        121.13        106.21         1.45 o                         
  -3   3   3         92.17         97.28         1.26 o                         
  -2   3   3         37.50         35.66         0.61 o                         
  -1   3   3        624.62        643.75         7.43 o                         
   0   3   3        506.12        527.27         7.02 o                         
   1   3   3        120.74        128.84         2.11 o                         
   2   3   3        720.93        726.63        12.88 o                         
   3   3   3         35.90         43.44         0.95 o                         
   4   3   3          0.25          0.43         0.38 o                         
   5   3   3         18.75         15.10         0.74 o                         
   6   3   3        941.13        981.30        14.39 o                         
   7   3   3         49.25         45.31         1.15 o                         
   8   3   3       1563.62       1573.62        23.91 o                         
   9   3   3         11.80          9.77         0.78 o                         
  10   3   3        114.08        108.80         2.37 o                         
  11   3   3        125.72        123.96         2.81 o                         
  12   3   3        205.52        208.05         5.18 o                         
  13   3   3         24.70         20.74         1.65 o                         
  14   3   3         91.31         78.02         3.28 o                         
  15   3   3         25.67         32.42         2.43 o                         
 -16   4   3         77.74         78.12         3.46 o                         
 -15   4   3          9.18          9.27         2.03 o                         
 -14   4   3         33.02         42.52         2.06 o                         
 -13   4   3          0.19         -0.43         1.10 o                         
 -12   4   3        188.95        165.23         3.66 o                         
 -11   4   3         22.77         20.53         1.03 o                         
 -10   4   3         57.29         39.23         1.19 o                         
  -9   4   3          2.56          3.03         0.64 o                         
  -8   4   3        150.28        147.67         2.54 o                         
  -7   4   3         23.18         23.07         0.78 o                         
  -6   4   3        115.87        116.52         2.01 o                         
  -5   4   3        181.93        181.93         2.82 o                         
  -4   4   3         15.45         21.96         0.59 o                         
  -3   4   3        108.15        105.60         1.68 o                         
  -2   4   3          0.02          0.14         0.28 o                         
  -1   4   3        120.81        125.65         1.93 o                         
   0   4   3       1463.31       1575.29        19.96 o                         
   1   4   3          0.78          3.49         0.34 o                         
   2   4   3        107.98        111.29         1.76 o                         
   3   4   3        100.81         97.42         1.99 o                         
   4   4   3         88.60         97.92         2.29 o                         
   5   4   3         11.58          9.36         0.74 o                         
   6   4   3        125.08        128.77         3.08 o                         
   7   4   3        702.83        728.86        12.40 o                         
   8   4   3         70.77         74.61         1.80 o                         
   9   4   3        196.18        183.31         3.66 o                         
  10   4   3         32.95         32.11         1.74 o                         
  11   4   3         15.40         16.51         1.44 o                         
  12   4   3         38.05         37.01         2.01 o                         
  13   4   3         11.77         15.65         1.71 o                         
  14   4   3          1.39          1.51         1.93 o                         
 -16   5   3        192.16        230.78         6.28 o                         
 -15   5   3         14.23         19.10         2.11 o                         
 -14   5   3         32.52         37.06         2.23 o                         
 -13   5   3         51.57         60.51         2.64 o                         
 -12   5   3         28.08         24.87         1.46 o                         
 -11   5   3          4.23          1.83         0.89 o                         
 -10   5   3         34.81         25.11         1.34 o                         
  -9   5   3         11.44         15.25         0.93 o                         
  -8   5   3         14.61         17.02         0.86 o                         
  -7   5   3         59.39         60.50         1.54 o                         
  -6   5   3        219.66        220.63         3.70 o                         
  -5   5   3          7.73          8.24         0.52 o                         
  -4   5   3          0.02          0.15         0.33 o                         
  -3   5   3        300.54        269.51         4.23 o                         
  -2   5   3         10.29          7.65         0.56 o                         
  -1   5   3          3.73          8.44         0.62 o                         
   0   5   3        269.21        275.16         5.64 o                         
   1   5   3        385.12        414.39         6.00 o                         
   2   5   3          4.04          3.14         0.42 o                         
   3   5   3         18.83         16.82         0.71 o                         
   4   5   3        219.88        215.04         3.57 o                         
   5   5   3         55.11         56.07         1.68 o                         
   6   5   3       1055.30       1076.85        19.14 o                         
   7   5   3          9.01         10.08         0.90 o                         
   8   5   3        340.61        346.76         6.62 o                         
   9   5   3        262.63        259.72         4.99 o                         
  10   5   3         72.75         80.85         2.54 o                         
  11   5   3         15.21         21.13         1.59 o                         
  12   5   3         18.21         23.41         1.85 o                         
  13   5   3         16.45         17.77         2.24 o                         
 -14   6   3         10.77         11.20         2.14 o                         
 -13   6   3        146.96        143.06         4.15 o                         
 -12   6   3          0.62          0.87         1.39 o                         
 -11   6   3          0.17          1.63         1.16 o                         
 -10   6   3        168.64        147.81         3.10 o                         
  -9   6   3          6.85          9.59         0.99 o                         
  -8   6   3        436.69        404.25         7.64 o                         
  -7   6   3          2.86          1.94         0.79 o                         
  -6   6   3        111.24        125.89         2.21 o                         
  -5   6   3         11.95          9.58         0.74 o                         
  -4   6   3        116.25        116.73         2.19 o                         
  -3   6   3        182.78        186.90         3.27 o                         
  -2   6   3        936.39        961.38        15.47 o                         
  -1   6   3          9.58          7.27         0.78 o                         
   0   6   3         12.13          9.83         0.76 o                         
   1   6   3        123.71        113.57         2.62 o                         
   2   6   3          0.95          1.00         0.44 o                         
   3   6   3          5.54         11.85         0.72 o                         
   4   6   3          9.28          9.18         0.76 o                         
   5   6   3        349.74        346.13         6.56 o                         
   6   6   3          1.75         12.85         1.52 o                         
   7   6   3        272.10        255.65         6.45 o                         
   8   6   3         16.22         16.61         1.22 o                         
   9   6   3         40.26         40.96         2.10 o                         
  10   6   3        161.92        167.08         4.36 o                         
  11   6   3         18.93         15.46         2.40 o                         
  12   6   3          0.51          3.58         1.88 o                         
 -13   7   3          8.75         10.07         2.13 o                         
 -12   7   3          6.97         12.05         1.82 o                         
 -11   7   3         11.74          9.96         1.65 o                         
 -10   7   3         31.05         32.14         1.72 o                         
  -9   7   3         35.47         40.47         1.83 o                         
  -8   7   3         85.25         78.81         2.35 o                         
  -7   7   3         32.70         30.61         1.34 o                         
  -6   7   3         17.85         18.28         1.11 o                         
  -5   7   3          0.01         -0.21         0.84 o                         
  -4   7   3         83.93         80.69         2.89 o                         
  -3   7   3         13.61         14.93         1.02 o                         
  -2   7   3         30.89         35.05         1.49 o                         
  -1   7   3         58.02         48.10         1.68 o                         
   0   7   3         47.82         43.23         1.66 o                         
   1   7   3          7.79          4.97         0.99 o                         
   2   7   3        106.87         98.20         2.64 o                         
   3   7   3        194.97        199.35         6.19 o                         
   4   7   3        521.23        519.99        11.14 o                         
   5   7   3          8.35          5.89         1.18 o                         
   6   7   3        108.32        110.37         3.13 o                         
   7   7   3         36.22         35.21         1.82 o                         
   8   7   3         30.76         32.26         1.84 o                         
   9   7   3         14.10         16.24         1.76 o                         
  10   7   3          2.56          4.73         1.78 o                         
  11   7   3         46.46         49.09         2.74 o                         
 -11   8   3         57.28         48.96         2.70 o                         
 -10   8   3         33.67         24.92         2.09 o                         
  -9   8   3         19.02         16.06         2.73 o                         
  -8   8   3        187.00        173.22         4.76 o                         
  -7   8   3         14.71         13.41         1.64 o                         
  -6   8   3         34.16         31.96         1.95 o                         
  -5   8   3          3.25          2.74         1.32 o                         
  -4   8   3        169.53        165.83         4.09 o                         
  -3   8   3          0.05          0.41         1.15 o                         
  -2   8   3         17.20         21.26         1.65 o                         
  -1   8   3        214.90        212.15         4.54 o                         
   0   8   3         29.65         28.42         1.53 o                         
   1   8   3         15.67         15.98         1.34 o                         
   2   8   3         40.50         45.10         2.33 o                         
   3   8   3         44.13         46.37         2.45 o                         
   4   8   3         19.39         16.85         1.74 o                         
   5   8   3         66.30         66.83         3.32 o                         
   6   8   3         25.41         26.15         2.06 o                         
   7   8   3         38.37         34.92         2.48 o                         
   8   8   3         16.84         15.83         1.91 o                         
   9   8   3          5.90          8.42         1.97 o                         
  -8   9   3         62.39         58.70         4.18 o                         
  -7   9   3          1.53          0.08         1.95 o                         
  -6   9   3         26.42         30.02         2.42 o                         
  -5   9   3          1.44          3.56         1.78 o                         
  -4   9   3         34.22         31.76         2.17 o                         
  -3   9   3          2.81          2.36         1.71 o                         
  -2   9   3         12.20         12.72         1.60 o                         
  -1   9   3          5.58          9.08         1.63 o                         
   0   9   3          0.56         -0.53         1.78 o                         
   1   9   3          1.22          6.28         1.63 o                         
   2   9   3        133.41        141.25         4.09 o                         
   3   9   3          0.03          0.96         1.69 o                         
   4   9   3        163.32        174.21         5.03 o                         
   5   9   3          2.83          1.12         2.01 o                         
   6   9   3          0.06          1.44         2.11 o                         
  -2  10   3          0.17         -2.58         3.07 o                         
  -1  10   3          3.09          3.48         3.69 o                         
   0  10   3          2.74          3.70         3.08 o                         
 -18   0   4          2.83          0.28         2.35 o                         
 -17   0   4         23.65         21.78         2.41 o                         
 -16   0   4        127.73        126.01         4.78 o                         
 -15   0   4        105.35        103.41         3.97 o                         
 -14   0   4        234.42        212.57         6.08 o                         
 -13   0   4        170.93        150.02         4.55 o                         
 -12   0   4         94.81         84.02         3.14 o                         
 -11   0   4        708.49        729.91        17.63 o                         
 -10   0   4         20.21         15.17         1.20 o                         
  -9   0   4        278.52        254.82         5.95 o                         
  -8   0   4        100.10         82.90         1.92 o                         
  -7   0   4        257.98        259.54         4.49 o                         
  -6   0   4        308.79        271.28         4.31 o                         
  -5   0   4        902.10        999.28        15.16 o                         
  -4   0   4        259.53        309.59         4.65 o                         
  -3   0   4       1538.74       1605.16        23.24 o                         
  -2   0   4       4465.64       5478.50        96.62 o                         
  -1   0   4         46.90         53.63         1.06 o                         
   0   0   4        371.65        415.86         7.42 o                         
   1   0   4        116.65         98.19         2.79 o                         
   2   0   4       2139.72       2484.69        43.11 o                         
   3   0   4         21.08         15.14         0.57 o                         
   4   0   4       4350.81       4981.92        97.81 o                         
   5   0   4          1.75          0.01         0.46 o                         
   6   0   4         66.18         72.64         1.89 o                         
   7   0   4       1017.21       1050.31        20.98 o                         
   8   0   4         20.63         17.61         1.20 o                         
   9   0   4         57.82         59.32         2.38 o                         
  10   0   4        476.86        492.12        12.16 o                         
  11   0   4         78.48         79.78         3.04 o                         
  12   0   4          2.52          2.53         2.11 o                         
  13   0   4        125.14        132.36         4.57 o                         
  14   0   4          5.15          8.11         2.98 o                         
  15   0   4          3.93          6.73         3.29 o                         
 -18   1   4          1.14         -0.55         1.72 o                         
 -17   1   4          3.75          7.21         2.01 o                         
 -16   1   4          9.45          6.59         1.33 o                         
 -15   1   4         10.35         13.45         1.55 o                         
 -14   1   4          0.51          0.05         1.01 o                         
 -13   1   4          9.33          8.93         0.98 o                         
 -12   1   4        142.09        140.60         2.99 o                         
 -11   1   4          0.04          0.40         0.70 o                         
 -10   1   4         12.27         12.29         0.57 o                         
  -9   1   4         32.85         33.71         1.07 o                         
  -8   1   4        155.33        151.84         2.22 o                         
  -7   1   4        203.91        207.46         3.01 o                         
  -6   1   4        644.70        675.53         7.99 o                         
  -5   1   4        154.62        161.11         2.05 o                         
  -4   1   4        388.95        388.72         4.26 o                         
  -3   1   4        639.77        680.37         7.17 o                         
  -2   1   4         44.75         45.21         0.67 o                         
  -1   1   4       2688.18       3121.46        33.84 o                         
   0   1   4          1.44         -0.22         0.22 o                         
   1   1   4          5.80          7.86         0.32 o                         
   2   1   4         47.89         49.86         0.98 o                         
   3   1   4        192.85        197.82         2.60 o                         
   4   1   4         35.61         25.66         0.71 o                         
   5   1   4        104.67         95.51         1.61 o                         
   6   1   4         10.18         17.76         0.68 o                         
   7   1   4         27.73         18.02         0.68 o                         
   8   1   4         68.05         69.59         1.59 o                         
   9   1   4          0.97         -0.04         0.66 o                         
  10   1   4        146.66        136.96         3.06 o                         
  11   1   4          1.96          4.39         0.97 o                         
  12   1   4        173.19        177.52         3.77 o                         
  13   1   4          3.98          3.44         1.38 o                         
  14   1   4         44.10         41.06         2.79 o                         
  15   1   4         45.18         38.79         3.63 o                         
 -18   2   4          5.15          7.73         2.10 o                         
 -17   2   4         39.87         48.50         2.50 o                         
 -16   2   4         45.83         42.35         2.08 o                         
 -15   2   4         56.89         55.42         2.40 o                         
 -14   2   4          0.98          1.07         1.21 o                         
 -13   2   4          8.97          8.20         1.25 o                         
 -12   2   4        102.10         91.47         2.31 o                         
 -11   2   4        218.67        198.23         3.57 o                         
 -10   2   4          9.07          9.41         0.68 o                         
  -9   2   4         67.82         62.67         1.25 o                         
  -8   2   4         94.35         84.07         1.54 o                         
  -7   2   4         20.02         23.52         0.68 o                         
  -6   2   4         11.59         16.59         0.52 o                         
  -5   2   4        384.22        383.16         4.98 o                         
  -4   2   4        139.62        159.59         1.96 o                         
  -3   2   4        559.70        620.62         7.38 o                         
  -2   2   4        681.74        721.49         8.53 o                         
  -1   2   4         36.13         28.65         0.53 o                         
   0   2   4         17.79         14.04         0.40 o                         
   1   2   4         40.31         42.23         0.72 o                         
   2   2   4        757.28        889.97        12.12 o                         
   3   2   4          1.02          0.86         0.31 o                         
   4   2   4        457.06        506.74         8.19 o                         
   5   2   4        495.48        528.85         8.58 o                         
   6   2   4        531.54        579.74         8.75 o                         
   7   2   4         16.94         19.61         0.74 o                         
   8   2   4         86.32         84.52         1.84 o                         
   9   2   4        101.10        104.58         2.22 o                         
  10   2   4         21.46         22.97         1.16 o                         
  11   2   4         23.19         19.61         1.17 o                         
  12   2   4        100.02        107.09         2.79 o                         
  13   2   4         28.16         28.19         1.84 o                         
  14   2   4         41.96         47.87         4.74 o                         
  15   2   4          6.80          9.46         2.43 o                         
 -17   3   4          4.67          4.67         2.10 o                         
 -16   3   4          3.61          2.52         1.78 o                         
 -15   3   4         14.16         11.38         1.64 o                         
 -14   3   4         28.13         29.06         1.72 o                         
 -13   3   4         72.28         73.15         2.48 o                         
 -12   3   4        251.10        206.04         4.65 o                         
 -11   3   4         12.95         13.37         0.86 o                         
 -10   3   4         78.46         73.21         1.49 o                         
  -9   3   4          8.31          5.39         0.51 o                         
  -8   3   4         16.20         18.81         0.68 o                         
  -7   3   4         51.91         55.61         1.09 o                         
  -6   3   4          0.53          0.09         0.40 o                         
  -5   3   4       1838.56       1917.51        27.85 o                         
  -4   3   4        113.34        114.31         1.71 o                         
  -3   3   4         37.16         39.86         0.74 o                         
  -2   3   4        664.62        679.14         8.73 o                         
  -1   3   4        431.13        442.54         5.45 o                         
   0   3   4         13.79         11.14         0.37 o                         
   1   3   4        186.64        174.89         2.60 o                         
   2   3   4          0.24          1.51         0.37 o                         
   3   3   4          6.34          9.57         0.51 o                         
   4   3   4          0.15          0.15         0.42 o                         
   5   3   4          9.43          5.22         0.52 o                         
   6   3   4         14.73         13.07         0.75 o                         
   7   3   4          1.21          0.67         0.65 o                         
   8   3   4        253.20        225.53         4.27 o                         
   9   3   4          1.48          0.41         0.82 o                         
  10   3   4         48.14         48.24         1.88 o                         
  11   3   4         49.08         47.31         1.79 o                         
  12   3   4        189.13        200.61         4.25 o                         
  13   3   4         26.45         31.91         1.97 o                         
  14   3   4        422.17        450.37        11.00 o                         
 -16   4   4         76.85         75.71         3.35 o                         
 -15   4   4         20.46         17.81         1.93 o                         
 -14   4   4          8.19          5.22         1.56 o                         
 -13   4   4        103.64        101.98         3.11 o                         
 -12   4   4        111.32        104.01         2.72 o                         
 -11   4   4        189.69        187.87         3.67 o                         
 -10   4   4        160.22        142.84         2.82 o                         
  -9   4   4          0.00          1.34         0.58 o                         
  -8   4   4         13.37         11.19         0.64 o                         
  -7   4   4         18.45         18.61         0.69 o                         
  -6   4   4        235.24        234.42         3.68 o                         
  -5   4   4         11.50         15.06         0.55 o                         
  -4   4   4        105.35        102.31         1.67 o                         
  -3   4   4         11.21          7.84         0.42 o                         
  -2   4   4        452.84        444.98         6.20 o                         
  -1   4   4          6.45          7.26         0.40 o                         
   0   4   4        352.44        395.91         5.20 o                         
   1   4   4         49.60         45.48         1.03 o                         
   2   4   4        130.70        115.11         2.65 o                         
   3   4   4         94.74        103.28         1.95 o                         
   4   4   4          0.41         -0.13         0.54 o                         
   5   4   4          9.63          7.70         0.66 o                         
   6   4   4          1.65          3.03         0.68 o                         
   7   4   4         29.71         35.94         1.26 o                         
   8   4   4        246.17        252.55         4.77 o                         
   9   4   4         96.83         83.98         2.48 o                         
  10   4   4          2.26          2.95         1.11 o                         
  11   4   4         98.34         97.18         3.28 o                         
  12   4   4        128.23        129.19         3.48 o                         
  13   4   4         18.80         21.31         2.07 o                         
  14   4   4         24.96         26.68         3.56 o                         
 -16   5   4        193.88        223.59         6.22 o                         
 -15   5   4         37.24         37.30         2.51 o                         
 -14   5   4         64.99         71.73         3.17 o                         
 -13   5   4         28.28         25.82         1.95 o                         
 -12   5   4         20.11         17.33         1.44 o                         
 -11   5   4         19.67         26.76         1.32 o                         
 -10   5   4        196.66        166.52         3.84 o                         
  -9   5   4         79.39         77.75         2.03 o                         
  -8   5   4        142.13        136.52         2.72 o                         
  -7   5   4        351.59        344.80         5.33 o                         
  -6   5   4          5.76          5.05         0.48 o                         
  -5   5   4         13.57         13.77         0.59 o                         
  -4   5   4        144.62        146.63         2.40 o                         
  -3   5   4        179.14        184.07         2.99 o                         
  -2   5   4         27.27         26.95         0.80 o                         
  -1   5   4         19.20         20.30         0.72 o                         
   0   5   4        131.91        135.94         2.22 o                         
   1   5   4        111.21        104.81         1.88 o                         
   2   5   4          2.33          2.52         0.49 o                         
   3   5   4        209.55        208.09         4.29 o                         
   4   5   4          1.61          0.75         0.67 o                         
   5   5   4         14.79         16.76         1.00 o                         
   6   5   4        282.83        276.52         5.10 o                         
   7   5   4          8.53          5.71         0.96 o                         
   8   5   4          0.00         -0.70         0.99 o                         
   9   5   4         19.05         19.18         1.35 o                         
  10   5   4         85.97         89.46         2.84 o                         
  11   5   4          9.95         12.13         1.53 o                         
  12   5   4         53.39         63.44         3.36 o                         
  13   5   4          6.48          6.23         2.17 o                         
 -14   6   4          5.14          5.75         2.46 o                         
 -13   6   4         54.92         52.91         2.58 o                         
 -12   6   4         47.66         41.65         2.10 o                         
 -11   6   4         10.97          9.41         1.34 o                         
 -10   6   4          3.01          5.08         1.08 o                         
  -9   6   4        118.73        115.23         3.03 o                         
  -8   6   4          4.70          6.38         0.87 o                         
  -7   6   4          7.97          9.47         0.74 o                         
  -6   6   4         38.05         34.18         1.16 o                         
  -5   6   4        112.84        122.01         2.87 o                         
  -4   6   4         16.06         14.90         0.86 o                         
  -3   6   4         97.26         91.95         2.27 o                         
  -2   6   4        385.79        419.93         7.05 o                         
  -1   6   4         24.29         24.31         0.99 o                         
   0   6   4         66.20         76.73         2.85 o                         
   1   6   4        202.02        207.90         3.52 o                         
   2   6   4         63.47         57.15         1.59 o                         
   3   6   4          2.33          1.44         0.65 o                         
   4   6   4        217.69        217.42         4.44 o                         
   5   6   4          0.83         -0.59         0.96 o                         
   6   6   4         11.81         13.64         1.14 o                         
   7   6   4         77.43         75.45         2.37 o                         
   8   6   4          5.52          5.21         1.18 o                         
   9   6   4         36.22         36.41         1.79 o                         
  10   6   4         47.68         44.47         2.15 o                         
  11   6   4         16.56         15.37         2.04 o                         
 -13   7   4          2.63         -1.95         1.95 o                         
 -12   7   4         14.93         11.94         1.83 o                         
 -11   7   4          4.67          4.07         1.63 o                         
 -10   7   4         98.29         88.93         3.46 o                         
  -9   7   4         68.66         65.19         2.26 o                         
  -8   7   4        152.97        134.72         3.84 o                         
  -7   7   4         51.17         46.93         1.93 o                         
  -6   7   4         12.27         13.21         1.43 o                         
  -5   7   4         18.81         21.40         1.25 o                         
  -4   7   4          3.87          3.17         0.91 o                         
  -3   7   4          0.12          1.12         0.87 o                         
  -2   7   4         20.86         18.35         1.17 o                         
  -1   7   4        159.94        162.15         4.11 o                         
   0   7   4          3.26          2.67         1.02 o                         
   1   7   4         23.56         22.00         1.24 o                         
   2   7   4         16.26         19.30         1.42 o                         
   3   7   4         61.43         56.29         2.19 o                         
   4   7   4        105.84        101.67         2.96 o                         
   5   7   4          4.35          5.97         1.41 o                         
   6   7   4         35.13         41.11         1.98 o                         
   7   7   4         38.70         33.95         1.75 o                         
   8   7   4         31.62         30.15         1.81 o                         
   9   7   4          5.97          9.35         1.78 o                         
  10   7   4        126.93        138.79         6.47 o                         
 -11   8   4         37.07         39.15         2.59 o                         
 -10   8   4          8.96         12.33         2.03 o                         
  -9   8   4         45.01         46.17         2.45 o                         
  -8   8   4          0.01         -1.51         1.66 o                         
  -7   8   4          3.54          4.69         2.76 o                         
  -6   8   4         58.27         59.65         2.59 o                         
  -5   8   4         67.33         64.29         2.81 o                         
  -4   8   4        207.75        208.33         5.23 o                         
  -3   8   4         50.98         52.41         2.22 o                         
  -2   8   4          3.72          2.17         1.23 o                         
  -1   8   4          0.43          1.38         1.14 o                         
   0   8   4          6.08          5.32         1.37 o                         
   1   8   4         16.57         20.34         1.69 o                         
   2   8   4          2.72          4.11         1.51 o                         
   3   8   4          7.97          9.45         1.76 o                         
   4   8   4         38.23         35.44         2.82 o                         
   5   8   4         73.06         72.22         3.11 o                         
   6   8   4         86.16         89.20         4.25 o                         
   7   8   4          1.39          0.22         1.73 o                         
   8   8   4          2.65          3.35         1.95 o                         
  -8   9   4          0.50          0.21         2.52 o                         
  -7   9   4         14.11         14.85         2.12 o                         
  -6   9   4         44.39         46.90         2.62 o                         
  -5   9   4         43.82         41.09         2.41 o                         
  -4   9   4          6.93          4.84         1.82 o                         
  -3   9   4         15.50         18.66         2.19 o                         
  -2   9   4          2.19          2.94         1.84 o                         
  -1   9   4         44.69         47.89         3.52 o                         
   0   9   4          1.15         -0.56         1.74 o                         
   1   9   4         63.37         62.19         3.61 o                         
   2   9   4         41.65         37.87         2.30 o                         
   3   9   4         12.44         13.45         1.95 o                         
   4   9   4         32.12         34.15         2.44 o                         
   5   9   4        106.70        104.68         4.18 o                         
 -18   1   5         24.83         27.38         2.25 o                         
 -17   1   5          3.63          5.30         1.76 o                         
 -16   1   5          2.21          4.35         1.44 o                         
 -15   1   5          0.07          0.91         1.20 o                         
 -14   1   5          1.41          2.31         1.09 o                         
 -13   1   5         32.32         30.23         1.78 o                         
 -12   1   5         45.61         44.97         1.69 o                         
 -11   1   5        199.69        177.45         3.11 o                         
 -10   1   5        380.16        373.54         6.00 o                         
  -9   1   5        297.17        282.13         4.06 o                         
  -8   1   5        501.76        493.67         6.45 o                         
  -7   1   5        242.84        261.10         3.74 o                         
  -6   1   5        451.21        499.85         6.48 o                         
  -5   1   5          1.35          1.31         0.24 o                         
  -4   1   5       2988.82       3615.83        37.64 o                         
  -3   1   5       1309.40       1515.92        17.69 o                         
  -2   1   5       1987.86       2412.65        26.15 o                         
  -1   1   5        391.51        406.75         4.88 o                         
   0   1   5         55.10         54.08         0.98 o                         
   1   1   5        321.25        296.29         4.52 o                         
   2   1   5        117.30        107.40         1.90 o                         
   3   1   5          0.33          0.27         0.35 o                         
   4   1   5        144.04        141.45         2.22 o                         
   5   1   5         49.30         51.15         1.09 o                         
   6   1   5          2.57          4.30         0.50 o                         
   7   1   5          6.55          3.89         0.56 o                         
   8   1   5          2.23          5.06         0.69 o                         
   9   1   5         18.76         17.40         1.00 o                         
  10   1   5         81.90         74.05         2.09 o                         
  11   1   5          9.56          7.54         1.14 o                         
  12   1   5         34.03         36.52         1.80 o                         
  13   1   5          0.05          0.78         1.69 o                         
  14   1   5        133.06        136.50         6.08 o                         
 -17   2   5          7.97         13.73         1.91 o                         
 -16   2   5          2.36          5.36         1.60 o                         
 -15   2   5          0.00          0.91         1.29 o                         
 -14   2   5        540.39        523.14         9.84 o                         
 -13   2   5        290.77        293.42         6.20 o                         
 -12   2   5        180.74        186.84         3.90 o                         
 -11   2   5        179.28        187.59         3.63 o                         
 -10   2   5        714.37        687.09        10.20 o                         
  -9   2   5        498.01        485.81         7.29 o                         
  -8   2   5        266.48        259.13         3.86 o                         
  -7   2   5       1272.75       1199.59        18.24 o                         
  -6   2   5         57.87         53.59         1.12 o                         
  -5   2   5          1.19          0.07         0.31 o                         
  -4   2   5        696.17        703.39         9.33 o                         
  -3   2   5         21.66         20.49         0.68 o                         
  -2   2   5          5.74          4.01         0.28 o                         
  -1   2   5        178.34        178.76         2.54 o                         
   0   2   5        924.10       1023.19        13.87 o                         
   1   2   5        553.63        624.42         8.84 o                         
   2   2   5        466.72        517.17         8.37 o                         
   3   2   5         19.24         20.07         0.70 o                         
   4   2   5         33.28         33.93         0.99 o                         
   5   2   5         34.43         44.09         1.19 o                         
   6   2   5        445.31        465.09         7.65 o                         
   7   2   5         99.23         81.34         1.71 o                         
   8   2   5         12.66         18.83         0.94 o                         
   9   2   5          3.38          3.43         0.82 o                         
  10   2   5         22.12         21.68         1.33 o                         
  11   2   5        102.83        103.41         2.72 o                         
  12   2   5          9.81          9.71         1.46 o                         
  13   2   5          0.81          1.79         1.77 o                         
  14   2   5          0.77          4.75         2.67 o                         
 -17   3   5          6.28          7.80         2.01 o                         
 -16   3   5         42.25         40.29         2.37 o                         
 -15   3   5         13.46         12.41         1.72 o                         
 -14   3   5         39.28         36.64         2.08 o                         
 -13   3   5         34.59         28.82         1.61 o                         
 -12   3   5         33.95         41.50         1.69 o                         
 -11   3   5         64.78         66.97         1.83 o                         
 -10   3   5         34.26         29.82         1.00 o                         
  -9   3   5        204.65        191.69         3.15 o                         
  -8   3   5        346.18        362.56         6.10 o                         
  -7   3   5          0.05         -0.16         0.51 o                         
  -6   3   5       1367.97       1398.84        19.63 o                         
  -5   3   5         20.17         17.40         0.66 o                         
  -4   3   5        409.92        424.56         5.97 o                         
  -3   3   5         96.04         90.94         1.65 o                         
  -2   3   5        268.63        293.07         3.90 o                         
  -1   3   5         76.01         96.49         1.45 o                         
   0   3   5        831.68        916.52        12.10 o                         
   1   3   5        604.65        563.24         8.40 o                         
   2   3   5         76.34         73.82         1.45 o                         
   3   3   5          2.08          0.89         0.45 o                         
   4   3   5          3.15          1.31         0.52 o                         
   5   3   5         48.24         47.42         1.41 o                         
   6   3   5         44.35         48.30         1.44 o                         
   7   3   5          2.26          2.59         0.75 o                         
   8   3   5         73.78         67.55         1.96 o                         
   9   3   5         13.72         14.63         1.25 o                         
  10   3   5         25.77         25.76         1.40 o                         
  11   3   5         14.69         18.23         1.52 o                         
  12   3   5         73.34         79.44         3.04 o                         
  13   3   5         14.73         16.97         2.07 o                         
 -16   4   5        203.98        198.07         5.58 o                         
 -15   4   5        112.90        129.21         4.21 o                         
 -14   4   5        137.09        138.75         4.18 o                         
 -13   4   5        199.66        200.01         5.12 o                         
 -12   4   5         33.47         27.77         1.57 o                         
 -11   4   5         50.01         51.29         1.86 o                         
 -10   4   5         48.02         45.72         2.08 o                         
  -9   4   5        225.78        210.65         3.66 o                         
  -8   4   5        282.74        261.65         4.84 o                         
  -7   4   5        594.20        597.87        10.28 o                         
  -6   4   5         49.02         48.99         1.27 o                         
  -5   4   5        975.96       1009.60        14.88 o                         
  -4   4   5         27.43         22.37         0.83 o                         
  -3   4   5         10.62         13.22         0.60 o                         
  -2   4   5         39.25         38.92         1.14 o                         
  -1   4   5        389.25        412.44         5.59 o                         
   0   4   5        314.16        340.48         4.80 o                         
   1   4   5         52.99         51.86         1.22 o                         
   2   4   5        387.82        410.08         6.51 o                         
   3   4   5          6.36          4.28         0.60 o                         
   4   4   5         33.50         34.49         1.28 o                         
   5   4   5         95.00         93.80         1.97 o                         
   6   4   5         47.96         59.39         1.67 o                         
   7   4   5          0.95          2.33         0.90 o                         
   8   4   5        244.19        256.87         4.94 o                         
   9   4   5          1.46          3.79         1.09 o                         
  10   4   5         96.49        106.68         3.75 o                         
  11   4   5         13.50         11.77         1.91 o                         
  12   4   5         23.88         29.28         2.04 o                         
  13   4   5         28.36         29.37         2.41 o                         
 -15   5   5          0.87         -1.95         1.95 o                         
 -14   5   5         94.84         91.96         3.67 o                         
 -13   5   5         59.02         55.37         2.53 o                         
 -12   5   5         39.40         38.61         1.78 o                         
 -11   5   5         25.42         25.24         1.44 o                         
 -10   5   5          0.92         -0.18         0.99 o                         
  -9   5   5          0.75          1.18         0.98 o                         
  -8   5   5        290.24        289.23         5.36 o                         
  -7   5   5          1.97          2.23         0.68 o                         
  -6   5   5        392.79        403.36         6.78 o                         
  -5   5   5          3.48          5.10         0.57 o                         
  -4   5   5         67.72         62.52         1.36 o                         
  -3   5   5         27.11         26.71         0.92 o                         
  -2   5   5        131.56        126.21         2.36 o                         
  -1   5   5         10.30         11.32         0.60 o                         
   0   5   5        319.91        332.22         4.91 o                         
   1   5   5        309.66        321.31         4.75 o                         
   2   5   5         77.20         85.22         1.99 o                         
   3   5   5        103.69         98.25         2.37 o                         
   4   5   5          8.49         10.44         0.92 o                         
   5   5   5        121.09        114.37         2.57 o                         
   6   5   5         22.50         20.98         1.21 o                         
   7   5   5          9.31          7.19         1.04 o                         
   8   5   5         28.35         24.29         1.64 o                         
   9   5   5         10.82         10.06         1.38 o                         
  10   5   5         66.07         84.18         3.80 o                         
  11   5   5          3.24          1.83         1.77 o                         
  12   5   5         90.00        111.71         5.78 o                         
 -14   6   5          3.61          4.58         2.29 o                         
 -13   6   5         13.99         14.85         2.86 o                         
 -12   6   5         17.68         15.63         1.71 o                         
 -11   6   5         24.57         22.22         1.69 o                         
 -10   6   5         72.62         68.44         2.41 o                         
  -9   6   5         11.35         13.35         1.11 o                         
  -8   6   5         28.53         29.69         1.34 o                         
  -7   6   5        359.31        355.32         6.12 o                         
  -6   6   5        251.27        254.71         4.87 o                         
  -5   6   5        309.20        308.63         5.35 o                         
  -4   6   5          7.63          7.19         0.70 o                         
  -3   6   5         48.50         48.57         1.40 o                         
  -2   6   5         53.32         60.05         1.59 o                         
  -1   6   5         50.25         51.29         1.53 o                         
   0   6   5          5.06          3.52         0.71 o                         
   1   6   5         20.96         18.12         0.91 o                         
   2   6   5         20.04         18.34         1.08 o                         
   3   6   5          0.06          0.30         0.90 o                         
   4   6   5        155.26        143.07         3.30 o                         
   5   6   5          6.92          8.00         1.10 o                         
   6   6   5         28.55         31.40         1.95 o                         
   7   6   5         11.51         13.74         1.27 o                         
   8   6   5        173.81        186.54         5.18 o                         
   9   6   5          0.02          0.20         1.53 o                         
  10   6   5        176.65        188.58         4.88 o                         
  11   6   5         17.47         13.68         2.71 o                         
 -13   7   5          2.59         -2.47         2.47 o                         
 -12   7   5         51.73         44.68         2.42 o                         
 -11   7   5          0.00         -1.50         1.50 o                         
 -10   7   5        209.99        200.93         4.65 o                         
  -9   7   5          0.15          0.59         1.67 o                         
  -8   7   5         12.95         10.94         1.35 o                         
  -7   7   5          2.46          1.05         1.40 o                         
  -6   7   5          8.24          5.94         1.28 o                         
  -5   7   5          8.88          9.11         1.19 o                         
  -4   7   5         99.35        100.82         2.90 o                         
  -3   7   5         18.16         17.89         1.16 o                         
  -2   7   5         62.21         61.17         2.03 o                         
  -1   7   5          0.23          0.66         0.99 o                         
   0   7   5          0.01         -0.56         1.07 o                         
   1   7   5         25.21         27.73         1.50 o                         
   2   7   5         67.25         66.60         2.43 o                         
   3   7   5         10.65          8.94         1.32 o                         
   4   7   5          2.20          0.13         1.24 o                         
   5   7   5        198.69        196.21         5.47 o                         
   6   7   5         39.60         37.25         1.82 o                         
   7   7   5         42.80         48.00         2.92 o                         
   8   7   5         78.54         83.85         3.49 o                         
   9   7   5          0.39          0.13         2.23 o                         
 -10   8   5         35.97         38.06         2.52 o                         
  -9   8   5         44.49         51.44         2.49 o                         
  -8   8   5          0.47          0.26         1.79 o                         
  -7   8   5         11.81          9.77         1.91 o                         
  -6   8   5          0.08         -0.09         1.62 o                         
  -5   8   5         39.22         40.70         2.16 o                         
  -4   8   5        255.50        260.22         5.88 o                         
  -3   8   5         69.15         69.43         2.70 o                         
  -2   8   5         10.31         13.53         1.74 o                         
  -1   8   5        103.82        108.27         3.64 o                         
   0   8   5         48.25         45.73         2.30 o                         
   1   8   5          0.11         -1.40         1.64 o                         
   2   8   5          3.63          6.16         1.76 o                         
   3   8   5         65.17         62.60         3.36 o                         
   4   8   5          0.28          2.46         1.73 o                         
   5   8   5          1.41          1.78         2.03 o                         
   6   8   5          0.39         -0.68         2.05 o                         
   7   8   5          2.49          3.49         2.31 o                         
  -7   9   5          1.95         -1.53         2.09 o                         
  -6   9   5         15.40         14.41         2.11 o                         
  -5   9   5          0.35          0.57         2.13 o                         
  -4   9   5         10.63          8.28         2.18 o                         
  -3   9   5          1.64          1.98         1.94 o                         
  -2   9   5         13.30         15.87         2.06 o                         
  -1   9   5          1.80         -0.42         1.92 o                         
   0   9   5          0.00          0.90         2.02 o                         
   1   9   5         72.97         78.51         4.68 o                         
   2   9   5          6.43          8.39         2.87 o                         
   3   9   5         18.92         14.49         2.45 o                         
 -18   0   6          0.82          2.32         3.78 o                         
 -17   0   6          2.97          3.41         2.55 o                         
 -16   0   6          5.66         -0.44         2.04 o                         
 -15   0   6         13.37         18.37         2.02 o                         
 -14   0   6        191.80        178.39         5.38 o                         
 -13   0   6        241.75        230.30         6.41 o                         
 -12   0   6       3025.90       3158.44        74.10 o                         
 -11   0   6        400.44        401.76         9.18 o                         
 -10   0   6       4515.53       4634.74        76.39 o                         
  -9   0   6       1711.01       1642.98        32.64 o                         
  -8   0   6        223.06        201.73         4.42 o                         
  -7   0   6          6.15          7.64         0.71 o                         
  -6   0   6        188.91        178.89         3.95 o                         
  -5   0   6         63.12         53.10         1.28 o                         
  -4   0   6        418.06        483.09         9.16 o                         
  -3   0   6         16.75         31.60         0.98 o                         
  -2   0   6        380.39        467.38         8.36 o                         
  -1   0   6        706.65        752.00        15.02 o                         
   0   0   6        399.39        394.02         8.77 o                         
   1   0   6        160.16        175.24         4.58 o                         
   2   0   6         18.94         19.71         1.69 o                         
   3   0   6          0.70          5.96         0.80 o                         
   4   0   6        543.30        554.73        10.46 o                         
   5   0   6        259.50        253.38         5.02 o                         
   6   0   6        142.35        133.80         3.90 o                         
   7   0   6          4.95          6.47         1.05 o                         
   8   0   6        126.35        124.37         6.02 o                         
   9   0   6         96.77         94.23         3.37 o                         
  10   0   6        100.06         89.29         3.56 o                         
  11   0   6          5.47          3.19         2.74 o                         
  12   0   6        181.26        201.33         8.18 o                         
  13   0   6         52.57         70.13         9.71 o                         
 -18   1   6         53.59         58.06         3.59 o                         
 -17   1   6          0.32          1.34         1.81 o                         
 -16   1   6         22.28         26.68         1.94 o                         
 -15   1   6          6.51          8.69         1.35 o                         
 -14   1   6         80.51         74.62         2.44 o                         
 -13   1   6         40.67         34.83         1.58 o                         
 -12   1   6         26.29         21.43         1.19 o                         
 -11   1   6         73.53         70.43         1.61 o                         
 -10   1   6        113.83        105.05         1.82 o                         
  -9   1   6        236.68        226.16         3.47 o                         
  -8   1   6        331.94        314.38         4.52 o                         
  -7   1   6        180.86        163.60         2.43 o                         
  -6   1   6        119.39        121.45         1.68 o                         
  -5   1   6         34.01         40.05         0.81 o                         
  -4   1   6        349.50        406.70         4.91 o                         
  -3   1   6        118.71        138.33         2.25 o                         
  -2   1   6        953.30       1164.39        14.39 o                         
  -1   1   6          2.62          5.70         0.39 o                         
   0   1   6         21.76         20.70         0.66 o                         
   1   1   6        276.93        262.90         4.06 o                         
   2   1   6          0.10          0.07         0.40 o                         
   3   1   6        398.53        375.45         6.18 o                         
   4   1   6          3.96          1.45         0.49 o                         
   5   1   6         37.51         35.21         1.34 o                         
   6   1   6         71.38         58.70         1.37 o                         
   7   1   6        143.43        134.46         2.90 o                         
   8   1   6         22.06         19.58         1.21 o                         
   9   1   6          0.00         -0.54         0.89 o                         
  10   1   6          2.71          1.73         1.21 o                         
  11   1   6         45.43         46.54         3.13 o                         
  12   1   6         76.97         78.04         3.54 o                         
  13   1   6         23.31         27.09         2.68 o                         
 -17   2   6         26.82         29.93         2.20 o                         
 -16   2   6         38.13         34.86         2.14 o                         
 -15   2   6         65.64         62.55         2.62 o                         
 -14   2   6        319.38        331.19         7.05 o                         
 -13   2   6          6.32          4.35         1.12 o                         
 -12   2   6       1446.16       1384.87        30.12 o                         
 -11   2   6         47.87         48.93         1.45 o                         
 -10   2   6       1722.17       1694.29        22.99 o                         
  -9   2   6        306.23        294.36         4.43 o                         
  -8   2   6        663.44        645.26        10.05 o                         
  -7   2   6        455.65        411.52         6.28 o                         
  -6   2   6        290.85        292.31         4.11 o                         
  -5   2   6          6.29          6.41         0.46 o                         
  -4   2   6          7.21         11.18         0.48 o                         
  -3   2   6         82.14         81.22         1.37 o                         
  -2   2   6         31.75         28.49         0.75 o                         
  -1   2   6         24.09         29.40         0.75 o                         
   0   2   6        221.38        229.44         3.73 o                         
   1   2   6        192.29        168.43         2.84 o                         
   2   2   6        353.70        348.05         5.75 o                         
   3   2   6        188.22        199.98         3.94 o                         
   4   2   6         61.50         55.68         1.59 o                         
   5   2   6         14.41         11.86         0.67 o                         
   6   2   6          4.68          3.48         0.70 o                         
   7   2   6          5.07          6.96         0.89 o                         
   8   2   6          0.34         -0.93         0.99 o                         
   9   2   6         13.85          9.75         1.23 o                         
  10   2   6         73.98         73.47         2.69 o                         
  11   2   6        115.33        120.76         3.74 o                         
  12   2   6          1.57          1.10         1.66 o                         
  13   2   6          3.73          1.95         2.71 o                         
 -17   3   6         23.58         30.27         2.37 o                         
 -16   3   6         24.21         33.29         2.22 o                         
 -15   3   6         67.14         82.19         3.16 o                         
 -14   3   6          1.86          3.46         1.43 o                         
 -13   3   6          1.39          1.76         1.26 o                         
 -12   3   6        101.17         96.15         2.87 o                         
 -11   3   6        186.99        175.48         3.77 o                         
 -10   3   6        138.21        131.62         2.99 o                         
  -9   3   6         32.69         31.96         1.15 o                         
  -8   3   6         33.85         35.27         1.21 o                         
  -7   3   6          0.15          0.44         0.56 o                         
  -6   3   6          2.06          7.67         0.58 o                         
  -5   3   6         29.05         21.54         0.80 o                         
  -4   3   6         18.03         18.52         0.69 o                         
  -3   3   6         41.14         50.63         1.24 o                         
  -2   3   6         26.93         30.55         0.78 o                         
  -1   3   6        332.44        319.73         4.71 o                         
   0   3   6        610.35        689.51         9.49 o                         
   1   3   6          1.07          1.64         0.46 o                         
   2   3   6         24.35         27.05         0.85 o                         
   3   3   6        193.27        168.09         3.04 o                         
   4   3   6         59.86         44.36         1.30 o                         
   5   3   6         55.71         64.07         1.62 o                         
   6   3   6        336.96        301.29         5.50 o                         
   7   3   6        116.68        108.54         2.53 o                         
   8   3   6         36.07         34.94         1.67 o                         
   9   3   6          0.20          5.01         1.19 o                         
  10   3   6        103.39         99.75         2.97 o                         
  11   3   6          2.06          1.99         1.48 o                         
  12   3   6         69.55         80.59         4.62 o                         
 -16   4   6        240.79        246.75         6.75 o                         
 -15   4   6          6.11          2.07         1.94 o                         
 -14   4   6        679.22        712.19        15.04 o                         
 -13   4   6         56.31         59.62         2.75 o                         
 -12   4   6         23.01         24.69         1.54 o                         
 -11   4   6          0.07          1.02         1.04 o                         
 -10   4   6         49.57         44.23         1.84 o                         
  -9   4   6         45.94         44.62         1.55 o                         
  -8   4   6       1821.23       1851.73        28.17 o                         
  -7   4   6        277.76        275.88         4.63 o                         
  -6   4   6        929.67        955.45        14.73 o                         
  -5   4   6        324.44        305.51         5.25 o                         
  -4   4   6         85.56         85.41         1.89 o                         
  -3   4   6          0.27          0.94         0.53 o                         
  -2   4   6          4.84          3.01         0.43 o                         
  -1   4   6          9.31          8.43         0.49 o                         
   0   4   6         35.50         37.60         0.98 o                         
   1   4   6        125.39        127.30         2.42 o                         
   2   4   6        197.21        192.81         4.09 o                         
   3   4   6        240.75        243.41         4.30 o                         
   4   4   6         12.52         15.50         0.85 o                         
   5   4   6          1.71          3.38         0.80 o                         
   6   4   6         23.94         16.72         1.08 o                         
   7   4   6         28.33         25.51         1.63 o                         
   8   4   6          0.48          0.30         1.20 o                         
   9   4   6          1.96          1.20         1.31 o                         
  10   4   6         24.66         30.40         1.81 o                         
  11   4   6          3.03          3.03         1.96 o                         
  12   4   6         46.53         69.23         5.34 o                         
 -15   5   6          4.76          6.71         2.12 o                         
 -14   5   6         13.41         15.09         2.03 o                         
 -13   5   6        120.97        140.09         4.27 o                         
 -12   5   6         65.90         69.14         2.54 o                         
 -11   5   6          0.00          0.65         1.18 o                         
 -10   5   6         56.82         54.26         1.97 o                         
  -9   5   6         26.88         25.38         1.19 o                         
  -8   5   6         19.41         20.99         1.06 o                         
  -7   5   6          2.19          1.18         0.77 o                         
  -6   5   6          2.53          1.32         0.76 o                         
  -5   5   6          3.18          3.06         0.74 o                         
  -4   5   6         47.71         48.38         1.60 o                         
  -3   5   6          0.21          0.35         0.61 o                         
  -2   5   6          3.49          3.81         0.64 o                         
  -1   5   6         66.66         67.00         1.44 o                         
   0   5   6         19.75         21.38         0.75 o                         
   1   5   6         15.85         12.29         0.92 o                         
   2   5   6        559.32        544.94         9.97 o                         
   3   5   6         35.71         34.62         1.42 o                         
   4   5   6        253.65        224.21         4.69 o                         
   5   5   6         16.94         14.33         1.04 o                         
   6   5   6         59.05         58.57         1.99 o                         
   7   5   6        106.98        116.73         3.54 o                         
   8   5   6         14.48         12.60         1.93 o                         
   9   5   6         42.02         39.59         2.08 o                         
  10   5   6         15.01         21.09         1.94 o                         
  11   5   6          5.97          8.15         1.96 o                         
 -14   6   6         84.76         88.08         4.14 o                         
 -13   6   6          1.34          0.79         1.89 o                         
 -12   6   6          0.99          0.78         1.59 o                         
 -11   6   6          2.98          0.70         1.50 o                         
 -10   6   6         14.93         17.53         1.41 o                         
  -9   6   6         29.93         33.34         1.86 o                         
  -8   6   6        230.21        229.11         4.83 o                         
  -7   6   6          6.30          6.93         1.13 o                         
  -6   6   6        287.70        291.52         5.83 o                         
  -5   6   6        317.39        319.99         5.95 o                         
  -4   6   6        287.04        288.99         6.45 o                         
  -3   6   6        163.76        149.25         3.38 o                         
  -2   6   6         39.83         40.47         1.60 o                         
  -1   6   6        123.26        130.16         3.15 o                         
   0   6   6         13.06         13.67         1.11 o                         
   1   6   6         40.73         42.78         1.66 o                         
   2   6   6         33.46         32.29         1.43 o                         
   3   6   6          1.52          3.48         0.99 o                         
   4   6   6          8.07         12.72         1.21 o                         
   5   6   6          1.43          0.91         1.19 o                         
   6   6   6          1.73         -1.29         1.43 o                         
   7   6   6         19.78         22.39         1.76 o                         
   8   6   6          0.00          0.54         1.74 o                         
   9   6   6          0.07         -0.20         1.88 o                         
 -12   7   6          9.60         14.49         1.94 o                         
 -11   7   6         20.93         21.83         1.88 o                         
 -10   7   6          4.72          4.43         1.60 o                         
  -9   7   6          8.87          9.62         1.43 o                         
  -8   7   6         48.42         46.25         2.01 o                         
  -7   7   6          8.98          7.56         1.52 o                         
  -6   7   6          0.22         -1.32         1.53 o                         
  -5   7   6          0.11         -1.17         1.17 o                         
  -4   7   6         26.44         26.34         1.55 o                         
  -3   7   6          0.58          0.89         1.10 o                         
  -2   7   6         24.39         22.71         1.60 o                         
  -1   7   6        109.39        105.12         3.07 o                         
   0   7   6         23.04         17.91         1.39 o                         
   1   7   6         10.41          6.56         1.29 o                         
   2   7   6        572.10        562.53        11.16 o                         
   3   7   6         92.77         96.82         3.05 o                         
   4   7   6        340.71        339.64         7.76 o                         
   5   7   6         15.79         19.16         2.79 o                         
   6   7   6         26.49         27.05         2.20 o                         
   7   7   6          0.00         -0.82         1.82 o                         
   8   7   6          0.04         -2.08         2.08 o                         
 -10   8   6         18.28         18.05         2.32 o                         
  -9   8   6          0.18          0.26         1.84 o                         
  -8   8   6         87.86         85.59         4.12 o                         
  -7   8   6         17.46         20.59         2.00 o                         
  -6   8   6         62.73         61.70         3.34 o                         
  -5   8   6          2.31          5.79         1.62 o                         
  -4   8   6        232.29        240.77         6.24 o                         
  -3   8   6        601.85        615.80        13.18 o                         
  -2   8   6        305.31        323.95         9.93 o                         
  -1   8   6         48.97         49.24         2.57 o                         
   0   8   6          4.06          5.76         2.22 o                         
   1   8   6          2.87          5.82         1.91 o                         
   2   8   6          2.81          1.74         1.88 o                         
   3   8   6         25.27         19.92         2.58 o                         
   4   8   6          4.35          5.46         2.98 o                         
   5   8   6         28.48         31.50         2.60 o                         
  -5   9   6          5.81          7.31         2.56 o                         
  -4   9   6          0.41         -2.00         2.00 o                         
  -3   9   6         46.77         46.05         2.88 o                         
  -2   9   6         54.43         52.05         3.27 o                         
  -1   9   6          7.48          8.25         2.11 o                         
   0   9   6        317.61        320.09         7.87 o                         
   1   9   6          0.65         -1.80         2.36 o                         
 -17   1   7         46.67         59.00         4.18 o                         
 -16   1   7         25.82         37.26         2.30 o                         
 -15   1   7          1.25          1.04         1.44 o                         
 -14   1   7          7.17          5.93         1.37 o                         
 -13   1   7         29.49         27.25         1.44 o                         
 -12   1   7        186.93        182.24         3.95 o                         
 -11   1   7         24.62         23.91         0.92 o                         
 -10   1   7        132.34        129.37         2.25 o                         
  -9   1   7          0.13          0.48         0.52 o                         
  -8   1   7         17.16         14.23         0.62 o                         
  -7   1   7          6.98         10.23         0.58 o                         
  -6   1   7          2.72          2.26         0.49 o                         
  -5   1   7        227.31        230.36         3.08 o                         
  -4   1   7         77.29         87.87         1.56 o                         
  -3   1   7         26.22         32.72         0.88 o                         
  -2   1   7          4.83          3.17         0.37 o                         
  -1   1   7         59.57         61.84         1.23 o                         
   0   1   7         49.81         48.13         1.05 o                         
   1   1   7        467.78        439.77         6.89 o                         
   2   1   7         78.12         76.47         1.68 o                         
   3   1   7         71.24         73.46         1.63 o                         
   4   1   7          7.97         10.59         0.64 o                         
   5   1   7        384.24        337.08         6.35 o                         
   6   1   7         22.57         12.08         0.94 o                         
   7   1   7        149.71        151.53         3.86 o                         
   8   1   7       1118.92       1006.76        22.20 o                         
   9   1   7          0.00          0.72         1.33 o                         
  10   1   7        346.50        320.14         7.39 o                         
  11   1   7         10.67          9.82         1.95 o                         
  12   1   7          1.34          4.74         2.14 o                         
 -17   2   7          0.24          0.52         2.39 o                         
 -16   2   7         16.48         17.27         1.93 o                         
 -15   2   7         83.31         81.66         3.23 o                         
 -14   2   7        119.46        107.56         3.34 o                         
 -13   2   7          0.02         -0.35         1.25 o                         
 -12   2   7        436.26        436.30         8.30 o                         
 -11   2   7         50.44         43.09         1.61 o                         
 -10   2   7        316.58        314.60         6.09 o                         
  -9   2   7          0.02          0.58         0.69 o                         
  -8   2   7       1704.19       1744.52        25.48 o                         
  -7   2   7         41.75         39.40         1.18 o                         
  -6   2   7        128.05        137.86         2.28 o                         
  -5   2   7          9.26         11.52         0.60 o                         
  -4   2   7          3.37          2.81         0.52 o                         
  -3   2   7        263.25        245.61         3.58 o                         
  -2   2   7        873.63        895.82        13.16 o                         
  -1   2   7         68.64         54.64         1.27 o                         
   0   2   7         88.37         77.10         1.59 o                         
   1   2   7         70.82         66.84         1.53 o                         
   2   2   7         35.04         33.52         1.05 o                         
   3   2   7        142.92        153.50         2.83 o                         
   4   2   7        259.56        258.09         5.02 o                         
   5   2   7         75.22         71.87         2.20 o                         
   6   2   7         24.07         28.90         1.45 o                         
   7   2   7         12.80         15.41         1.44 o                         
   8   2   7         45.33         39.25         1.85 o                         
   9   2   7        102.62         97.99         4.01 o                         
  10   2   7          0.05         -1.61         1.61 o                         
  11   2   7          6.69         11.98         1.98 o                         
  12   2   7          0.08          1.02         2.12 o                         
 -16   3   7        207.86        234.21         5.82 o                         
 -15   3   7          0.05         -1.53         1.60 o                         
 -14   3   7        213.79        241.12         5.64 o                         
 -13   3   7         57.07         58.92         2.52 o                         
 -12   3   7         14.79         15.48         1.30 o                         
 -11   3   7         26.85         30.44         1.77 o                         
 -10   3   7         19.10         18.25         1.10 o                         
  -9   3   7        115.18        111.44         2.23 o                         
  -8   3   7        117.78        116.90         2.27 o                         
  -7   3   7         48.10         41.10         1.22 o                         
  -6   3   7         53.42         54.94         1.32 o                         
  -5   3   7        107.44        102.58         1.93 o                         
  -4   3   7        237.66        235.50         3.96 o                         
  -3   3   7         24.05         25.42         0.78 o                         
  -2   3   7         36.03         38.71         1.00 o                         
  -1   3   7        246.36        244.54         3.71 o                         
   0   3   7         17.11         12.20         0.71 o                         
   1   3   7         76.32         66.31         1.85 o                         
   2   3   7         32.58         28.36         1.24 o                         
   3   3   7         61.27         49.60         1.69 o                         
   4   3   7        133.87        106.36         2.59 o                         
   5   3   7        104.13        108.09         2.71 o                         
   6   3   7        783.28        721.03        13.18 o                         
   7   3   7         62.44         58.59         2.50 o                         
   8   3   7          0.16          1.25         1.30 o                         
   9   3   7          8.19         11.62         1.71 o                         
  10   3   7        110.78        109.73         3.58 o                         
  11   3   7          8.00         14.12         2.39 o                         
 -16   4   7          3.66          2.85         2.20 o                         
 -15   4   7          1.05          1.05         1.82 o                         
 -14   4   7        403.95        412.69         8.73 o                         
 -13   4   7         55.77         61.85         2.64 o                         
 -12   4   7          7.65          7.04         1.29 o                         
 -11   4   7         27.25         31.48         1.74 o                         
 -10   4   7         60.95         51.70         1.78 o                         
  -9   4   7         65.74         59.68         1.71 o                         
  -8   4   7        238.37        242.44         4.05 o                         
  -7   4   7         88.90         94.16         1.94 o                         
  -6   4   7       1326.96       1321.87        19.46 o                         
  -5   4   7         59.71         60.92         1.67 o                         
  -4   4   7        224.54        216.82         3.92 o                         
  -3   4   7         21.75         22.51         0.86 o                         
  -2   4   7        313.51        312.86         4.70 o                         
  -1   4   7         23.13         24.35         0.83 o                         
   0   4   7        217.85        213.19         3.33 o                         
   1   4   7          6.35          8.39         0.78 o                         
   2   4   7        157.16        167.20         3.37 o                         
   3   4   7        138.55        127.89         2.57 o                         
   4   4   7         49.84         56.95         2.06 o                         
   5   4   7         37.71         37.72         1.65 o                         
   6   4   7         46.94         56.20         2.13 o                         
   7   4   7         52.30         49.98         2.21 o                         
   8   4   7         12.66          6.87         1.85 o                         
   9   4   7         22.30         26.44         1.91 o                         
  10   4   7         74.84         81.29         3.16 o                         
  11   4   7         33.51         29.71         3.53 o                         
 -15   5   7          0.00         -2.04         2.04 o                         
 -14   5   7        242.33        275.32         6.90 o                         
 -13   5   7         12.51         16.94         2.09 o                         
 -12   5   7         15.33         11.93         1.50 o                         
 -11   5   7         87.43         84.18         2.46 o                         
 -10   5   7         28.51         30.20         1.37 o                         
  -9   5   7          1.15          1.64         1.05 o                         
  -8   5   7         11.56         10.71         1.05 o                         
  -7   5   7         23.88         23.62         1.12 o                         
  -6   5   7          0.71          1.58         0.92 o                         
  -5   5   7          0.19          1.26         0.80 o                         
  -4   5   7         46.49         49.94         2.11 o                         
  -3   5   7        305.89        306.53         5.59 o                         
  -2   5   7        217.15        214.39         4.08 o                         
  -1   5   7        255.13        252.17         4.67 o                         
   0   5   7        179.84        183.94         3.84 o                         
   1   5   7         26.80         22.64         1.41 o                         
   2   5   7          7.52          3.80         0.90 o                         
   3   5   7         52.11         44.33         1.76 o                         
   4   5   7        640.35        592.01        10.94 o                         
   5   5   7          0.16          0.98         1.20 o                         
   6   5   7         50.82         41.48         2.17 o                         
   7   5   7        315.80        311.95         7.27 o                         
   8   5   7         11.14         11.14         1.73 o                         
   9   5   7        105.61        107.15         4.03 o                         
  10   5   7         44.13         58.01         7.60 o                         
 -13   6   7         15.96         14.63         2.03 o                         
 -12   6   7          0.58         -0.05         1.62 o                         
 -11   6   7         34.06         38.69         1.96 o                         
 -10   6   7         12.98         14.31         1.48 o                         
  -9   6   7          1.13          1.18         1.23 o                         
  -8   6   7         93.04         89.55         3.13 o                         
  -7   6   7        397.33        400.96         8.21 o                         
  -6   6   7       1112.72       1138.68        20.39 o                         
  -5   6   7        100.86        105.81         2.86 o                         
  -4   6   7       2056.24       2167.32        38.22 o                         
  -3   6   7         62.27         61.07         2.00 o                         
  -2   6   7         22.00         22.01         1.54 o                         
  -1   6   7          4.74          7.56         1.30 o                         
   0   6   7         17.78         18.77         1.33 o                         
   1   6   7         92.12         87.82         2.91 o                         
   2   6   7         58.06         57.46         2.48 o                         
   3   6   7         11.80         10.55         1.54 o                         
   4   6   7         70.33         76.35         3.27 o                         
   5   6   7         27.39         26.09         2.05 o                         
   6   6   7         35.49         31.79         2.64 o                         
   7   6   7         13.97          9.08         1.95 o                         
   8   6   7          0.03         -2.16         2.16 o                         
 -11   7   7         16.26         18.24         2.23 o                         
 -10   7   7          9.08         11.86         1.78 o                         
  -9   7   7         29.87         32.50         1.79 o                         
  -8   7   7          3.84          4.03         1.47 o                         
  -7   7   7          0.97          0.21         1.56 o                         
  -6   7   7          3.63          4.22         1.41 o                         
  -5   7   7         10.72         12.15         1.50 o                         
  -4   7   7          8.24          8.60         1.42 o                         
  -3   7   7        160.88        183.49         4.49 o                         
  -2   7   7        132.32        142.38         3.87 o                         
  -1   7   7          0.15         -1.44         1.79 o                         
   0   7   7        172.43        177.23         4.68 o                         
   1   7   7        138.56        138.95         4.43 o                         
   2   7   7        167.18        147.08         4.93 o                         
   3   7   7          7.46          8.08         1.93 o                         
   4   7   7          0.95          1.74         1.91 o                         
   5   7   7         27.08         25.32         2.19 o                         
   6   7   7         15.54         11.49         2.14 o                         
  -8   8   7         77.74         78.66         3.46 o                         
  -7   8   7         10.88          6.03         2.14 o                         
  -6   8   7        593.71        602.04        14.06 o                         
  -5   8   7         31.88         34.08         2.31 o                         
  -4   8   7        481.19        489.07        10.85 o                         
  -3   8   7         66.82         70.02         3.44 o                         
  -2   8   7        299.27        288.68         7.07 o                         
  -1   8   7         85.31         82.29         3.85 o                         
   0   8   7         15.27         19.16         2.51 o                         
   1   8   7          7.71         11.54         2.34 o                         
   2   8   7          1.58          4.36         3.31 o                         
   3   8   7          0.05         -0.10         2.46 o                         
 -17   0   8         75.57         77.54         5.47 o                         
 -16   0   8          0.25          1.53         3.15 o                         
 -15   0   8          0.69         -0.05         2.54 o                         
 -14   0   8          1.49          3.54         2.26 o                         
 -13   0   8         12.96         15.45         2.02 o                         
 -12   0   8        172.03        165.37         5.51 o                         
 -11   0   8          6.44          7.23         1.19 o                         
 -10   0   8        561.97        537.02        11.13 o                         
  -9   0   8        605.72        565.35        11.70 o                         
  -8   0   8        868.47        909.79        18.38 o                         
  -7   0   8        211.67        239.80         5.30 o                         
  -6   0   8         45.63         54.95         1.69 o                         
  -5   0   8        711.25        672.48        13.62 o                         
  -4   0   8         57.98         56.94         1.78 o                         
  -3   0   8        252.80        228.61         4.92 o                         
  -2   0   8        107.52        122.79         3.11 o                         
  -1   0   8       1758.96       1827.89        48.19 o                         
   0   0   8       1985.72       2030.72        53.40 o                         
   1   0   8        142.56        144.69         4.64 o                         
   2   0   8       4977.89       5331.44       138.93 o                         
   3   0   8         63.13         60.40         2.71 o                         
   4   0   8         19.93         18.62         2.04 o                         
   5   0   8        135.42        128.37         5.12 o                         
   6   0   8        137.32        121.38         5.06 o                         
   7   0   8        271.50        278.81         8.62 o                         
   8   0   8         92.33         64.58         4.30 o                         
   9   0   8         78.43         77.74         9.23 o                         
  10   0   8          7.63         14.67         2.96 o                         
  11   0   8          0.39          3.56         4.34 o                         
 -17   1   8          0.14         -0.25         2.19 o                         
 -16   1   8        185.59        190.99         5.36 o                         
 -15   1   8          8.06          3.35         2.17 o                         
 -14   1   8          2.12          1.35         1.79 o                         
 -13   1   8          0.09         -0.52         1.23 o                         
 -12   1   8        198.33        183.85         5.05 o                         
 -11   1   8         19.69         17.81         1.18 o                         
 -10   1   8        277.65        260.41         4.26 o                         
  -9   1   8         57.27         61.06         1.52 o                         
  -8   1   8          1.41          3.61         0.57 o                         
  -7   1   8          2.70          3.85         0.58 o                         
  -6   1   8         67.33         57.92         1.32 o                         
  -5   1   8         10.61         14.24         0.62 o                         
  -4   1   8        157.23        169.18         2.81 o                         
  -3   1   8          1.34          1.51         0.50 o                         
  -2   1   8          3.41          4.62         0.62 o                         
  -1   1   8        255.03        244.58         4.06 o                         
   0   1   8         10.44         10.14         0.64 o                         
   1   1   8          0.17         -0.31         0.76 o                         
   2   1   8          8.66          8.31         0.85 o                         
   3   1   8        593.92        568.61        11.02 o                         
   4   1   8        459.88        449.49         8.92 o                         
   5   1   8         22.35         26.72         1.44 o                         
   6   1   8        568.08        544.64        11.49 o                         
   7   1   8        119.42        120.52         3.85 o                         
   8   1   8          0.33         -1.04         1.44 o                         
   9   1   8         94.13         91.61         3.73 o                         
  10   1   8         65.65         60.77         4.21 o                         
  11   1   8          1.66          0.87         2.42 o                         
 -16   2   8          4.35          2.82         1.89 o                         
 -15   2   8         44.71         46.74         2.33 o                         
 -14   2   8         45.44         45.68         2.15 o                         
 -13   2   8          1.83          1.71         1.35 o                         
 -12   2   8         48.07         45.55         2.59 o                         
 -11   2   8         71.60         67.98         2.03 o                         
 -10   2   8         23.25         23.61         1.12 o                         
  -9   2   8         11.03         12.96         0.88 o                         
  -8   2   8        193.57        183.59         3.20 o                         
  -7   2   8        508.33        488.87         7.49 o                         
  -6   2   8        482.63        491.17         7.50 o                         
  -5   2   8        185.76        190.25         3.07 o                         
  -4   2   8         17.18         23.09         0.77 o                         
  -3   2   8         57.37         66.54         1.30 o                         
  -2   2   8        505.02        485.53         7.33 o                         
  -1   2   8         49.13         45.96         1.30 o                         
   0   2   8       2138.85       2321.53        40.68 o                         
   1   2   8        439.76        444.76         7.39 o                         
   2   2   8        542.57        524.58         9.59 o                         
   3   2   8        226.11        224.20         4.45 o                         
   4   2   8       1188.87       1176.85        22.33 o                         
   5   2   8         26.56         21.49         1.48 o                         
   6   2   8         76.20         56.01         2.44 o                         
   7   2   8        102.59         95.39         3.22 o                         
   8   2   8          6.74          4.36         1.59 o                         
   9   2   8         63.19         59.14         2.64 o                         
  10   2   8         27.95         27.91         2.51 o                         
  11   2   8          0.26         -1.14         3.79 o                         
 -16   3   8         96.08        108.09         4.06 o                         
 -15   3   8         43.71         49.63         2.82 o                         
 -14   3   8          1.98          6.86         1.69 o                         
 -13   3   8         50.67         46.46         2.24 o                         
 -12   3   8          4.77          7.74         1.36 o                         
 -11   3   8         62.15         56.73         1.94 o                         
 -10   3   8         13.14         10.91         1.01 o                         
  -9   3   8          1.49          1.25         0.93 o                         
  -8   3   8         83.73         71.12         1.79 o                         
  -7   3   8         22.10         23.88         0.93 o                         
  -6   3   8          0.85         -0.10         0.63 o                         
  -5   3   8         17.66         14.99         0.84 o                         
  -4   3   8         52.75         66.29         1.73 o                         
  -3   3   8        462.67        464.07         7.05 o                         
  -2   3   8        236.10        229.01         3.68 o                         
  -1   3   8        198.62        194.88         3.39 o                         
   0   3   8          5.33          5.97         0.76 o                         
   1   3   8        102.91         98.69         2.46 o                         
   2   3   8        436.42        408.23         7.69 o                         
   3   3   8        162.27        149.50         3.89 o                         
   4   3   8          7.17          4.14         1.00 o                         
   5   3   8        932.77        902.48        16.28 o                         
   6   3   8         14.98          8.32         1.48 o                         
   7   3   8         12.23         15.55         1.56 o                         
   8   3   8        218.40        194.93         4.86 o                         
   9   3   8         29.16         27.56         2.05 o                         
  10   3   8        116.66        125.25         4.44 o                         
 -15   4   8          2.83          4.08         2.02 o                         
 -14   4   8          6.32          5.33         1.79 o                         
 -13   4   8          3.64          2.41         1.63 o                         
 -12   4   8         45.81         44.86         1.99 o                         
 -11   4   8          6.89          3.93         1.18 o                         
 -10   4   8          6.04          4.35         1.01 o                         
  -9   4   8         82.81         83.49         2.16 o                         
  -8   4   8          0.36          1.42         0.88 o                         
  -7   4   8         22.37         23.83         1.09 o                         
  -6   4   8        266.71        267.42         4.63 o                         
  -5   4   8         38.92         42.03         1.43 o                         
  -4   4   8       1010.15       1051.86        17.77 o                         
  -3   4   8         97.90         99.97         2.39 o                         
  -2   4   8       1304.25       1332.54        21.29 o                         
  -1   4   8         18.72         18.21         0.91 o                         
   0   4   8          9.75          9.46         1.01 o                         
   1   4   8          1.24          1.62         0.94 o                         
   2   4   8        251.47        244.05         5.50 o                         
   3   4   8         41.50         39.49         1.78 o                         
   4   4   8        594.69        569.20        10.60 o                         
   5   4   8        232.22        226.94         4.86 o                         
   6   4   8        310.90        310.42         6.74 o                         
   7   4   8          0.64         -0.01         1.52 o                         
   8   4   8         11.91         12.07         1.89 o                         
   9   4   8          0.02          2.10         1.91 o                         
 -14   5   8         68.88         80.37         3.33 o                         
 -13   5   8          0.44          2.73         1.60 o                         
 -12   5   8        165.62        181.81         4.14 o                         
 -11   5   8          1.42         -1.20         1.21 o                         
 -10   5   8         11.28         11.25         1.19 o                         
  -9   5   8         15.02         14.97         1.18 o                         
  -8   5   8          1.53          1.11         0.99 o                         
  -7   5   8          2.28          2.04         1.08 o                         
  -6   5   8        335.75        336.13         5.93 o                         
  -5   5   8         72.01         67.91         2.06 o                         
  -4   5   8         56.45         58.76         1.86 o                         
  -3   5   8        116.07        117.29         2.88 o                         
  -2   5   8          0.13          1.69         1.03 o                         
  -1   5   8          2.19          4.24         1.03 o                         
   0   5   8         96.68         93.33         2.60 o                         
   1   5   8          0.62          1.10         1.04 o                         
   2   5   8          9.95         10.78         1.21 o                         
   3   5   8        354.07        331.84         6.57 o                         
   4   5   8          2.58          1.38         1.60 o                         
   5   5   8        149.30        144.40         3.71 o                         
   6   5   8          0.03          1.22         1.68 o                         
   7   5   8        132.78        140.44         5.06 o                         
   8   5   8         29.80         36.40         2.82 o                         
 -12   6   8          7.46          9.74         1.83 o                         
 -11   6   8          0.64          0.07         1.54 o                         
 -10   6   8         12.94          9.28         1.48 o                         
  -9   6   8         22.40         20.77         1.51 o                         
  -8   6   8          1.52          0.65         1.34 o                         
  -7   6   8         71.05         73.43         2.40 o                         
  -6   6   8         68.03         68.34         2.37 o                         
  -5   6   8         63.54         70.96         2.53 o                         
  -4   6   8        147.41        157.04         4.06 o                         
  -3   6   8          1.77          1.85         1.31 o                         
  -2   6   8        202.20        215.17         6.21 o                         
  -1   6   8          8.22          6.90         1.85 o                         
   0   6   8         34.53         31.71         2.19 o                         
   1   6   8         47.94         48.48         2.45 o                         
   2   6   8         46.43         37.60         3.03 o                         
   3   6   8          1.07          0.54         1.72 o                         
   4   6   8         81.54         69.80         3.09 o                         
   5   6   8         12.26         14.26         1.93 o                         
   6   6   8        158.13        162.43         4.97 o                         
   7   6   8         21.19         23.65         6.48 o                         
 -10   7   8         39.27         40.28         2.31 o                         
  -9   7   8          3.14          1.35         1.96 o                         
  -8   7   8         34.71         34.31         1.99 o                         
  -7   7   8         20.92         22.27         1.97 o                         
  -6   7   8        113.91        110.12         4.75 o                         
  -5   7   8        241.27        245.60         5.78 o                         
  -4   7   8         92.01         82.53         3.12 o                         
  -3   7   8         14.54         16.99         1.90 o                         
  -2   7   8        136.98        137.13         4.20 o                         
  -1   7   8          0.01         -1.51         1.78 o                         
   0   7   8         11.14         11.02         1.90 o                         
   1   7   8        100.82        100.15         4.01 o                         
   2   7   8         14.48         12.28         2.83 o                         
   3   7   8         37.76         33.32         2.50 o                         
   4   7   8         12.40         15.37         2.67 o                         
  -6   8   8        423.70        434.04         9.99 o                         
  -5   8   8          3.25          5.05         2.63 o                         
  -4   8   8          1.66          2.87         2.26 o                         
  -3   8   8          6.90          3.37         2.24 o                         
  -2   8   8         71.21         65.46         4.62 o                         
  -1   8   8         22.39         21.26         2.48 o                         
   0   8   8        159.52        150.14         5.91 o                         
 -16   1   9          0.50         -2.21         2.21 o                         
 -15   1   9         47.07         48.86         2.87 o                         
 -14   1   9        243.41        254.35         6.87 o                         
 -13   1   9         38.57         40.25         2.41 o                         
 -12   1   9         67.34         68.96         2.49 o                         
 -11   1   9         72.54         74.39         2.04 o                         
 -10   1   9         57.36         55.29         1.79 o                         
  -9   1   9          4.98          3.13         0.85 o                         
  -8   1   9        230.03        194.02         3.37 o                         
  -7   1   9          6.97          5.15         0.70 o                         
  -6   1   9         87.53         50.91         1.48 o                         
  -5   1   9          3.05          2.19         0.66 o                         
  -4   1   9         81.10         64.28         1.49 o                         
  -3   1   9         56.41         56.54         1.37 o                         
  -2   1   9        539.99        571.31         9.85 o                         
  -1   1   9        334.67        332.96         6.31 o                         
   0   1   9       1641.60       1754.36        32.75 o                         
   1   1   9        729.56        739.02        14.18 o                         
   2   1   9        382.06        377.46         9.54 o                         
   3   1   9        146.96        137.81         3.53 o                         
   4   1   9         29.23         27.77         1.72 o                         
   5   1   9          3.90          2.88         1.73 o                         
   6   1   9         11.01         11.58         1.57 o                         
   7   1   9         80.70         74.23         3.87 o                         
   8   1   9          0.06         -1.78         1.78 o                         
   9   1   9         57.55         49.32         2.90 o                         
 -16   2   9          0.20         -2.18         2.18 o                         
 -15   2   9         16.62         19.48         2.20 o                         
 -14   2   9         84.92         85.87         3.17 o                         
 -13   2   9          0.00         -0.87         1.29 o                         
 -12   2   9         59.69         60.43         2.23 o                         
 -11   2   9         83.92         76.85         2.52 o                         
 -10   2   9        439.59        433.38         7.97 o                         
  -9   2   9          1.62         -0.56         0.87 o                         
  -8   2   9          0.01          0.24         0.84 o                         
  -7   2   9          4.91          5.18         0.85 o                         
  -6   2   9         72.30         65.26         1.79 o                         
  -5   2   9         65.83         50.45         1.71 o                         
  -4   2   9        250.46        237.62         4.35 o                         
  -3   2   9        516.43        495.29         8.19 o                         
  -2   2   9         83.73         89.45         2.13 o                         
  -1   2   9         43.58         45.16         1.48 o                         
   0   2   9       1006.54        997.73        16.84 o                         
   1   2   9         12.10         11.84         1.07 o                         
   2   2   9        383.62        376.34         8.27 o                         
   3   2   9        193.07        184.07         5.31 o                         
   4   2   9        218.07        223.82         5.41 o                         
   5   2   9          4.92          6.61         1.72 o                         
   6   2   9         25.42         16.97         1.69 o                         
   7   2   9         16.86         23.44         1.94 o                         
   8   2   9         73.08         69.87         3.96 o                         
   9   2   9          0.96         -2.04         2.22 o                         
 -15   3   9          3.79          1.97         1.95 o                         
 -14   3   9         23.78         25.15         1.82 o                         
 -13   3   9         28.68         33.69         1.84 o                         
 -12   3   9        317.21        327.91         6.40 o                         
 -11   3   9        212.56        209.62         4.19 o                         
 -10   3   9        119.53        114.62         2.76 o                         
  -9   3   9         17.77         21.20         1.17 o                         
  -8   3   9         14.14         13.73         1.04 o                         
  -7   3   9          7.16          8.41         0.93 o                         
  -6   3   9        155.71        150.48         3.11 o                         
  -5   3   9         72.93         69.02         1.82 o                         
  -4   3   9        301.09        271.39         4.85 o                         
  -3   3   9        310.02        313.70         5.30 o                         
  -2   3   9        880.30        873.81        14.89 o                         
  -1   3   9          6.07          6.37         0.98 o                         
   0   3   9         29.41         29.12         1.47 o                         
   1   3   9         43.68         42.39         1.68 o                         
   2   3   9         89.11         90.05         2.56 o                         
   3   3   9        277.58        283.81         6.18 o                         
   4   3   9        339.72        341.33         7.21 o                         
   5   3   9          1.55          1.70         1.54 o                         
   6   3   9          5.03          6.91         1.61 o                         
   7   3   9          8.71         10.71         1.74 o                         
   8   3   9         36.20         35.08         2.24 o                         
   9   3   9         33.87         32.06         6.48 o                         
 -14   4   9         15.29         16.38         1.87 o                         
 -13   4   9          0.85          2.52         1.60 o                         
 -12   4   9        113.23        113.57         3.27 o                         
 -11   4   9          8.90          7.17         1.39 o                         
 -10   4   9         56.46         60.68         2.00 o                         
  -9   4   9        212.06        216.37         3.91 o                         
  -8   4   9        105.18        101.84         2.45 o                         
  -7   4   9         77.73         72.05         2.01 o                         
  -6   4   9        122.34        114.22         2.64 o                         
  -5   4   9        192.05        183.73         3.79 o                         
  -4   4   9          2.48          3.19         0.93 o                         
  -3   4   9        278.20        257.88         5.56 o                         
  -2   4   9        215.36        206.11         5.27 o                         
  -1   4   9        414.73        425.09         8.63 o                         
   0   4   9         25.92         23.01         1.35 o                         
   1   4   9        231.05        232.81         4.87 o                         
   2   4   9         94.47         90.46         2.70 o                         
   3   4   9         23.60         24.95         1.67 o                         
   4   4   9        188.70        200.14         5.52 o                         
   5   4   9        107.64        122.34         4.03 o                         
   6   4   9        253.30        267.27         6.14 o                         
   7   4   9         43.41         42.16         2.32 o                         
   8   4   9         12.36         16.92         2.21 o                         
 -13   5   9         36.51         40.75         2.83 o                         
 -12   5   9          9.56         15.63         1.99 o                         
 -11   5   9          0.53          1.63         1.48 o                         
 -10   5   9        278.05        293.88         5.32 o                         
  -9   5   9         57.05         60.80         2.35 o                         
  -8   5   9         10.35          9.21         1.26 o                         
  -7   5   9          8.74          8.82         1.13 o                         
  -6   5   9         55.61         59.67         2.12 o                         
  -5   5   9        114.16        110.55         2.85 o                         
  -4   5   9       1070.39       1115.04        21.22 o                         
  -3   5   9          6.86          4.17         1.36 o                         
  -2   5   9          2.38          2.34         1.29 o                         
  -1   5   9         86.08         82.93         3.84 o                         
   0   5   9          2.92          3.31         1.30 o                         
   1   5   9         14.10         18.04         1.86 o                         
   2   5   9         94.75         92.32         3.10 o                         
   3   5   9          0.01         -1.00         1.59 o                         
   4   5   9         49.78         42.76         3.20 o                         
   5   5   9        221.12        230.22         5.58 o                         
   6   5   9        121.79        111.01         4.24 o                         
 -11   6   9         13.10         16.14         1.85 o                         
 -10   6   9         15.12         16.62         1.79 o                         
  -9   6   9         10.64         11.03         1.60 o                         
  -8   6   9         12.44         10.55         1.63 o                         
  -7   6   9          0.69          1.53         1.33 o                         
  -6   6   9        145.81        139.72         3.92 o                         
  -5   6   9        285.63        280.15         7.37 o                         
  -4   6   9        118.36        122.39         3.93 o                         
  -3   6   9        215.54        222.13         5.69 o                         
  -2   6   9        126.28        122.67         4.24 o                         
  -1   6   9         19.99         19.38         2.01 o                         
   0   6   9          0.06          1.62         2.42 o                         
   1   6   9        192.20        186.52         5.56 o                         
   2   6   9          2.29          1.84         2.31 o                         
   3   6   9        198.96        217.84         6.94 o                         
   4   6   9         17.33         15.06         2.59 o                         
   5   6   9        106.73        101.12         7.77 o                         
  -8   7   9        251.60        269.65         8.38 o                         
  -7   7   9          5.88          9.39         1.97 o                         
  -6   7   9        401.74        406.20         9.35 o                         
  -5   7   9          3.17          5.15         1.92 o                         
  -4   7   9          2.66          3.69         1.88 o                         
  -3   7   9         67.23         74.22         4.95 o                         
  -2   7   9         52.19         54.53         2.96 o                         
  -1   7   9         10.18          9.22         2.71 o                         
   0   7   9         10.32         11.35         2.16 o                         
   1   7   9          3.11          4.43         2.24 o                         
   2   7   9          4.74          3.34         2.33 o                         
 -15   0  10          1.20         -1.79         3.13 o                         
 -14   0  10        388.80        407.98        12.28 o                         
 -13   0  10         42.18         42.16         3.17 o                         
 -12   0  10        413.99        438.55        12.81 o                         
 -11   0  10          0.19          0.64         1.51 o                         
 -10   0  10         86.67         69.07         3.20 o                         
  -9   0  10         17.83         20.23         1.87 o                         
  -8   0  10        478.64        407.29         9.48 o                         
  -7   0  10        332.83        291.63         7.64 o                         
  -6   0  10        559.36        498.64        11.33 o                         
  -5   0  10         15.66          8.06         1.54 o                         
  -4   0  10         45.32         52.68         3.33 o                         
  -3   0  10         37.39         38.75         2.45 o                         
  -2   0  10        319.37        323.30        11.76 o                         
  -1   0  10         13.77         14.32         1.72 o                         
   0   0  10         36.36         35.75         2.31 o                         
   1   0  10        684.25        705.22        19.36 o                         
   2   0  10         26.64         24.46         2.06 o                         
   3   0  10         46.05         52.64         3.02 o                         
   4   0  10        159.18        166.21         7.92 o                         
   5   0  10         53.29         47.46         3.68 o                         
   6   0  10          7.67         11.50         3.64 o                         
   7   0  10         89.97         90.02         9.71 o                         
   8   0  10         24.19         28.18         3.71 o                         
 -15   1  10         93.66         99.88         3.80 o                         
 -14   1  10          1.00          0.05         1.79 o                         
 -13   1  10         90.40         88.96         3.30 o                         
 -12   1  10         11.56         15.37         1.62 o                         
 -11   1  10         10.18         12.31         1.34 o                         
 -10   1  10          1.45          0.26         1.22 o                         
  -9   1  10         64.62         61.75         1.92 o                         
  -8   1  10          5.67          7.05         1.05 o                         
  -7   1  10         92.43         87.61         2.40 o                         
  -6   1  10         55.65         57.75         1.87 o                         
  -5   1  10         89.81         88.51         2.12 o                         
  -4   1  10        323.32        313.76         7.31 o                         
  -3   1  10        140.18        138.31         4.32 o                         
  -2   1  10        495.27        503.46        11.44 o                         
  -1   1  10         19.58         17.54         1.39 o                         
   0   1  10          1.68          0.41         1.09 o                         
   1   1  10          2.70          2.09         1.13 o                         
   2   1  10        415.83        441.61        10.33 o                         
   3   1  10          0.02         -0.67         1.35 o                         
   4   1  10         26.05         29.65         1.89 o                         
   5   1  10         99.89        100.53         3.92 o                         
   6   1  10         21.87         22.64         2.20 o                         
   7   1  10        104.24        106.22         4.34 o                         
   8   1  10          2.96          3.14         2.26 o                         
 -15   2  10        142.88        156.35         4.73 o                         
 -14   2  10         49.34         45.43         2.43 o                         
 -13   2  10          0.04         -0.35         1.68 o                         
 -12   2  10        102.67        119.87         3.42 o                         
 -11   2  10          1.26          1.50         1.23 o                         
 -10   2  10          0.00          2.34         1.05 o                         
  -9   2  10         36.82         29.96         1.40 o                         
  -8   2  10        332.82        284.21         5.44 o                         
  -7   2  10          2.05          0.89         0.93 o                         
  -6   2  10         37.46         25.18         1.29 o                         
  -5   2  10        135.43        123.47         3.03 o                         
  -4   2  10         28.55         20.64         1.34 o                         
  -3   2  10          3.98          1.35         1.07 o                         
  -2   2  10          0.00          1.04         1.07 o                         
  -1   2  10        101.23         92.30         2.77 o                         
   0   2  10         71.49         67.67         2.90 o                         
   1   2  10         33.81         36.52         2.02 o                         
   2   2  10          5.36          6.05         1.44 o                         
   3   2  10         43.34         49.10         2.31 o                         
   4   2  10          0.20          1.42         1.63 o                         
   5   2  10         56.73         55.46         3.33 o                         
   6   2  10        105.09        104.55         4.17 o                         
   7   2  10        103.08        110.91         4.35 o                         
 -14   3  10         45.45         41.33         2.36 o                         
 -13   3  10          1.99          1.39         1.64 o                         
 -12   3  10          1.09          1.19         1.55 o                         
 -11   3  10         80.21         90.52         3.15 o                         
 -10   3  10          1.56          0.55         1.18 o                         
  -9   3  10          0.42          1.33         1.21 o                         
  -8   3  10         18.11         19.36         1.35 o                         
  -7   3  10         19.73         18.27         1.27 o                         
  -6   3  10        191.30        182.13         3.81 o                         
  -5   3  10        154.19        142.78         3.09 o                         
  -4   3  10         83.56         91.46         2.49 o                         
  -3   3  10         81.41         76.92         2.24 o                         
  -2   3  10         25.72         27.79         1.41 o                         
  -1   3  10         89.56         87.49         3.42 o                         
   0   3  10          0.05          1.18         1.28 o                         
   1   3  10          3.74          4.77         1.88 o                         
   2   3  10        278.25        282.06         6.82 o                         
   3   3  10        209.75        221.73         6.04 o                         
   4   3  10        257.33        274.47         6.65 o                         
   5   3  10         14.18         14.01         1.82 o                         
   6   3  10          4.63          2.00         1.78 o                         
   7   3  10          3.85         -0.98         1.99 o                         
 -13   4  10         39.45         45.25         2.23 o                         
 -12   4  10         97.94         94.21         3.18 o                         
 -11   4  10         10.24         10.23         1.92 o                         
 -10   4  10          4.95          8.34         1.60 o                         
  -9   4  10          1.42         -1.39         1.39 o                         
  -8   4  10        124.77        131.46         3.09 o                         
  -7   4  10          0.82         -0.37         1.25 o                         
  -6   4  10         22.98         20.82         1.33 o                         
  -5   4  10          1.62          2.57         1.10 o                         
  -4   4  10        109.89         94.43         2.82 o                         
  -3   4  10          1.86          2.75         1.21 o                         
  -2   4  10         97.58         95.20         3.00 o                         
  -1   4  10          0.04          1.31         1.29 o                         
   0   4  10         46.24         49.40         2.36 o                         
   1   4  10         42.42         35.90         2.18 o                         
   2   4  10        188.48        186.28         5.10 o                         
   3   4  10         30.26         27.55         2.25 o                         
   4   4  10          1.94          1.40         1.71 o                         
   5   4  10          0.27         -1.77         1.77 o                         
   6   4  10         64.79         60.90         2.95 o                         
 -12   5  10         22.28         13.71         5.91 o                         
 -11   5  10          2.94          5.80         1.79 o                         
 -10   5  10          2.51          3.06         1.66 o                         
  -9   5  10        126.31        133.33         3.72 o                         
  -8   5  10         93.43         89.75         2.92 o                         
  -7   5  10         31.24         32.35         1.75 o                         
  -6   5  10         19.58         21.52         1.58 o                         
  -5   5  10         33.63         32.35         2.05 o                         
  -4   5  10         14.83         15.60         1.55 o                         
  -3   5  10         46.19         47.51         2.25 o                         
  -2   5  10         14.04         10.88         1.60 o                         
  -1   5  10         17.01         18.08         1.69 o                         
   0   5  10         91.54         94.97         4.34 o                         
   1   5  10          2.57          4.37         1.92 o                         
   2   5  10          2.23          3.18         1.87 o                         
   3   5  10          2.24          4.05         1.93 o                         
   4   5  10        170.74        170.42         5.13 o                         
  -9   6  10          0.31          0.28         2.41 o                         
  -8   6  10        130.68        138.56         4.51 o                         
  -7   6  10         28.87         28.65         2.34 o                         
  -6   6  10         12.28         11.22         2.16 o                         
  -5   6  10         31.15         36.07         2.23 o                         
  -4   6  10         60.43         61.18         3.83 o                         
  -3   6  10          3.93          1.94         1.99 o                         
  -2   6  10          1.93          5.73         2.02 o                         
  -1   6  10        117.15        109.29         4.30 o                         
   0   6  10         12.82          9.66         2.45 o                         
   1   6  10         10.54         11.70         2.74 o                         
   2   6  10         47.24         41.54         4.01 o                         
 -14   1  11        250.12        285.12         6.82 o                         
 -13   1  11        188.24        212.13         5.43 o                         
 -12   1  11         64.56         75.83         3.04 o                         
 -11   1  11         76.49         82.71         3.11 o                         
 -10   1  11          6.37          5.89         1.30 o                         
  -9   1  11          4.97          4.05         1.36 o                         
  -8   1  11         11.66         13.58         1.88 o                         
  -7   1  11         67.82         64.04         2.44 o                         
  -6   1  11         13.25          9.70         1.45 o                         
  -5   1  11          3.06          0.74         1.45 o                         
  -4   1  11          0.36         -0.55         1.33 o                         
  -3   1  11        190.41        210.30         4.94 o                         
  -2   1  11          2.21          0.13         1.26 o                         
  -1   1  11         59.65         61.11         2.44 o                         
   0   1  11         34.28         33.34         1.95 o                         
   1   1  11          0.07         -1.49         1.49 o                         
   2   1  11         37.67         36.90         2.14 o                         
   3   1  11          5.38          4.33         1.84 o                         
   4   1  11        230.35        246.22         7.28 o                         
   5   1  11        147.65        148.47         5.09 o                         
   6   1  11         83.43         89.66         4.19 o                         
 -13   2  11         15.33         12.72         2.04 o                         
 -12   2  11         47.73         51.16         2.49 o                         
 -11   2  11         54.04         46.58         2.33 o                         
 -10   2  11        157.80        151.42         3.93 o                         
  -9   2  11          0.00          1.59         1.50 o                         
  -8   2  11         64.42         55.57         2.11 o                         
  -7   2  11          0.85          2.17         1.26 o                         
  -6   2  11        269.44        251.38         5.03 o                         
  -5   2  11          0.73          0.90         1.30 o                         
  -4   2  11         74.82         63.60         2.69 o                         
  -3   2  11          0.96          3.16         1.61 o                         
  -2   2  11         25.86         26.98         2.07 o                         
  -1   2  11         62.28         59.00         3.31 o                         
   0   2  11         20.64         22.20         2.17 o                         
   1   2  11          0.56          0.96         1.76 o                         
   2   2  11          5.80          8.20         1.88 o                         
   3   2  11         23.24         19.41         1.88 o                         
   4   2  11         12.38         14.24         2.20 o                         
   5   2  11          6.71         -0.27         2.22 o                         
 -13   3  11         23.70         24.11         3.30 o                         
 -12   3  11         87.62        101.43         3.76 o                         
 -11   3  11        133.91        140.86         4.19 o                         
 -10   3  11         23.20         33.46         2.18 o                         
  -9   3  11        129.13        124.35         3.79 o                         
  -8   3  11          5.31          6.20         1.59 o                         
  -7   3  11          6.55          7.83         1.45 o                         
  -6   3  11         26.41         24.29         1.66 o                         
  -5   3  11         82.77         86.57         3.93 o                         
  -4   3  11         11.89         11.27         1.68 o                         
  -3   3  11         14.79         12.17         1.79 o                         
  -2   3  11          5.03          5.86         1.65 o                         
  -1   3  11          7.78          9.26         1.67 o                         
   0   3  11        150.47        153.88         4.51 o                         
   1   3  11         25.14         24.90         2.42 o                         
   2   3  11          6.75          9.53         1.90 o                         
   3   3  11         84.04         87.86         3.62 o                         
   4   3  11          2.96          2.76         2.00 o                         
   5   3  11         35.94         38.58         3.32 o                         
 -11   4  11          0.77         -1.44         1.95 o                         
 -10   4  11        265.16        276.72         6.86 o                         
  -9   4  11         49.58         50.52         2.38 o                         
  -8   4  11          0.03         -0.06         1.55 o                         
  -7   4  11          7.50          6.65         1.62 o                         
  -6   4  11          3.25          3.91         1.40 o                         
  -5   4  11         11.90         13.11         1.64 o                         
  -4   4  11         56.80         45.50         2.40 o                         
  -3   4  11         32.46         34.56         2.23 o                         
  -2   4  11        162.70        164.76         4.78 o                         
  -1   4  11          7.43          8.70         1.80 o                         
   0   4  11          3.36          2.54         1.90 o                         
   1   4  11         23.80         31.73         2.79 o                         
   2   4  11         31.14         35.43         2.58 o                         
   3   4  11          3.27         -1.99         1.99 o                         
  -9   5  11         73.15         81.73         5.42 o                         
  -8   5  11          8.15          6.82         1.87 o                         
  -7   5  11         33.26         32.54         2.89 o                         
  -6   5  11          3.23          3.94         1.90 o                         
  -5   5  11          0.44          1.52         1.97 o                         
  -4   5  11         16.97         20.65         2.32 o                         
  -3   5  11          2.04          3.85         2.10 o                         
  -2   5  11         11.74         18.15         2.35 o                         
  -1   5  11          1.09          1.73         2.17 o                         
   0   5  11         40.24         42.99         3.76 o                         
   1   5  11         42.46         39.40         2.87 o                         
  -5   6  11          0.00         -2.90         3.88 o                         
  -4   6  11         37.70         34.04         3.93 o                         
  -3   6  11          0.25         -5.63         5.63 o                         
 -12   0  12          1.47         -1.43         5.70 o                         
 -11   0  12        150.72        151.48         9.02 o                         
 -10   0  12         15.54         20.29         3.18 o                         
  -9   0  12         19.35         24.78         3.19 o                         
  -8   0  12         50.25         39.02         3.50 o                         
  -7   0  12         22.86         16.04         4.18 o                         
  -6   0  12         22.38         21.12         2.92 o                         
  -5   0  12         41.75         45.81         3.61 o                         
  -4   0  12        248.27        243.71         9.37 o                         
  -3   0  12          5.33          0.66         2.44 o                         
  -2   0  12          3.28          6.19         2.21 o                         
  -1   0  12         73.70         74.91         4.86 o                         
   0   0  12         11.35          9.79         3.19 o                         
   1   0  12         25.47         19.97         3.10 o                         
   2   0  12         26.40         26.72         3.41 o                         
   3   0  12          8.77         14.22         3.18 o                         
   4   0  12        190.34        237.38        17.18 o                         
 -12   1  12          0.00         -1.57         2.83 o                         
 -11   1  12         46.49         47.81         3.62 o                         
 -10   1  12         39.44         39.86         2.45 o                         
  -9   1  12         32.82         30.91         2.20 o                         
  -8   1  12          3.63          3.40         1.90 o                         
  -7   1  12         30.81         29.11         2.31 o                         
  -6   1  12         28.28         35.62         2.46 o                         
  -5   1  12         97.75        100.04         3.90 o                         
  -4   1  12         56.64         59.40         3.18 o                         
  -3   1  12         41.75         49.37         2.38 o                         
  -2   1  12         32.83         38.74         2.47 o                         
  -1   1  12          9.74          9.15         2.12 o                         
   0   1  12          4.21          4.73         2.08 o                         
   1   1  12         43.39         45.68         2.94 o                         
   2   1  12         51.42         49.77         2.87 o                         
   3   1  12          0.19         -2.06         2.15 o                         
 -11   2  12         16.89         18.95         3.20 o                         
 -10   2  12          3.34          3.35         2.13 o                         
  -9   2  12          9.50         16.08         1.96 o                         
  -8   2  12         11.03         12.11         1.88 o                         
  -7   2  12          1.55         -1.71         1.71 o                         
  -6   2  12          5.52          5.31         1.58 o                         
  -5   2  12          0.20          0.78         1.55 o                         
  -4   2  12          4.43          4.60         2.03 o                         
  -3   2  12         92.57         89.21         3.81 o                         
  -2   2  12         63.27         49.20         2.70 o                         
  -1   2  12         15.43         14.91         2.10 o                         
   0   2  12          0.08         -1.02         1.95 o                         
   1   2  12         11.05          8.57         2.22 o                         
   2   2  12        121.18        134.96         5.40 o                         
   3   2  12         12.85          8.64         2.67 o                         
 -10   3  12         12.66         14.28         2.63 o                         
  -9   3  12          0.03          0.05         1.92 o                         
  -8   3  12         57.27         65.56         2.68 o                         
  -7   3  12         19.96         17.99         1.98 o                         
  -6   3  12        152.56        176.15         6.20 o                         
  -5   3  12        117.67        117.75         4.88 o                         
  -4   3  12         38.88         44.73         2.45 o                         
  -3   3  12        228.24        228.09         6.80 o                         
  -2   3  12          8.97         13.88         2.00 o                         
  -1   3  12         40.54         44.50         2.57 o                         
   0   3  12        160.67        162.96         4.90 o                         
   1   3  12         80.28         79.31         3.72 o                         
   2   3  12         83.46         91.88         4.06 o                         
  -9   4  12          1.25          1.89         4.73 o                         
  -8   4  12         39.35         40.72         2.59 o                         
  -7   4  12         30.12         27.66         2.22 o                         
  -6   4  12          0.15          2.81         1.94 o                         
  -5   4  12         21.28         18.49         2.11 o                         
  -4   4  12         20.43         16.04         2.20 o                         
  -3   4  12          0.22          3.07         2.05 o                         
  -2   4  12          2.71          7.02         2.17 o                         
  -1   4  12         19.13         16.77         2.26 o                         
   0   4  12        225.46        233.02         7.53 o                         
  -9   1  13         12.19         13.39         2.24 o                         
  -8   1  13          0.16         -2.06         2.06 o                         
  -7   1  13         47.81         52.78         3.51 o                         
  -6   1  13          3.56          7.94         2.84 o                         
  -5   1  13        165.06        196.75         6.57 o                         
  -4   1  13        409.77        525.97        13.75 o                         
  -3   1  13          0.76          2.04         2.65 o                         
  -2   1  13        746.00        828.99        20.88 o                         
  -1   1  13        169.93        175.83         7.14 o                         
   0   1  13        162.43        143.87         5.79 o                         
  -8   2  13        101.36        100.87         4.08 o                         
  -7   2  13         47.95         59.25         3.14 o                         
  -6   2  13         32.34         30.09         2.56 o                         
  -5   2  13          2.55          0.29         2.27 o                         
  -4   2  13          7.84          9.34         2.29 o                         
  -3   2  13          0.79          0.85         2.23 o                         
  -2   2  13         58.99         52.98         5.71 o                         
  -1   2  13         16.31         23.10         2.57 o                         
  -5   3  13          7.71          7.19         4.37 o                         
  -4   3  13        131.88        170.93        14.64 o                         
                                                                                
